# Supplementary material for: ﻿The arboreal snail genus Amphidromus Albers, 1850 (Eupulmonata, Camaenidae) of Southeast Asia: 1. Molecular systematics of some Vietnamese species and related species from Cambodia, Indonesia, and Laos
Source: Zookeys. 2024 Mar 22;1196:15–78. doi: 10.3897/zookeys.1196.112146 (PMC10980882; doi:10.3897/zookeys.1196.112146)
Supplement: XML Treatment for Amphidromus [file zookeys.1196.112146-treatment1.xml]

<!DOCTYPE tp:taxon-treatment
  PUBLIC "-//TaxonX//DTD Taxonomic Treatment Publishing DTD v0 20100105//EN" "tax-treatment-NSO.dtd">
<tp:taxon-treatment xmlns:tp="http://www.plazi.org/taxpub"><tp:treatment-meta><kwd-group><label>Taxon classification</label><kwd>
                <named-content content-type="kingdom">Animalia</named-content>
              </kwd><kwd>
                <named-content content-type="order">Stylommatophora</named-content>
              </kwd><kwd>
                <named-content content-type="family">Camaenidae</named-content>
              </kwd></kwd-group><mixed-citation publication-type="journal"><person-group><name><surname>Jirapatrasilp</surname><given-names>Parin</given-names></name><name><surname>Huang</surname><given-names>Chih-Wei</given-names></name><name><surname>Sutcharit</surname><given-names>Chirasak</given-names></name><name><surname>Lee</surname><given-names>Chi-Tse</given-names></name></person-group><article-title>﻿The arboreal snail genus <italic><tp:taxon-name><tp:taxon-name-part taxon-name-part-type="genus" reg="Amphidromus">Amphidromus</tp:taxon-name-part></tp:taxon-name></italic> Albers, 1850 (<tp:taxon-name><tp:taxon-name-part taxon-name-part-type="suborder">Eupulmonata</tp:taxon-name-part></tp:taxon-name>, <tp:taxon-name><tp:taxon-name-part taxon-name-part-type="family">Camaenidae</tp:taxon-name-part></tp:taxon-name>) of Southeast Asia: 1. Molecular systematics of some Vietnamese species and related species from Cambodia, Indonesia, and Laos</article-title><source>Zookeys</source><day>22</day><month>03</month><year>2024</year><volume>1196</volume><fpage>15</fpage><lpage>78</lpage><pub-id pub-id-type="doi">10.3897/zookeys.1196.112146</pub-id></mixed-citation></tp:treatment-meta><tp:nomenclature><label>﻿﻿Genus</label><tp:taxon-name>
              <object-id xmlns:xlink="http://www.w3.org/1999/xlink" content-type="arpha" xlink:type="simple">E2447A08-6AB4-59DB-8AEA-24A40028A8BB</object-id>
              <tp:taxon-name-part taxon-name-part-type="genus" reg="Amphidromus">Amphidromus</tp:taxon-name-part>
            </tp:taxon-name><tp:taxon-authority>Albers, 1850</tp:taxon-authority><tp:nomenclature-citation-list><tp:nomenclature-citation><tp:taxon-name>
                  <tp:taxon-name-part taxon-name-part-type="genus" reg="Amphidromus">Amphidromus</tp:taxon-name-part>
                </tp:taxon-name><comment>Albers, 1850: 138. Martens in <xref ref-type="bibr" rid="B2">Albers 1860</xref>: 184. <xref ref-type="bibr" rid="B16">Fulton 1896</xref>: 66, 94.</comment></tp:nomenclature-citation></tp:nomenclature-citation-list></tp:nomenclature><tp:treatment-sec sec-type="type species" id="SECID0E2IDI"><title>Type species.</title><p><italic><tp:taxon-name><tp:taxon-name-part taxon-name-part-type="genus" reg="Helix">Helix</tp:taxon-name-part><tp:taxon-name-part taxon-name-part-type="species" reg="perversus">perversus</tp:taxon-name-part></tp:taxon-name></italic> Linnaeus, 1758 by subsequent designation of E. von Martens in <xref ref-type="bibr" rid="B2">Albers (1860)</xref>.</p></tp:treatment-sec><ref-list><ref id="B2"><mixed-citation xmlns:xlink="http://www.w3.org/1999/xlink" xlink:type="simple"><person-group><name name-style="western"><surname>Albers</surname><given-names>JC</given-names></name></person-group> (<year>1860</year>) <source>Die Heliceen nach natürlicher Verwandtschaft systematisch geordnet, ed. 2.</source><publisher-name>Engelmann</publisher-name>, <publisher-loc>Leipzig</publisher-loc>, <size units="page">359 pp</size>. <ext-link xlink:href="10.5962/bhl.title.11218" ext-link-type="doi" xlink:type="simple">https://doi.org/10.5962/bhl.title.11218</ext-link></mixed-citation></ref><ref id="B16"><mixed-citation xmlns:xlink="http://www.w3.org/1999/xlink" xlink:type="simple"><person-group><name name-style="western"><surname>Fulton</surname><given-names>HC</given-names></name></person-group> (<year>1896</year>) <article-title>A list of the species of <italic><tp:taxon-name><tp:taxon-name-part taxon-name-part-type="genus">Amphidromus</tp:taxon-name-part></tp:taxon-name></italic>, Albers, with critical notes and descriptions of some hitherto undescribed species and varieties.</article-title><source>Annals &amp; Magazine of Natural History</source><volume>17</volume>(<issue>97</issue>): <fpage>66</fpage>–<lpage>94</lpage>. <ext-link xlink:href="10.1080/00222939608680326" ext-link-type="doi" xlink:type="simple">https://doi.org/10.1080/00222939608680326</ext-link></mixed-citation></ref></ref-list></tp:taxon-treatment>
