# Supplementary material for: ﻿The arboreal snail genus Amphidromus Albers, 1850 (Eupulmonata, Camaenidae) of Southeast Asia: 1. Molecular systematics of some Vietnamese species and related species from Cambodia, Indonesia, and Laos
Source: Zookeys. 2024 Mar 22;1196:15–78. doi: 10.3897/zookeys.1196.112146 (PMC10980882; doi:10.3897/zookeys.1196.112146)
Supplement: XML Treatment for Amphidromus placostylus [file zookeys.1196.112146-treatment5.xml]

<!DOCTYPE tp:taxon-treatment
  PUBLIC "-//TaxonX//DTD Taxonomic Treatment Publishing DTD v0 20100105//EN" "tax-treatment-NSO.dtd">
<tp:taxon-treatment xmlns:tp="http://www.plazi.org/taxpub"><tp:treatment-meta><kwd-group><label>Taxon classification</label><kwd>
                <named-content content-type="kingdom">Animalia</named-content>
              </kwd><kwd>
                <named-content content-type="order">Stylommatophora</named-content>
              </kwd><kwd>
                <named-content content-type="family">Camaenidae</named-content>
              </kwd></kwd-group><mixed-citation publication-type="journal"><person-group><name><surname>Jirapatrasilp</surname><given-names>Parin</given-names></name><name><surname>Huang</surname><given-names>Chih-Wei</given-names></name><name><surname>Sutcharit</surname><given-names>Chirasak</given-names></name><name><surname>Lee</surname><given-names>Chi-Tse</given-names></name></person-group><article-title>﻿The arboreal snail genus <italic><tp:taxon-name><tp:taxon-name-part taxon-name-part-type="genus" reg="Amphidromus">Amphidromus</tp:taxon-name-part></tp:taxon-name></italic> Albers, 1850 (<tp:taxon-name><tp:taxon-name-part taxon-name-part-type="suborder">Eupulmonata</tp:taxon-name-part></tp:taxon-name>, <tp:taxon-name><tp:taxon-name-part taxon-name-part-type="family">Camaenidae</tp:taxon-name-part></tp:taxon-name>) of Southeast Asia: 1. Molecular systematics of some Vietnamese species and related species from Cambodia, Indonesia, and Laos</article-title><source>Zookeys</source><day>22</day><month>03</month><year>2024</year><volume>1196</volume><fpage>15</fpage><lpage>78</lpage><pub-id pub-id-type="doi">10.3897/zookeys.1196.112146</pub-id></mixed-citation></tp:treatment-meta><tp:nomenclature><label>﻿﻿</label><tp:taxon-name>
              <object-id xmlns:xlink="http://www.w3.org/1999/xlink" content-type="arpha" xlink:type="simple">EB923616-0B0C-5426-A152-84E664E7EEC3</object-id>
              <tp:taxon-name-part taxon-name-part-type="genus" reg="Amphidromus">Amphidromus</tp:taxon-name-part>
              <tp:taxon-name-part taxon-name-part-type="species" reg="placostylus">placostylus</tp:taxon-name-part>
            </tp:taxon-name><tp:taxon-authority>Möllendorff, 1900</tp:taxon-authority><xref ref-type="fig" rid="F6">Figs 6D</xref><xref ref-type="fig" rid="F9">, 9D, E</xref><xref ref-type="fig" rid="F11">, 11</xref><xref ref-type="fig" rid="F12">, 12A</xref><xref ref-type="fig" rid="F13">, 13</xref><tp:nomenclature-citation-list><tp:nomenclature-citation><tp:taxon-name>
                  <tp:taxon-name-part taxon-name-part-type="genus" reg="Amphidromus">Amphidromus</tp:taxon-name-part>
                  <tp:taxon-name-part taxon-name-part-type="species" reg="placostylus">placostylus</tp:taxon-name-part>
                </tp:taxon-name><comment>Möllendorff, 1900a: 132. Type locality: Phuc-son [Phuc Son Commune, Tan Yen District, Bac Giang Province, Vietnam]. <xref ref-type="bibr" rid="B48">Pilsbry 1900</xref>: 178. <xref ref-type="bibr" rid="B14">Fischer and Dautzenberg 1904</xref>: 406. <xref ref-type="bibr" rid="B34">Laidlaw and Solem 1961</xref>: 529, 649–650. <xref ref-type="bibr" rid="B51">Richardson 1985</xref>: 38. <xref ref-type="bibr" rid="B56">Schileyko 2011</xref>: 51. <xref ref-type="bibr" rid="B69">Sutcharit et al. 2021</xref>: fig. 1f.</comment></tp:nomenclature-citation><tp:nomenclature-citation><tp:taxon-name>
                  <tp:taxon-name-part taxon-name-part-type="genus" reg="Amphidromus"/>
                </tp:taxon-name><comment><tp:taxon-name><tp:taxon-name-part taxon-name-part-type="genus" reg="Amphidromus">Amphidromus</tp:taxon-name-part> (<tp:taxon-name-part taxon-name-part-type="subgenus" reg="Amphidromus">Amphidromus</tp:taxon-name-part>) <tp:taxon-name-part taxon-name-part-type="species" reg="placostylus">placostylus</tp:taxon-name-part></tp:taxon-name>. <xref ref-type="bibr" rid="B83">Zilch 1953</xref>: 138, pl. 25, fig. 41.</comment></tp:nomenclature-citation><tp:nomenclature-citation><tp:taxon-name>
                  <tp:taxon-name-part taxon-name-part-type="genus" reg="Amphidromus">Amphidromus</tp:taxon-name-part>
                  <tp:taxon-name-part taxon-name-part-type="species" reg="johnstanisici">johnstanisici</tp:taxon-name-part>
                </tp:taxon-name><comment>Thach &amp; Huber in Thach, 2017: 41, pl. 53, figs 657–663. Type locality: Kbang District, Gia Lai Province, Central Vietnam. <xref ref-type="bibr" rid="B77">Thach 2021</xref>: 65. syn. nov.</comment></tp:nomenclature-citation></tp:nomenclature-citation-list></tp:nomenclature><tp:treatment-sec sec-type="material" id="SECID0E4IBK"><title>Material examined.</title><p>Vietnam: Dextral, <bold><italic>lectotype</italic></bold> of “<italic><tp:taxon-name><tp:taxon-name-part taxon-name-part-type="genus" reg="Amphidromus">Amphidromus</tp:taxon-name-part><tp:taxon-name-part taxon-name-part-type="species" reg="placostylus">placostylus</tp:taxon-name-part></tp:taxon-name></italic>”, <named-content xmlns:xlink="http://www.w3.org/1999/xlink" content-type="dwc:institutional_code" xlink:title="Senckenberg Forschungsinstitut und Naturmuseum, Frankfurt am Main" xlink:href="http://grbio.org/institution/senckenberg-forschungsinstitut-und-naturmuseum" xlink:type="simple">SMF</named-content> 7593 (Fig. <xref ref-type="fig" rid="F11">11A</xref>); dextral, <bold><italic>holotype</italic></bold> of “<italic><tp:taxon-name><tp:taxon-name-part taxon-name-part-type="genus" reg="Amphidromus">Amphidromus</tp:taxon-name-part><tp:taxon-name-part taxon-name-part-type="species" reg="johnstanisici">johnstanisici</tp:taxon-name-part></tp:taxon-name></italic>”, <named-content xmlns:xlink="http://www.w3.org/1999/xlink" content-type="dwc:institutional_code" xlink:title="Muséum national ďHistoire naturelle, Paris" xlink:href="http://grbio.org/institution/museum-national-dhistoire-naturelle-2" xlink:type="simple">MNHN</named-content>-IM-2000-33218 (Fig. <xref ref-type="fig" rid="F11">11B</xref>).</p></tp:treatment-sec><tp:treatment-sec sec-type="material" id="SECID0ERKBK"><title>Other material examined.</title><p>Vietnam: 4D + 1S specimens, Dak Po District, Gia Lai Province, <named-content xmlns:xlink="http://www.w3.org/1999/xlink" content-type="dwc:institutional_code" xlink:title="National Museum of Natural Science of Taiwan, Taichung" xlink:href="http://grbio.org/institution/national-museum-natural-science" xlink:type="simple">NMNS</named-content>-8764-213–<named-content xmlns:xlink="http://www.w3.org/1999/xlink" content-type="dwc:institutional_code" xlink:title="National Museum of Natural Science of Taiwan, Taichung" xlink:href="http://grbio.org/institution/national-museum-natural-science" xlink:type="simple">NMNS</named-content>-8764-217 (Fig. <xref ref-type="fig" rid="F11">11C, D</xref>); 3D + 1S specimens, Kbang, Gia Lai Province, <named-content xmlns:xlink="http://www.w3.org/1999/xlink" content-type="dwc:institutional_code" xlink:title="National Museum of Natural Science of Taiwan, Taichung" xlink:href="http://grbio.org/institution/national-museum-natural-science" xlink:type="simple">NMNS</named-content>-8764-218–<named-content xmlns:xlink="http://www.w3.org/1999/xlink" content-type="dwc:institutional_code" xlink:title="National Museum of Natural Science of Taiwan, Taichung" xlink:href="http://grbio.org/institution/national-museum-natural-science" xlink:type="simple">NMNS</named-content>-8764-221 (Fig. <xref ref-type="fig" rid="F11">11E, F</xref>); 4D + 6S specimens, Hoai An, An Lao, Binh Dinh Province, <named-content xmlns:xlink="http://www.w3.org/1999/xlink" content-type="dwc:institutional_code" xlink:title="National Museum of Natural Science of Taiwan, Taichung" xlink:href="http://grbio.org/institution/national-museum-natural-science" xlink:type="simple">NMNS</named-content>-8764-222–<named-content xmlns:xlink="http://www.w3.org/1999/xlink" content-type="dwc:institutional_code" xlink:title="National Museum of Natural Science of Taiwan, Taichung" xlink:href="http://grbio.org/institution/national-museum-natural-science" xlink:type="simple">NMNS</named-content>-8764-231 (Fig. <xref ref-type="fig" rid="F11">11G–I</xref>); 1D specimen, Binh Dinh Province, <named-content xmlns:xlink="http://www.w3.org/1999/xlink" content-type="dwc:institutional_code" xlink:title="National Museum of Natural Science of Taiwan, Taichung" xlink:href="http://grbio.org/institution/national-museum-natural-science" xlink:type="simple">NMNS</named-content>-8764-232; 7D + 14S specimens, Hoai An district, Binh Dinh Province, <named-content xmlns:xlink="http://www.w3.org/1999/xlink" content-type="dwc:institutional_code" xlink:title="National Museum of Natural Science of Taiwan, Taichung" xlink:href="http://grbio.org/institution/national-museum-natural-science" xlink:type="simple">NMNS</named-content>-8764-233–<named-content xmlns:xlink="http://www.w3.org/1999/xlink" content-type="dwc:institutional_code" xlink:title="National Museum of Natural Science of Taiwan, Taichung" xlink:href="http://grbio.org/institution/national-museum-natural-science" xlink:type="simple">NMNS</named-content>-8764-253.</p><fig id="F11" position="float" orientation="portrait"><object-id xmlns:xlink="http://www.w3.org/1999/xlink" content-type="doi" xlink:type="simple">10.3897/zookeys.1196.112146.figure11</object-id><object-id xmlns:xlink="http://www.w3.org/1999/xlink" content-type="arpha" xlink:type="simple">5862768A-1477-5724-B13C-B0AD8A075F0E</object-id><label>Figure 11.</label><caption><p>Shells of <italic><tp:taxon-name><tp:taxon-name-part taxon-name-part-type="genus" reg="Amphidromus">Amphidromus</tp:taxon-name-part><tp:taxon-name-part taxon-name-part-type="species" reg="placostylus">placostylus</tp:taxon-name-part></tp:taxon-name></italic> Möllendorff, 1900 <bold>A</bold> lectotype of “<italic><tp:taxon-name><tp:taxon-name-part taxon-name-part-type="genus" reg="Amphidromus">Amphidromus</tp:taxon-name-part><tp:taxon-name-part taxon-name-part-type="species" reg="placostylus">placostylus</tp:taxon-name-part></tp:taxon-name></italic>” (<named-content xmlns:xlink="http://www.w3.org/1999/xlink" content-type="dwc:institutional_code" xlink:title="Senckenberg Forschungsinstitut und Naturmuseum, Frankfurt am Main" xlink:href="http://grbio.org/institution/senckenberg-forschungsinstitut-und-naturmuseum" xlink:type="simple">SMF</named-content> 7593) <bold>B</bold> holotype of “<italic><tp:taxon-name><tp:taxon-name-part taxon-name-part-type="genus" reg="Amphidromus">Amphidromus</tp:taxon-name-part><tp:taxon-name-part taxon-name-part-type="species" reg="johnstanisici">johnstanisici</tp:taxon-name-part></tp:taxon-name></italic>” (<named-content xmlns:xlink="http://www.w3.org/1999/xlink" content-type="dwc:institutional_code" xlink:title="Muséum national ďHistoire naturelle, Paris" xlink:href="http://grbio.org/institution/museum-national-dhistoire-naturelle-2" xlink:type="simple">MNHN</named-content>-IM-2000-33218) <bold>C, D</bold> specimens from Dak Po, Gia Lai, Vietnam (<named-content xmlns:xlink="http://www.w3.org/1999/xlink" content-type="dwc:institutional_code" xlink:title="National Museum of Natural Science of Taiwan, Taichung" xlink:href="http://grbio.org/institution/national-museum-natural-science" xlink:type="simple">NMNS</named-content>-8764-213, <named-content xmlns:xlink="http://www.w3.org/1999/xlink" content-type="dwc:institutional_code" xlink:title="National Museum of Natural Science of Taiwan, Taichung" xlink:href="http://grbio.org/institution/national-museum-natural-science" xlink:type="simple">NMNS</named-content>-8764-215) <bold>E, F</bold> specimens from Kbang, Gia Lai, Vietnam (<named-content xmlns:xlink="http://www.w3.org/1999/xlink" content-type="dwc:institutional_code" xlink:title="National Museum of Natural Science of Taiwan, Taichung" xlink:href="http://grbio.org/institution/national-museum-natural-science" xlink:type="simple">NMNS</named-content>-8764-219, <named-content xmlns:xlink="http://www.w3.org/1999/xlink" content-type="dwc:institutional_code" xlink:title="National Museum of Natural Science of Taiwan, Taichung" xlink:href="http://grbio.org/institution/national-museum-natural-science" xlink:type="simple">NMNS</named-content>-8764-221) <bold>G–I</bold> specimens from Hoai An, An Lao, Binh Dinh, Vietnam (<named-content xmlns:xlink="http://www.w3.org/1999/xlink" content-type="dwc:institutional_code" xlink:title="National Museum of Natural Science of Taiwan, Taichung" xlink:href="http://grbio.org/institution/national-museum-natural-science" xlink:type="simple">NMNS</named-content>-8764-222, <named-content xmlns:xlink="http://www.w3.org/1999/xlink" content-type="dwc:institutional_code" xlink:title="National Museum of Natural Science of Taiwan, Taichung" xlink:href="http://grbio.org/institution/national-museum-natural-science" xlink:type="simple">NMNS</named-content>-8764-227, <named-content xmlns:xlink="http://www.w3.org/1999/xlink" content-type="dwc:institutional_code" xlink:title="National Museum of Natural Science of Taiwan, Taichung" xlink:href="http://grbio.org/institution/national-museum-natural-science" xlink:type="simple">NMNS</named-content>-8764-231). Credit: M Caballer, <named-content xmlns:xlink="http://www.w3.org/1999/xlink" content-type="dwc:institutional_code" xlink:title="Muséum national ďHistoire naturelle, Paris" xlink:href="http://grbio.org/institution/museum-national-dhistoire-naturelle-2" xlink:type="simple">MNHN</named-content> (<bold>B</bold>).</p></caption><graphic xmlns:xlink="http://www.w3.org/1999/xlink" xlink:href="zookeys-1196-015_article-112146__-g011.jpg" position="float" orientation="portrait" xlink:type="simple" id="oo_1007829.jpg"><uri content-type="original_file" xlink:type="simple">https://binary.pensoft.net/fig/1007829</uri></graphic></fig></tp:treatment-sec><tp:treatment-sec sec-type="diagnosis" id="SECID0E3PBK"><title>Diagnosis.</title><p>Shell large and chirally dimorphic. Periostracum thick corneous with greenish brown radial streaks. Shell surface generally smooth. Genitalia with appendix.</p></tp:treatment-sec><tp:treatment-sec sec-type="Differential diagnosis" id="SECID0EBQBK"><title>Differential diagnosis.</title><p><italic><tp:taxon-name><tp:taxon-name-part taxon-name-part-type="genus" reg="Amphidromus">Amphidromus</tp:taxon-name-part><tp:taxon-name-part taxon-name-part-type="species" reg="placostylus">placostylus</tp:taxon-name-part></tp:taxon-name></italic> is similar to <italic><tp:taxon-name><tp:taxon-name-part taxon-name-part-type="genus" reg="Amphidromus">A.</tp:taxon-name-part><tp:taxon-name-part taxon-name-part-type="species" reg="schomburgki">schomburgki</tp:taxon-name-part></tp:taxon-name></italic> (Pfeiffer, 1860) in having greenish to greenish brown radial streaks on periostracum, but <italic><tp:taxon-name><tp:taxon-name-part taxon-name-part-type="genus" reg="Amphidromus">A.</tp:taxon-name-part><tp:taxon-name-part taxon-name-part-type="species" reg="placostylus">placostylus</tp:taxon-name-part></tp:taxon-name></italic> has a larger shell (height up to nearly 80 mm) with a whitish apertural lip, and <italic><tp:taxon-name><tp:taxon-name-part taxon-name-part-type="genus" reg="Amphidromus">A.</tp:taxon-name-part><tp:taxon-name-part taxon-name-part-type="species" reg="schomburgki">schomburgki</tp:taxon-name-part></tp:taxon-name></italic> exhibits a relatively smaller shell (height up to 58 mm) with a purplish apertural lip. <italic><tp:taxon-name><tp:taxon-name-part taxon-name-part-type="genus" reg="Amphidromus">Amphidromus</tp:taxon-name-part><tp:taxon-name-part taxon-name-part-type="species" reg="placostylus">placostylus</tp:taxon-name-part></tp:taxon-name></italic> is also similar to <italic><tp:taxon-name><tp:taxon-name-part taxon-name-part-type="genus" reg="Amphidromus">A.</tp:taxon-name-part><tp:taxon-name-part taxon-name-part-type="species" reg="cambojiensis">cambojiensis</tp:taxon-name-part></tp:taxon-name></italic> (Reeve, 1860) in having a relatively large shell and ovate to elongate conical shape, but <italic><tp:taxon-name><tp:taxon-name-part taxon-name-part-type="genus" reg="Amphidromus">A.</tp:taxon-name-part><tp:taxon-name-part taxon-name-part-type="species" reg="placostylus">placostylus</tp:taxon-name-part></tp:taxon-name></italic> possesses a thick greenish periostracum, uniform whitish shell ground colour, and whitish to dark brown inner side of outer wall. In comparison, <italic><tp:taxon-name><tp:taxon-name-part taxon-name-part-type="genus" reg="Amphidromus">A.</tp:taxon-name-part><tp:taxon-name-part taxon-name-part-type="species" reg="cambojiensis">cambojiensis</tp:taxon-name-part></tp:taxon-name></italic> possesses a thin corneous periostracum, with irregular brown to dark brown radial streaks on the shell ground colour, and a bright purplish pink or violet colour on the inner side of outer wall. <italic><tp:taxon-name><tp:taxon-name-part taxon-name-part-type="genus" reg="Amphidromus">Amphidromus</tp:taxon-name-part><tp:taxon-name-part taxon-name-part-type="species" reg="placostylus">placostylus</tp:taxon-name-part></tp:taxon-name></italic> is also recognised by a distinct clade in the molecular phylogeny (Fig. <xref ref-type="fig" rid="F2">2</xref>), with the closest <italic>p</italic>-distance to <italic><tp:taxon-name><tp:taxon-name-part taxon-name-part-type="genus" reg="Amphidromus">A.</tp:taxon-name-part><tp:taxon-name-part taxon-name-part-type="species" reg="bozhii">bozhii</tp:taxon-name-part></tp:taxon-name></italic> in COI (9.61%) and <italic><tp:taxon-name><tp:taxon-name-part taxon-name-part-type="genus" reg="Amphidromus">A.</tp:taxon-name-part><tp:taxon-name-part taxon-name-part-type="species" reg="ingens">ingens</tp:taxon-name-part></tp:taxon-name></italic> in 16S (4.23%) (Table <xref ref-type="table" rid="T2">2</xref>).</p></tp:treatment-sec><tp:treatment-sec sec-type="description" id="SECID0EKUBK"><title>Description.</title><p><bold><italic>Shell</italic></bold> large (height 64.6–79.5 mm, width 37.4–42.4 mm), chirally dimorphic, solid, and ovate to elongate conical shape. Spire long conical with white colour; apex acute without black spot on tip. Whorls 6–7 convex; suture wide and depressed; last whorl ovate. Periostracum thick corneous or with oblique greenish to greenish brown radial streaks; varix usually absent. Shell surface generally smooth. Shell ground colour monochrome whitish or with dark brownish streaks (without periostracum). Parietal callus thickened and white. Aperture broadly ovate and inner side of outer wall with whitish to dark brown colour; peristome thickened, expanded, and reflexed but not attached to last whorl; lip whitish. Columella white, straight, or little twisted. Umbilicus imperforate.</p><p><bold><italic>Radula</italic>.</bold> Teeth arranged in anteriorly pointed V-shaped rows. Central tooth monocuspid and trapezoid-spatulate with truncated cusp. Lateral teeth bicuspid; endocone small, with wide notch and truncated to slightly curved cusp; ectocone large with curved to dull cusp. Lateral teeth gradually transformed to asymmetric tricuspid marginal teeth (Fig. <xref ref-type="fig" rid="F12">12A</xref>).</p><fig id="F12" position="float" orientation="portrait"><object-id xmlns:xlink="http://www.w3.org/1999/xlink" content-type="doi" xlink:type="simple">10.3897/zookeys.1196.112146.figure12</object-id><object-id xmlns:xlink="http://www.w3.org/1999/xlink" content-type="arpha" xlink:type="simple">2E3CF671-5B7A-5820-84D1-02788FB9E2BE</object-id><label>Figure 12.</label><caption><p><abbrev xmlns:xlink="http://www.w3.org/1999/xlink" xlink:title="scanning electron microscope" id="ABBRID0ENVBK" xlink:type="simple">SEM</abbrev> images of the radula <bold>A</bold><italic><tp:taxon-name><tp:taxon-name-part taxon-name-part-type="genus" reg="Amphidromus">Amphidromus</tp:taxon-name-part><tp:taxon-name-part taxon-name-part-type="species" reg="placostylus">placostylus</tp:taxon-name-part></tp:taxon-name></italic> Möllendorff, 1900 from Dak Po, Gia Lai, Vietnam (<named-content xmlns:xlink="http://www.w3.org/1999/xlink" content-type="dwc:institutional_code" xlink:title="National Museum of Natural Science of Taiwan, Taichung" xlink:href="http://grbio.org/institution/national-museum-natural-science" xlink:type="simple">NMNS</named-content>-8764-217) <bold>B</bold><italic><tp:taxon-name><tp:taxon-name-part taxon-name-part-type="genus" reg="Amphidromus">Amphidromus</tp:taxon-name-part><tp:taxon-name-part taxon-name-part-type="species" reg="buelowi">buelowi</tp:taxon-name-part></tp:taxon-name></italic> Fruhstorfer, 1905 from Mount Singgalang, Sepuluh Koto, Tanah Datar Regency, West Sumatra, Indonesia (<named-content xmlns:xlink="http://www.w3.org/1999/xlink" content-type="dwc:institutional_code" xlink:title="National Museum of Natural Science of Taiwan, Taichung" xlink:href="http://grbio.org/institution/national-museum-natural-science" xlink:type="simple">NMNS</named-content>-8764-024) <bold>C</bold><italic><tp:taxon-name><tp:taxon-name-part taxon-name-part-type="genus" reg="Amphidromus">Amphidromus</tp:taxon-name-part><tp:taxon-name-part taxon-name-part-type="species" reg="thachi">thachi</tp:taxon-name-part></tp:taxon-name></italic> Huber, 2015 from Buon Don, Dak Lak, Vietnam (<named-content xmlns:xlink="http://www.w3.org/1999/xlink" content-type="dwc:institutional_code" xlink:title="National Museum of Natural Science of Taiwan, Taichung" xlink:href="http://grbio.org/institution/national-museum-natural-science" xlink:type="simple">NMNS</named-content>-8764-271). Central teeth are marked in yellow. The left and right images show the outer and inner sections of each radula, respectively.</p></caption><graphic xmlns:xlink="http://www.w3.org/1999/xlink" xlink:href="zookeys-1196-015_article-112146__-g012.jpg" position="float" orientation="portrait" xlink:type="simple" id="oo_1007830.jpg"><uri content-type="original_file" xlink:type="simple">https://binary.pensoft.net/fig/1007830</uri></graphic></fig><p><bold><italic>Genital organs</italic>.</bold> Atrium relatively short. Penis slender, conical, and short ~ 1/2 of vaginal length. Penial retractor muscle thin, long, inserting on epiphallus close to penis. Epiphallus long, slender tube. Flagellum long, extending from epiphallus and weakly coiled at its end. Appendix short, slender tube, 2× longer than flagellum, and approximately as long as epiphallus. Vas deferens slender tube passing from free oviduct and terminating at epiphallus-flagellum junction (Fig. <xref ref-type="fig" rid="F9">9D</xref>). Internal wall of penis corrugated, exhibiting series of weak longitudinal penial pilasters nearly entire inner penis wall. Penial verge short conical, nearly smooth surface and with opening on the tip (Fig. <xref ref-type="fig" rid="F9">9E</xref>).</p><p>Vagina slender, long cylindrical, and ~ 2× longer than penis. Gametolytic duct enlarged cylindrical tube then abruptly tapering to slender tube terminally and connected to gametolytic sac (missing during dissection). Free oviduct short; oviduct compact, enlarged to form lobule alveoli (Fig. <xref ref-type="fig" rid="F9">9D</xref>). Internal wall of vagina possessing corrugated smooth surface ridges on nearly its entire inner wall; ridges becoming thinner vaginal pilasters in middle, and with little irregular shaped and crenelations close to free oviduct opening (Fig. <xref ref-type="fig" rid="F9">9E</xref>).</p><p><bold><italic>Living specimens</italic></bold> with soft body morphology generally similar to <italic><tp:taxon-name><tp:taxon-name-part taxon-name-part-type="genus" reg="Amphidromus">A.</tp:taxon-name-part><tp:taxon-name-part taxon-name-part-type="species" reg="ingens">ingens</tp:taxon-name-part></tp:taxon-name></italic>. Animals with dark reddish body covered with reticulated skin. Foot broad and long with uniform pale brown colour at foot margin. Head with reddish colour same as body. Upper and lower tentacles with reddish to orange in colour (Fig. <xref ref-type="fig" rid="F6">6D</xref>).</p></tp:treatment-sec><tp:treatment-sec sec-type="distribution" id="SECID0E2YBK"><title>Distribution.</title><p>The distribution range of the species covers Bac Giang, Binh Dinh and Gia Lai provinces, Vietnam.</p></tp:treatment-sec><tp:treatment-sec sec-type="remarks" id="SECID0EAZBK"><title>Remarks.</title><p>As the original description did not explicitly designate a type or state that the description of this species was based on a single specimen (nor could this be inferred), the designation of a holotype by <xref ref-type="bibr" rid="B83">Zilch (1953)</xref> in fact constitutes a lectotype designation (<xref ref-type="bibr" rid="B25">ICZN 1999</xref>: Art. 74.6).</p><p>This species is known only from a single worn-out lectotype, and the remaining periostracum is only traceable behind the apertural lip. Later, Thach and Huber in <xref ref-type="bibr" rid="B73">Thach (2017)</xref> introduced <italic><tp:taxon-name><tp:taxon-name-part taxon-name-part-type="genus" reg="Amphidromus">A.</tp:taxon-name-part><tp:taxon-name-part taxon-name-part-type="species" reg="johnstanisici">johnstanisici</tp:taxon-name-part></tp:taxon-name></italic>, which is described to differ from <italic><tp:taxon-name><tp:taxon-name-part taxon-name-part-type="genus" reg="Amphidromus">A.</tp:taxon-name-part><tp:taxon-name-part taxon-name-part-type="species" reg="placostylus">placostylus</tp:taxon-name-part></tp:taxon-name></italic> by the presence of prominent subsutural bands, larger aperture, more voluminous body whorl with dark brown colour, and parietal wall not bordered by a black band. However, both type materials of <italic><tp:taxon-name><tp:taxon-name-part taxon-name-part-type="genus" reg="Amphidromus">A.</tp:taxon-name-part><tp:taxon-name-part taxon-name-part-type="species" reg="johnstanisici">johnstanisici</tp:taxon-name-part></tp:taxon-name></italic> and <italic><tp:taxon-name><tp:taxon-name-part taxon-name-part-type="genus" reg="Amphidromus">A.</tp:taxon-name-part><tp:taxon-name-part taxon-name-part-type="species" reg="placostylus">placostylus</tp:taxon-name-part></tp:taxon-name></italic>, and all the specimens examined herein, especially ones from the type locality of <italic><tp:taxon-name><tp:taxon-name-part taxon-name-part-type="genus" reg="Amphidromus">A.</tp:taxon-name-part><tp:taxon-name-part taxon-name-part-type="species" reg="johnstanisici">johnstanisici</tp:taxon-name-part></tp:taxon-name></italic>, possess both subsutural bands and a black band that borders the parietal wall to some extent. These specimens and the holotype of <italic><tp:taxon-name><tp:taxon-name-part taxon-name-part-type="genus" reg="Amphidromus">A.</tp:taxon-name-part><tp:taxon-name-part taxon-name-part-type="species" reg="johnstanisici">johnstanisici</tp:taxon-name-part></tp:taxon-name></italic> also match well with the lectotype of <italic><tp:taxon-name><tp:taxon-name-part taxon-name-part-type="genus" reg="Amphidromus">A.</tp:taxon-name-part><tp:taxon-name-part taxon-name-part-type="species" reg="placostylus">placostylus</tp:taxon-name-part></tp:taxon-name></italic> in shell and apertural shape, and the periostracum colour. Thus, <italic><tp:taxon-name><tp:taxon-name-part taxon-name-part-type="genus" reg="Amphidromus">A.</tp:taxon-name-part><tp:taxon-name-part taxon-name-part-type="species" reg="johnstanisici">johnstanisici</tp:taxon-name-part></tp:taxon-name></italic> is regarded herein as a junior subjective synonym of <italic><tp:taxon-name><tp:taxon-name-part taxon-name-part-type="genus" reg="Amphidromus">A.</tp:taxon-name-part><tp:taxon-name-part taxon-name-part-type="species" reg="placostylus">placostylus</tp:taxon-name-part></tp:taxon-name></italic>. The periostracum colour can vary from greenish to greenish brown in the younger adult specimens (with thinner apertural lip), while the aged adult specimens (with thicker apertural lip) tend to have yellowish brown to eroded periostracum.</p><p>This species also exhibits a prominent population genetic structure, where specimens from the same collecting locality form its own clade (Fig. <xref ref-type="fig" rid="F13">13</xref>). The COI intraspecific distance among all <italic><tp:taxon-name><tp:taxon-name-part taxon-name-part-type="genus" reg="Amphidromus">A.</tp:taxon-name-part><tp:taxon-name-part taxon-name-part-type="species" reg="placostylus">placostylus</tp:taxon-name-part></tp:taxon-name></italic> specimens is 5.47%, which is the third highest distance of all <italic><tp:taxon-name><tp:taxon-name-part taxon-name-part-type="genus" reg="Amphidromus">Amphidromus</tp:taxon-name-part></tp:taxon-name></italic> species in this study. This value is higher than the optimum intra/interspecific threshold value of 4% for stylommatophoran land snails (<xref ref-type="bibr" rid="B10">Davison et al. 2009</xref>). In addition, the 16S intraspecific distance among all <italic><tp:taxon-name><tp:taxon-name-part taxon-name-part-type="genus" reg="Amphidromus">A.</tp:taxon-name-part><tp:taxon-name-part taxon-name-part-type="species" reg="placostylus">placostylus</tp:taxon-name-part></tp:taxon-name></italic> specimens is 3.14%, which is the second highest distance of all <italic><tp:taxon-name><tp:taxon-name-part taxon-name-part-type="genus" reg="Amphidromus">Amphidromus</tp:taxon-name-part></tp:taxon-name></italic> species in this study. Although each clade constitutes the specimens with the same inner shell colour (Fig. <xref ref-type="fig" rid="F13">13</xref>), all specimens still have other congruent shell morphology as stated above. We thus refrain from treating each pool of samples from the same collecting locality as a distinct taxon, before more specimens from each locality are critically examined.</p><fig id="F13" position="float" orientation="portrait"><object-id xmlns:xlink="http://www.w3.org/1999/xlink" content-type="doi" xlink:type="simple">10.3897/zookeys.1196.112146.figure13</object-id><object-id xmlns:xlink="http://www.w3.org/1999/xlink" content-type="arpha" xlink:type="simple">8AC97BA5-30E2-5A4A-99C0-FD46D8B940E0</object-id><label>Figure 13.</label><caption><p>Bayesian phylogeny of <italic><tp:taxon-name><tp:taxon-name-part taxon-name-part-type="genus" reg="Amphidromus">Amphidromus</tp:taxon-name-part><tp:taxon-name-part taxon-name-part-type="species" reg="placostylus">placostylus</tp:taxon-name-part></tp:taxon-name></italic> Möllendorff, 1900 based on mitochondrial COI and 16S genes. Nodal support values are given as <abbrev xmlns:xlink="http://www.w3.org/1999/xlink" xlink:title="Shimodaira and Hasegawa-approximate likelihood-ratio" id="ABBRID0E35BK" xlink:type="simple">SH-aLRT</abbrev>/aBayes/ultra-fast bootstrap (IQ-TREE, <abbrev xmlns:xlink="http://www.w3.org/1999/xlink" xlink:title="maximum likelihood" id="ABBRID0EA6BK" xlink:type="simple">ML</abbrev>)/posterior probability (MrBayes, <abbrev xmlns:xlink="http://www.w3.org/1999/xlink" xlink:title="Bayesian inference" id="ABBRID0EE6BK" xlink:type="simple">BI</abbrev>). An asterisk on each branch indicates a clade with all well-supported values (<abbrev xmlns:xlink="http://www.w3.org/1999/xlink" xlink:title="Shimodaira and Hasegawa-approximate likelihood-ratio" id="ABBRID0EI6BK" xlink:type="simple">SH-aLRT</abbrev> ≥ 80%, aBayes ≥ 0.95, <abbrev xmlns:xlink="http://www.w3.org/1999/xlink" xlink:title="bootstrap support" id="ABBRID0EM6BK" xlink:type="simple">BS</abbrev> ≥ 95%, <abbrev xmlns:xlink="http://www.w3.org/1999/xlink" xlink:title="posterior probability values" id="ABBRID0EQ6BK" xlink:type="simple">PP</abbrev> ≥ 0.95).</p></caption><graphic xmlns:xlink="http://www.w3.org/1999/xlink" xlink:href="zookeys-1196-015_article-112146__-g013.jpg" position="float" orientation="portrait" xlink:type="simple" id="oo_1007831.jpg"><uri content-type="original_file" xlink:type="simple">https://binary.pensoft.net/fig/1007831</uri></graphic></fig></tp:treatment-sec><tp:treatment-sec><!--Section generated to contain objects referenced in tp:taxon-treatment.--><fig id="F6" position="float" orientation="portrait"><object-id xmlns:xlink="http://www.w3.org/1999/xlink" content-type="doi" xlink:type="simple">10.3897/zookeys.1196.112146.figure6</object-id><object-id xmlns:xlink="http://www.w3.org/1999/xlink" content-type="arpha" xlink:type="simple">03FA79E8-BA88-5373-A3F3-CC68779CDB74</object-id><label>Figure 6.</label><caption><p>Living <italic><tp:taxon-name><tp:taxon-name-part taxon-name-part-type="genus" reg="Amphidromus">Amphidromus</tp:taxon-name-part></tp:taxon-name></italic> spp <bold>A–C</bold><italic><tp:taxon-name><tp:taxon-name-part taxon-name-part-type="genus" reg="Amphidromus">Amphidromus</tp:taxon-name-part><tp:taxon-name-part taxon-name-part-type="species" reg="ingens">ingens</tp:taxon-name-part></tp:taxon-name></italic> Möllendorff, 1900 from Dak Lak, Vietnam <bold>D</bold><italic><tp:taxon-name><tp:taxon-name-part taxon-name-part-type="genus" reg="Amphidromus">Amphidromus</tp:taxon-name-part><tp:taxon-name-part taxon-name-part-type="species" reg="placostylus">placostylus</tp:taxon-name-part></tp:taxon-name></italic> Möllendorff, 1900 from Hoai An, An Lao, Binh Dinh, Vietnam <bold>E, F</bold><italic><tp:taxon-name><tp:taxon-name-part taxon-name-part-type="genus" reg="Amphidromus">Amphidromus</tp:taxon-name-part><tp:taxon-name-part taxon-name-part-type="species" reg="ingensoides">ingensoides</tp:taxon-name-part></tp:taxon-name></italic> sp. nov. from Hon Ba, Khanh Son, Khanh Hoa, Vietnam <bold>G</bold><italic><tp:taxon-name><tp:taxon-name-part taxon-name-part-type="genus" reg="Amphidromus">Amphidromus</tp:taxon-name-part><tp:taxon-name-part taxon-name-part-type="species" reg="asperoides">asperoides</tp:taxon-name-part></tp:taxon-name></italic> sp. nov. from Ea Tu, Buon Ma Thuat city, Dak Lak, Vietnam <bold>H, I</bold><italic><tp:taxon-name><tp:taxon-name-part taxon-name-part-type="genus" reg="Amphidromus">Amphidromus</tp:taxon-name-part><tp:taxon-name-part taxon-name-part-type="species" reg="buelowi">buelowi</tp:taxon-name-part></tp:taxon-name></italic> Fruhstorfer, 1905 from Lang-Biang plateau, Lac Duong, Lam Dong, Vietnam <bold>J</bold><italic><tp:taxon-name><tp:taxon-name-part taxon-name-part-type="genus" reg="Amphidromus">Amphidromus</tp:taxon-name-part><tp:taxon-name-part taxon-name-part-type="species" reg="thachi">thachi</tp:taxon-name-part></tp:taxon-name></italic> Huber, 2015 from Krong Bong, Dak Lak, Vietnam.</p></caption><graphic xmlns:xlink="http://www.w3.org/1999/xlink" xlink:href="zookeys-1196-015_article-112146__-g006.jpg" position="float" orientation="portrait" xlink:type="simple" id="oo_1007824.jpg"><uri content-type="original_file" xlink:type="simple">https://binary.pensoft.net/fig/1007824</uri></graphic></fig><fig id="F9" position="float" orientation="portrait"><object-id xmlns:xlink="http://www.w3.org/1999/xlink" content-type="doi" xlink:type="simple">10.3897/zookeys.1196.112146.figure9</object-id><object-id xmlns:xlink="http://www.w3.org/1999/xlink" content-type="arpha" xlink:type="simple">4641AD23-6CB4-5CAA-AD4F-FA2AFCBE4EE9</object-id><label>Figure 9.</label><caption><p>Genitalia of <italic><tp:taxon-name><tp:taxon-name-part taxon-name-part-type="genus" reg="Amphidromus">Amphidromus</tp:taxon-name-part></tp:taxon-name></italic> spp <bold>A–C</bold><italic><tp:taxon-name><tp:taxon-name-part taxon-name-part-type="genus" reg="Amphidromus">Amphidromus</tp:taxon-name-part><tp:taxon-name-part taxon-name-part-type="species" reg="bozhii">bozhii</tp:taxon-name-part></tp:taxon-name></italic> Wang, 2019 from Tuy Hoa, Phu Yen, Vietnam (<named-content xmlns:xlink="http://www.w3.org/1999/xlink" content-type="dwc:institutional_code" xlink:title="National Museum of Natural Science of Taiwan, Taichung" xlink:href="http://grbio.org/institution/national-museum-natural-science" xlink:type="simple">NMNS</named-content>-8764-016), showing <bold>A</bold> general view of genitalia <bold>B</bold> interior structures of penis <bold>C</bold> Interior structures of vagina chamber <bold>D, E</bold><italic><tp:taxon-name><tp:taxon-name-part taxon-name-part-type="genus" reg="Amphidromus">Amphidromus</tp:taxon-name-part><tp:taxon-name-part taxon-name-part-type="species" reg="placostylus">placostylus</tp:taxon-name-part></tp:taxon-name></italic> Möllendorff, 1900 from Dak Po, Gia Lai, Vietnam (<named-content xmlns:xlink="http://www.w3.org/1999/xlink" content-type="dwc:institutional_code" xlink:title="National Museum of Natural Science of Taiwan, Taichung" xlink:href="http://grbio.org/institution/national-museum-natural-science" xlink:type="simple">NMNS</named-content>-8764-217), showing <bold>D</bold> general view of genitalia <bold>E</bold> interior structures of penis and vagina chamber. Red dots indicate the shape of the missing gametolytic sac. Green arrows indicate the genital openings. Abbreviations: ap, appendix; e, epiphallus; fl, ﬂagellum; fo, free oviduct; gd, gametolytic duct; ov, oviduct; p, penis; pp, penial pilaster; pr, penial retractor muscle; pv, penial verge; v, vagina; vd, vas deferens; vp, vaginal pilaster</p></caption><graphic xmlns:xlink="http://www.w3.org/1999/xlink" xlink:href="zookeys-1196-015_article-112146__-g009.jpg" position="float" orientation="portrait" xlink:type="simple" id="oo_1007827.jpg"><uri content-type="original_file" xlink:type="simple">https://binary.pensoft.net/fig/1007827</uri></graphic></fig><fig id="F2" position="float" orientation="portrait"><object-id xmlns:xlink="http://www.w3.org/1999/xlink" content-type="doi" xlink:type="simple">10.3897/zookeys.1196.112146.figure2</object-id><object-id xmlns:xlink="http://www.w3.org/1999/xlink" content-type="arpha" xlink:type="simple">96C4AAA5-42F6-5D88-81F2-4C20BDE82C86</object-id><label>Figure 2.</label><caption><p>Bayesian phylogeny of <italic><tp:taxon-name><tp:taxon-name-part taxon-name-part-type="genus" reg="Amphidromus">Amphidromus</tp:taxon-name-part></tp:taxon-name></italic> spp. based on mitochondrial COI and 16S genes. Nodal support values are given as <abbrev xmlns:xlink="http://www.w3.org/1999/xlink" xlink:title="Shimodaira and Hasegawa-approximate likelihood-ratio" id="ABBRID0EZHBI" xlink:type="simple">SH-aLRT</abbrev>/aBayes/ultra-fast bootstrap (IQ-TREE, <abbrev xmlns:xlink="http://www.w3.org/1999/xlink" xlink:title="maximum likelihood" id="ABBRID0E4HBI" xlink:type="simple">ML</abbrev>)/posterior probability (MrBayes, <abbrev xmlns:xlink="http://www.w3.org/1999/xlink" xlink:title="Bayesian inference" id="ABBRID0EBIBI" xlink:type="simple">BI</abbrev>). An asterisk on each branch indicates a clade with all well-supported values (<abbrev xmlns:xlink="http://www.w3.org/1999/xlink" xlink:title="Shimodaira and Hasegawa-approximate likelihood-ratio" id="ABBRID0EFIBI" xlink:type="simple">SH-aLRT</abbrev> ≥ 80%, aBayes ≥ 0.95, <abbrev xmlns:xlink="http://www.w3.org/1999/xlink" xlink:title="bootstrap support" id="ABBRID0EJIBI" xlink:type="simple">BS</abbrev> ≥ 95%, <abbrev xmlns:xlink="http://www.w3.org/1999/xlink" xlink:title="posterior probability values" id="ABBRID0ENIBI" xlink:type="simple">PP</abbrev> ≥ 0.95). Species numbers correspond to those in Fig. <xref ref-type="fig" rid="F1">1</xref> and Tables <xref ref-type="table" rid="T1">1</xref>, <xref ref-type="table" rid="T2">2</xref>.</p></caption><graphic xmlns:xlink="http://www.w3.org/1999/xlink" xlink:href="zookeys-1196-015_article-112146__-g002.jpg" position="float" orientation="portrait" xlink:type="simple" id="oo_1007820.jpg"><uri content-type="original_file" xlink:type="simple">https://binary.pensoft.net/fig/1007820</uri></graphic></fig><fig id="F1" position="float" orientation="portrait"><object-id xmlns:xlink="http://www.w3.org/1999/xlink" content-type="doi" xlink:type="simple">10.3897/zookeys.1196.112146.figure1</object-id><object-id xmlns:xlink="http://www.w3.org/1999/xlink" content-type="arpha" xlink:type="simple">53CC2CB8-A93F-51F2-A4FD-6D5EFBD1B8B1</object-id><label>Figure 1.</label><caption><p>Distribution map of <italic><tp:taxon-name><tp:taxon-name-part taxon-name-part-type="genus" reg="Amphidromus">Amphidromus</tp:taxon-name-part></tp:taxon-name></italic> samples recognised in this study. 1. <italic><tp:taxon-name><tp:taxon-name-part taxon-name-part-type="genus" reg="Amphidromus">Amphidromus</tp:taxon-name-part><tp:taxon-name-part taxon-name-part-type="species" reg="bozhii">bozhii</tp:taxon-name-part></tp:taxon-name></italic>; 2. <italic><tp:taxon-name><tp:taxon-name-part taxon-name-part-type="genus" reg="Amphidromus">Amphidromus</tp:taxon-name-part><tp:taxon-name-part taxon-name-part-type="species" reg="placostylus">placostylus</tp:taxon-name-part></tp:taxon-name></italic>; 3. <italic><tp:taxon-name><tp:taxon-name-part taxon-name-part-type="genus" reg="Amphidromus">Amphidromus</tp:taxon-name-part><tp:taxon-name-part taxon-name-part-type="species" reg="asperoides">asperoides</tp:taxon-name-part></tp:taxon-name></italic> sp. nov.; 4. <italic><tp:taxon-name><tp:taxon-name-part taxon-name-part-type="genus" reg="Amphidromus">Amphidromus</tp:taxon-name-part><tp:taxon-name-part taxon-name-part-type="species" reg="ingens">ingens</tp:taxon-name-part></tp:taxon-name></italic>; 5. <italic><tp:taxon-name><tp:taxon-name-part taxon-name-part-type="genus" reg="Amphidromus">Amphidromus</tp:taxon-name-part><tp:taxon-name-part taxon-name-part-type="species" reg="ingensoides">ingensoides</tp:taxon-name-part></tp:taxon-name></italic> sp. nov.; 6. <italic><tp:taxon-name><tp:taxon-name-part taxon-name-part-type="genus" reg="Amphidromus">Amphidromus</tp:taxon-name-part><tp:taxon-name-part taxon-name-part-type="species" reg="buelowi">buelowi</tp:taxon-name-part></tp:taxon-name></italic>; 7. <italic><tp:taxon-name><tp:taxon-name-part taxon-name-part-type="genus" reg="Amphidromus">Amphidromus</tp:taxon-name-part><tp:taxon-name-part taxon-name-part-type="species" reg="thachi">thachi</tp:taxon-name-part></tp:taxon-name></italic>; 8. <italic><tp:taxon-name><tp:taxon-name-part taxon-name-part-type="genus" reg="Amphidromus">Amphidromus</tp:taxon-name-part><tp:taxon-name-part taxon-name-part-type="species" reg="metabletus">metabletus</tp:taxon-name-part></tp:taxon-name></italic>; 9. <italic><tp:taxon-name><tp:taxon-name-part taxon-name-part-type="genus" reg="Amphidromus">Amphidromus</tp:taxon-name-part><tp:taxon-name-part taxon-name-part-type="species" reg="haematostoma">haematostoma</tp:taxon-name-part></tp:taxon-name></italic>; 10. <italic><tp:taxon-name><tp:taxon-name-part taxon-name-part-type="genus" reg="Amphidromus">Amphidromus</tp:taxon-name-part><tp:taxon-name-part taxon-name-part-type="species" reg="madelineae">madelineae</tp:taxon-name-part></tp:taxon-name></italic>; 11. <italic><tp:taxon-name><tp:taxon-name-part taxon-name-part-type="genus" reg="Amphidromus">Amphidromus</tp:taxon-name-part><tp:taxon-name-part taxon-name-part-type="species" reg="costifer">costifer</tp:taxon-name-part></tp:taxon-name></italic>; 12. <italic><tp:taxon-name><tp:taxon-name-part taxon-name-part-type="genus" reg="Amphidromus">Amphidromus</tp:taxon-name-part><tp:taxon-name-part taxon-name-part-type="species" reg="pankowskianus">pankowskianus</tp:taxon-name-part></tp:taxon-name></italic>; 13. <italic><tp:taxon-name><tp:taxon-name-part taxon-name-part-type="genus" reg="Amphidromus">Amphidromus</tp:taxon-name-part><tp:taxon-name-part taxon-name-part-type="species" reg="roseolabiatus">roseolabiatus</tp:taxon-name-part></tp:taxon-name></italic>. Species numbers correspond to those in Fig. <xref ref-type="fig" rid="F2">2</xref> and Tables <xref ref-type="table" rid="T1">1</xref>, <xref ref-type="table" rid="T2">2</xref>. The map was produced using QGIS (3.16.0) with SRTM Downloader plugin (<ext-link xmlns:xlink="http://www.w3.org/1999/xlink" xlink:href="https://github.com/hdus/SRTM-Downloader" ext-link-type="uri" xlink:type="simple">https://github.com/hdus/SRTM-Downloader</ext-link>), retrieving SRTM data from NASA Earth Data server (<ext-link xmlns:xlink="http://www.w3.org/1999/xlink" xlink:href="https://urs.earthdata.nasa.gov/" ext-link-type="uri" xlink:type="simple">https://urs.earthdata.nasa.gov/</ext-link>).</p></caption><graphic xmlns:xlink="http://www.w3.org/1999/xlink" xlink:href="zookeys-1196-015_article-112146__-g001.jpg" position="float" orientation="portrait" xlink:type="simple" id="oo_1007819.jpg"><uri content-type="original_file" xlink:type="simple">https://binary.pensoft.net/fig/1007819</uri></graphic></fig><table-wrap id="T1" position="float" orientation="portrait"><label>Table 1.</label><caption><p>List of specimens used in this study with species name, locality details, voucher and GenBank accession numbers. Species numbers correspond to those in Figs <xref ref-type="fig" rid="F1">1</xref>, <xref ref-type="fig" rid="F2">2</xref>, and Table <xref ref-type="table" rid="T2">2</xref>.</p></caption><table id="TID0EP4CI" rules="all"><tbody><tr><th rowspan="2" colspan="1" style="color: #231f20">Number</th><th rowspan="2" colspan="1" style="color: #231f20">Species</th><th rowspan="2" colspan="1" style="color: #231f20">Preliminary species identification in this study</th><th rowspan="2" colspan="1" style="color: #231f20">Specimen codes</th><th rowspan="2" colspan="1" style="color: #231f20">Voucher numbers</th><th rowspan="2" colspan="1" style="color: #231f20">Locality</th><th rowspan="2" colspan="1" style="color: #231f20">No. of specimen and chirality</th><th rowspan="2" colspan="1" style="color: #231f20">Figure</th><th rowspan="1" colspan="2" style="color: #231f20">GenBank accession numbers</th><th rowspan="2" colspan="1" style="color: #231f20">References</th></tr><tr><th rowspan="1" colspan="1" style="color: #231f20">COI</th><th rowspan="1" colspan="1" style="color: #231f20">16S rRNA</th></tr><tr><td rowspan="2" colspan="1" style="color: #231f20">1</td><td rowspan="2" colspan="1" style="color: #231f20"><italic><tp:taxon-name><tp:taxon-name-part taxon-name-part-type="genus" reg="Amphidromus">Amphidromus</tp:taxon-name-part><tp:taxon-name-part taxon-name-part-type="species" reg="bozhii">bozhii</tp:taxon-name-part></tp:taxon-name></italic> Wang, 2019</td><td rowspan="1" colspan="1" style="color: #231f20">
                  <italic>
                    <tp:taxon-name><tp:taxon-name-part taxon-name-part-type="genus" reg="Amphidromus">A.</tp:taxon-name-part><tp:taxon-name-part taxon-name-part-type="species" reg="bozhii">bozhii</tp:taxon-name-part></tp:taxon-name>
                  </italic>
                </td><td rowspan="1" colspan="1" style="color: #231f20">XI0 to XI9</td><td rowspan="1" colspan="1" style="color: #231f20"><abbrev xmlns:xlink="http://www.w3.org/1999/xlink" content-type="institution" xlink:title="National Museum of Natural Science of Taiwan, Taichung" id="ABBRID0EAHAE" xlink:type="simple">NMNS</abbrev>-8764-004 to <abbrev xmlns:xlink="http://www.w3.org/1999/xlink" content-type="institution" xlink:title="National Museum of Natural Science of Taiwan, Taichung" id="ABBRID0EFHAE" xlink:type="simple">NMNS</abbrev>-8764-013</td><td rowspan="1" colspan="1" style="color: #231f20">Phu Hoa District, Phu Yen Province, Vietnam</td><td rowspan="1" colspan="1" style="color: #231f20">10D</td><td rowspan="1" colspan="1" style="color: #231f20">8D–E</td><td rowspan="1" colspan="1" style="color: #231f20">XI0–XI8: <ext-link xmlns:xlink="http://www.w3.org/1999/xlink" ext-link-type="gen" xlink:href="OR977987" xlink:type="simple">OR977987</ext-link>–<ext-link xmlns:xlink="http://www.w3.org/1999/xlink" ext-link-type="gen" xlink:href="OR977995" xlink:type="simple">OR977995</ext-link></td><td rowspan="1" colspan="1" style="color: #231f20">XI0–XI2: <ext-link xmlns:xlink="http://www.w3.org/1999/xlink" ext-link-type="gen" xlink:href="OR964283" xlink:type="simple">OR964283</ext-link>– <ext-link xmlns:xlink="http://www.w3.org/1999/xlink" ext-link-type="gen" xlink:href="OR964285" xlink:type="simple">OR964285</ext-link> XI5: <ext-link xmlns:xlink="http://www.w3.org/1999/xlink" ext-link-type="gen" xlink:href="OR964286" xlink:type="simple">OR964286</ext-link></td><td rowspan="2" colspan="1" style="color: #231f20">This study</td></tr><tr><td rowspan="1" colspan="1" style="color: #231f20">
                  <italic>
                    <tp:taxon-name><tp:taxon-name-part taxon-name-part-type="genus" reg="Amphidromus">A.</tp:taxon-name-part><tp:taxon-name-part taxon-name-part-type="species" reg="bozhii">bozhii</tp:taxon-name-part></tp:taxon-name>
                  </italic>
                </td><td rowspan="1" colspan="1" style="color: #231f20">XJ1 to XJ8</td><td rowspan="1" colspan="1" style="color: #231f20"><abbrev xmlns:xlink="http://www.w3.org/1999/xlink" content-type="institution" xlink:title="National Museum of Natural Science of Taiwan, Taichung" id="ABBRID0EVJAE" xlink:type="simple">NMNS</abbrev>-8764-014 to <abbrev xmlns:xlink="http://www.w3.org/1999/xlink" content-type="institution" xlink:title="National Museum of Natural Science of Taiwan, Taichung" id="ABBRID0E1JAE" xlink:type="simple">NMNS</abbrev>-8764-021</td><td rowspan="1" colspan="1" style="color: #231f20">Tuy Hoa District, Phu Yen Province, Vietnam</td><td rowspan="1" colspan="1" style="color: #231f20">8S</td><td rowspan="1" colspan="1" style="color: #231f20">8F</td><td rowspan="1" colspan="1" style="color: #231f20">XJ1–XJ8: <ext-link xmlns:xlink="http://www.w3.org/1999/xlink" ext-link-type="gen" xlink:href="OR977996" xlink:type="simple">OR977996</ext-link>–<ext-link xmlns:xlink="http://www.w3.org/1999/xlink" ext-link-type="gen" xlink:href="OR978003" xlink:type="simple">OR978003</ext-link></td><td rowspan="1" colspan="1" style="color: #231f20">–</td></tr><tr><td rowspan="5" colspan="1" style="color: #231f20">2</td><td rowspan="5" colspan="1" style="color: #231f20"><italic><tp:taxon-name><tp:taxon-name-part taxon-name-part-type="genus" reg="Amphidromus">Amphidromus</tp:taxon-name-part><tp:taxon-name-part taxon-name-part-type="species" reg="placostylus">placostylus</tp:taxon-name-part></tp:taxon-name></italic> Möllendorff, 1900</td><td rowspan="1" colspan="1" style="color: #231f20">
                  <italic>
                    <tp:taxon-name><tp:taxon-name-part taxon-name-part-type="genus" reg="Amphidromus">A.</tp:taxon-name-part><tp:taxon-name-part taxon-name-part-type="species" reg="placostylus">placostylus</tp:taxon-name-part></tp:taxon-name>
                  </italic>
                </td><td rowspan="1" colspan="1" style="color: #231f20">VAM0 to VAM4</td><td rowspan="1" colspan="1" style="color: #231f20"><abbrev xmlns:xlink="http://www.w3.org/1999/xlink" content-type="institution" xlink:title="National Museum of Natural Science of Taiwan, Taichung" id="ABBRID0ELMAE" xlink:type="simple">NMNS</abbrev>-8764-213 to <abbrev xmlns:xlink="http://www.w3.org/1999/xlink" content-type="institution" xlink:title="National Museum of Natural Science of Taiwan, Taichung" id="ABBRID0EQMAE" xlink:type="simple">NMNS</abbrev>-8764-217</td><td rowspan="1" colspan="1" style="color: #231f20">Dak Po District, Gia Lai Province, Vietnam</td><td rowspan="1" colspan="1" style="color: #231f20">4D + 1S</td><td rowspan="1" colspan="1" style="color: #231f20">11C–D</td><td rowspan="1" colspan="1" style="color: #231f20">VAM1–VAM4: <ext-link xmlns:xlink="http://www.w3.org/1999/xlink" ext-link-type="gen" xlink:href="OR978004" xlink:type="simple">OR978004</ext-link>– <ext-link xmlns:xlink="http://www.w3.org/1999/xlink" ext-link-type="gen" xlink:href="OR978007" xlink:type="simple">OR978007</ext-link></td><td rowspan="1" colspan="1" style="color: #231f20">VAM1–VAM4: <ext-link xmlns:xlink="http://www.w3.org/1999/xlink" ext-link-type="gen" xlink:href="OR964287" xlink:type="simple">OR964287</ext-link>– <ext-link xmlns:xlink="http://www.w3.org/1999/xlink" ext-link-type="gen" xlink:href="OR964290" xlink:type="simple">OR964290</ext-link></td><td rowspan="5" colspan="1" style="color: #231f20">This study</td></tr><tr><td rowspan="1" colspan="1" style="color: #231f20">
                  <italic>
                    <tp:taxon-name><tp:taxon-name-part taxon-name-part-type="genus" reg="Amphidromus">A.</tp:taxon-name-part><tp:taxon-name-part taxon-name-part-type="species" reg="placostylus">placostylus</tp:taxon-name-part></tp:taxon-name>
                  </italic>
                </td><td rowspan="1" colspan="1" style="color: #231f20">VKAA1 to VKAA4</td><td rowspan="1" colspan="1" style="color: #231f20"><abbrev xmlns:xlink="http://www.w3.org/1999/xlink" content-type="institution" xlink:title="National Museum of Natural Science of Taiwan, Taichung" id="ABBRID0E2OAE" xlink:type="simple">NMNS</abbrev>-8764-218 to <abbrev xmlns:xlink="http://www.w3.org/1999/xlink" content-type="institution" xlink:title="National Museum of Natural Science of Taiwan, Taichung" id="ABBRID0EAPAE" xlink:type="simple">NMNS</abbrev>-8764-221</td><td rowspan="1" colspan="1" style="color: #231f20">Kbang, Gia Lai Province, Vietnam</td><td rowspan="1" colspan="1" style="color: #231f20">3D + 1S</td><td rowspan="1" colspan="1" style="color: #231f20">11E–F</td><td rowspan="1" colspan="1" style="color: #231f20">VKAA2–VKAA4: <ext-link xmlns:xlink="http://www.w3.org/1999/xlink" ext-link-type="gen" xlink:href="OR978008" xlink:type="simple">OR978008</ext-link>– <ext-link xmlns:xlink="http://www.w3.org/1999/xlink" ext-link-type="gen" xlink:href="OR978010" xlink:type="simple">OR978010</ext-link></td><td rowspan="1" colspan="1" style="color: #231f20">VKAA2–VKAA4: <ext-link xmlns:xlink="http://www.w3.org/1999/xlink" ext-link-type="gen" xlink:href="OR964291" xlink:type="simple">OR964291</ext-link>– <ext-link xmlns:xlink="http://www.w3.org/1999/xlink" ext-link-type="gen" xlink:href="OR964293" xlink:type="simple">OR964293</ext-link></td></tr><tr><td rowspan="1" colspan="1" style="color: #231f20">
                  <italic>
                    <tp:taxon-name><tp:taxon-name-part taxon-name-part-type="genus" reg="Amphidromus">A.</tp:taxon-name-part><tp:taxon-name-part taxon-name-part-type="species" reg="placostylus">placostylus</tp:taxon-name-part></tp:taxon-name>
                  </italic>
                </td><td rowspan="1" colspan="1" style="color: #231f20">VKBB0 to VKBB9</td><td rowspan="1" colspan="1" style="color: #231f20"><abbrev xmlns:xlink="http://www.w3.org/1999/xlink" content-type="institution" xlink:title="National Museum of Natural Science of Taiwan, Taichung" id="ABBRID0EHRAE" xlink:type="simple">NMNS</abbrev>-8764-222 to <abbrev xmlns:xlink="http://www.w3.org/1999/xlink" content-type="institution" xlink:title="National Museum of Natural Science of Taiwan, Taichung" id="ABBRID0EMRAE" xlink:type="simple">NMNS</abbrev>-8764-231</td><td rowspan="1" colspan="1" style="color: #231f20">Hoai An, An Lao, Binh Dinh Province, Vietnam</td><td rowspan="1" colspan="1" style="color: #231f20">4D + 6S</td><td rowspan="1" colspan="1" style="color: #231f20">11G–I</td><td rowspan="1" colspan="1" style="color: #231f20">VKBB0: <ext-link xmlns:xlink="http://www.w3.org/1999/xlink" ext-link-type="gen" xlink:href="OR978011" xlink:type="simple">OR978011</ext-link> VKBB5: <ext-link xmlns:xlink="http://www.w3.org/1999/xlink" ext-link-type="gen" xlink:href="OR978012" xlink:type="simple">OR978012</ext-link> VKBB9: <ext-link xmlns:xlink="http://www.w3.org/1999/xlink" ext-link-type="gen" xlink:href="OR978013" xlink:type="simple">OR978013</ext-link></td><td rowspan="1" colspan="1" style="color: #231f20">VKBB0: <ext-link xmlns:xlink="http://www.w3.org/1999/xlink" ext-link-type="gen" xlink:href="OR964294" xlink:type="simple">OR964294</ext-link> VKBB5: <ext-link xmlns:xlink="http://www.w3.org/1999/xlink" ext-link-type="gen" xlink:href="OR964295" xlink:type="simple">OR964295</ext-link> VKBB9: <ext-link xmlns:xlink="http://www.w3.org/1999/xlink" ext-link-type="gen" xlink:href="OR964296" xlink:type="simple">OR964296</ext-link></td></tr><tr><td rowspan="1" colspan="1" style="color: #231f20">
                  <italic>
                    <tp:taxon-name><tp:taxon-name-part taxon-name-part-type="genus" reg="Amphidromus">A.</tp:taxon-name-part><tp:taxon-name-part taxon-name-part-type="species" reg="placostylus">placostylus</tp:taxon-name-part></tp:taxon-name>
                  </italic>
                </td><td rowspan="1" colspan="1" style="color: #231f20">VKBN</td><td rowspan="1" colspan="1" style="color: #231f20"><abbrev xmlns:xlink="http://www.w3.org/1999/xlink" content-type="institution" xlink:title="National Museum of Natural Science of Taiwan, Taichung" id="ABBRID0E4TAE" xlink:type="simple">NMNS</abbrev>-8764-232</td><td rowspan="1" colspan="1" style="color: #231f20">Binh Dinh Province, Vietnam</td><td rowspan="1" colspan="1" style="color: #231f20">1D</td><td rowspan="1" colspan="1" style="color: #231f20">–</td><td rowspan="1" colspan="1" style="color: #231f20">–</td><td rowspan="1" colspan="1" style="color: #231f20">–</td></tr><tr><td rowspan="1" colspan="1" style="color: #231f20">
                  <italic>
                    <tp:taxon-name><tp:taxon-name-part taxon-name-part-type="genus" reg="Amphidromus">A.</tp:taxon-name-part><tp:taxon-name-part taxon-name-part-type="species" reg="placostylus">placostylus</tp:taxon-name-part></tp:taxon-name>
                  </italic>
                </td><td rowspan="1" colspan="1" style="color: #231f20">VMEO1 to VMEO21</td><td rowspan="1" colspan="1" style="color: #231f20"><abbrev xmlns:xlink="http://www.w3.org/1999/xlink" content-type="institution" xlink:title="National Museum of Natural Science of Taiwan, Taichung" id="ABBRID0EQVAE" xlink:type="simple">NMNS</abbrev>-8764-233 to <abbrev xmlns:xlink="http://www.w3.org/1999/xlink" content-type="institution" xlink:title="National Museum of Natural Science of Taiwan, Taichung" id="ABBRID0EVVAE" xlink:type="simple">NMNS</abbrev>-8764-253</td><td rowspan="1" colspan="1" style="color: #231f20">Hoai An district, Binh Dinh Province, Vietnam</td><td rowspan="1" colspan="1" style="color: #231f20">7D + 14S</td><td rowspan="1" colspan="1" style="color: #231f20">–</td><td rowspan="1" colspan="1" style="color: #231f20">–</td><td rowspan="1" colspan="1" style="color: #231f20">–</td></tr><tr><td rowspan="2" colspan="1" style="color: #231f20">3</td><td rowspan="2" colspan="1" style="color: #231f20"><italic><tp:taxon-name><tp:taxon-name-part taxon-name-part-type="genus" reg="Amphidromus">Amphidromus</tp:taxon-name-part><tp:taxon-name-part taxon-name-part-type="species" reg="asperoides">asperoides</tp:taxon-name-part></tp:taxon-name></italic> Jirapatrasilp &amp; Lee sp. nov.</td><td rowspan="1" colspan="1" style="color: #231f20"><italic><tp:taxon-name><tp:taxon-name-part taxon-name-part-type="genus" reg="Amphidromus">Amphidromus</tp:taxon-name-part></tp:taxon-name></italic> sp. 1</td><td rowspan="1" colspan="1" style="color: #231f20">D2-1 to D2-4</td><td rowspan="1" colspan="1" style="color: #231f20"><abbrev xmlns:xlink="http://www.w3.org/1999/xlink" content-type="institution" xlink:title="National Museum of Natural Science of Taiwan, Taichung" id="ABBRID0EYXAE" xlink:type="simple">NMNS</abbrev>-8764-001 to <abbrev xmlns:xlink="http://www.w3.org/1999/xlink" content-type="institution" xlink:title="National Museum of Natural Science of Taiwan, Taichung" id="ABBRID0E4XAE" xlink:type="simple">NMNS</abbrev>-8764-003, <abbrev xmlns:xlink="http://www.w3.org/1999/xlink" content-type="institution" xlink:title="Natural History Museum, London" id="ABBRID0ECYAE" xlink:type="simple">NHMUK</abbrev> 20230613</td><td rowspan="1" colspan="1" style="color: #231f20">Ea Tu village, Buon Ma Thuat city, Dak Lak Province, Vietnam</td><td rowspan="1" colspan="1" style="color: #231f20">4D</td><td rowspan="1" colspan="1" style="color: #231f20">8A–C</td><td rowspan="1" colspan="1" style="color: #396ba6"><ext-link xmlns:xlink="http://www.w3.org/1999/xlink" ext-link-type="gen" xlink:href="OR978014" xlink:type="simple">OR978014</ext-link>– <ext-link xmlns:xlink="http://www.w3.org/1999/xlink" ext-link-type="gen" xlink:href="OR978017" xlink:type="simple">OR978017</ext-link></td><td rowspan="1" colspan="1" style="color: #396ba6"><ext-link xmlns:xlink="http://www.w3.org/1999/xlink" ext-link-type="gen" xlink:href="OR964297" xlink:type="simple">OR964297</ext-link>– <ext-link xmlns:xlink="http://www.w3.org/1999/xlink" ext-link-type="gen" xlink:href="OR964300" xlink:type="simple">OR964300</ext-link></td><td rowspan="2" colspan="1" style="color: #231f20">This study</td></tr><tr><td rowspan="1" colspan="1" style="color: #231f20"><italic><tp:taxon-name><tp:taxon-name-part taxon-name-part-type="genus" reg="Amphidromus">Amphidromus</tp:taxon-name-part></tp:taxon-name></italic> sp. 1</td><td rowspan="1" colspan="1" style="color: #231f20">VTAU1 to VTAU20</td><td rowspan="1" colspan="1" style="color: #231f20"><abbrev xmlns:xlink="http://www.w3.org/1999/xlink" content-type="institution" xlink:title="National Museum of Natural Science of Taiwan, Taichung" id="ABBRID0EJ1AE" xlink:type="simple">NMNS</abbrev>-8764-192 to <abbrev xmlns:xlink="http://www.w3.org/1999/xlink" content-type="institution" xlink:title="National Museum of Natural Science of Taiwan, Taichung" id="ABBRID0EO1AE" xlink:type="simple">NMNS</abbrev>-8764-211</td><td rowspan="1" colspan="1" style="color: #231f20">Krong Pak, Dak Lak Province, Vietnam</td><td rowspan="1" colspan="1" style="color: #231f20">20D</td><td rowspan="1" colspan="1" style="color: #231f20">–</td><td rowspan="1" colspan="1" style="color: #231f20">–</td><td rowspan="1" colspan="1" style="color: #231f20">–</td></tr><tr><td rowspan="4" colspan="1" style="color: #231f20">4</td><td rowspan="4" colspan="1" style="color: #231f20"><italic><tp:taxon-name><tp:taxon-name-part taxon-name-part-type="genus" reg="Amphidromus">Amphidromus</tp:taxon-name-part><tp:taxon-name-part taxon-name-part-type="species" reg="ingens">ingens</tp:taxon-name-part></tp:taxon-name></italic> Möllendorff, 1900</td><td rowspan="1" colspan="1" style="color: #231f20">
                  <italic>
                    <tp:taxon-name><tp:taxon-name-part taxon-name-part-type="genus" reg="Amphidromus">A.</tp:taxon-name-part><tp:taxon-name-part taxon-name-part-type="species" reg="ingens">ingens</tp:taxon-name-part></tp:taxon-name>
                  </italic>
                </td><td rowspan="1" colspan="1" style="color: #231f20">G3-1 to G3-5</td><td rowspan="1" colspan="1" style="color: #231f20"><abbrev xmlns:xlink="http://www.w3.org/1999/xlink" content-type="institution" xlink:title="National Museum of Natural Science of Taiwan, Taichung" id="ABBRID0EV3AE" xlink:type="simple">NMNS</abbrev>-8764-082 to <abbrev xmlns:xlink="http://www.w3.org/1999/xlink" content-type="institution" xlink:title="National Museum of Natural Science of Taiwan, Taichung" id="ABBRID0E13AE" xlink:type="simple">NMNS</abbrev>-8764-086</td><td rowspan="1" colspan="1" style="color: #231f20">M’drak District, Dak Lak Province, Vietnam</td><td rowspan="1" colspan="1" style="color: #231f20">4D + 1S</td><td rowspan="1" colspan="1" style="color: #231f20">3D–E</td><td rowspan="1" colspan="1" style="color: #231f20">G3-1: <ext-link xmlns:xlink="http://www.w3.org/1999/xlink" ext-link-type="gen" xlink:href="OR978018" xlink:type="simple">OR978018</ext-link></td><td rowspan="1" colspan="1" style="color: #231f20">–</td><td rowspan="4" colspan="1" style="color: #231f20">This study</td></tr><tr><td rowspan="1" colspan="1" style="color: #231f20">
                  <italic>
                    <tp:taxon-name><tp:taxon-name-part taxon-name-part-type="genus" reg="Amphidromus">A.</tp:taxon-name-part><tp:taxon-name-part taxon-name-part-type="species" reg="ingens">ingens</tp:taxon-name-part></tp:taxon-name>
                  </italic>
                </td><td rowspan="1" colspan="1" style="color: #231f20">R50</td><td rowspan="1" colspan="1" style="color: #231f20"><abbrev xmlns:xlink="http://www.w3.org/1999/xlink" content-type="institution" xlink:title="National Museum of Natural Science of Taiwan, Taichung" id="ABBRID0EW5AE" xlink:type="simple">NMNS</abbrev>-8764-087</td><td rowspan="1" colspan="1" style="color: #231f20">Ea M’doal Ward, M’drak District, Dak Lak Province, Vietnam</td><td rowspan="1" colspan="1" style="color: #231f20">1D</td><td rowspan="1" colspan="1" style="color: #231f20">3F</td><td rowspan="1" colspan="1" style="color: #396ba6">
                  <ext-link xmlns:xlink="http://www.w3.org/1999/xlink" ext-link-type="gen" xlink:href="OR978019" xlink:type="simple">OR978019</ext-link>
                </td><td rowspan="1" colspan="1" style="color: #396ba6">
                  <ext-link xmlns:xlink="http://www.w3.org/1999/xlink" ext-link-type="gen" xlink:href="OR964301" xlink:type="simple">OR964301</ext-link>
                </td></tr><tr><td rowspan="1" colspan="1" style="color: #231f20">
                  <italic>
                    <tp:taxon-name><tp:taxon-name-part taxon-name-part-type="genus" reg="Amphidromus">A.</tp:taxon-name-part><tp:taxon-name-part taxon-name-part-type="species" reg="ingens">ingens</tp:taxon-name-part></tp:taxon-name>
                  </italic>
                </td><td rowspan="1" colspan="1" style="color: #231f20">U20 to U24</td><td rowspan="1" colspan="1" style="color: #231f20"><abbrev xmlns:xlink="http://www.w3.org/1999/xlink" content-type="institution" xlink:title="National Museum of Natural Science of Taiwan, Taichung" id="ABBRID0EWAAG" xlink:type="simple">NMNS</abbrev>-8764-088 to <abbrev xmlns:xlink="http://www.w3.org/1999/xlink" content-type="institution" xlink:title="National Museum of Natural Science of Taiwan, Taichung" id="ABBRID0E2AAG" xlink:type="simple">NMNS</abbrev>-8764-092</td><td rowspan="1" colspan="1" style="color: #231f20">Krong A Ward, M’drak District, Dak Lak Province, Vietnam</td><td rowspan="1" colspan="1" style="color: #231f20">4D + 1S</td><td rowspan="1" colspan="1" style="color: #231f20">3G</td><td rowspan="1" colspan="1" style="color: #231f20">U20–U23: <ext-link xmlns:xlink="http://www.w3.org/1999/xlink" ext-link-type="gen" xlink:href="OR978020" xlink:type="simple">OR978020</ext-link>– <ext-link xmlns:xlink="http://www.w3.org/1999/xlink" ext-link-type="gen" xlink:href="OR978023" xlink:type="simple">OR978023</ext-link></td><td rowspan="1" colspan="1" style="color: #396ba6"><ext-link xmlns:xlink="http://www.w3.org/1999/xlink" ext-link-type="gen" xlink:href="OR964302" xlink:type="simple">OR964302</ext-link>– <ext-link xmlns:xlink="http://www.w3.org/1999/xlink" ext-link-type="gen" xlink:href="OR964306" xlink:type="simple">OR964306</ext-link></td></tr><tr><td rowspan="1" colspan="1" style="color: #231f20">
                  <italic>
                    <tp:taxon-name><tp:taxon-name-part taxon-name-part-type="genus" reg="Amphidromus">A.</tp:taxon-name-part><tp:taxon-name-part taxon-name-part-type="species" reg="ingens">ingens</tp:taxon-name-part></tp:taxon-name>
                  </italic>
                </td><td rowspan="1" colspan="1" style="color: #231f20">YD1 to YD8, YE1 to YE4</td><td rowspan="1" colspan="1" style="color: #231f20"><abbrev xmlns:xlink="http://www.w3.org/1999/xlink" content-type="institution" xlink:title="National Museum of Natural Science of Taiwan, Taichung" id="ABBRID0ECDAG" xlink:type="simple">NMNS</abbrev>-8764-093 to <abbrev xmlns:xlink="http://www.w3.org/1999/xlink" content-type="institution" xlink:title="National Museum of Natural Science of Taiwan, Taichung" id="ABBRID0EHDAG" xlink:type="simple">NMNS</abbrev>-8764-104</td><td rowspan="1" colspan="1" style="color: #231f20">Ea Sup District, Dak Lak Province, Vietnam</td><td rowspan="1" colspan="1" style="color: #231f20">7D + 5S</td><td rowspan="1" colspan="1" style="color: #231f20">3H–I</td><td rowspan="1" colspan="1" style="color: #231f20">YD1–YD8: <ext-link xmlns:xlink="http://www.w3.org/1999/xlink" ext-link-type="gen" xlink:href="OR978024" xlink:type="simple">OR978024</ext-link>– <ext-link xmlns:xlink="http://www.w3.org/1999/xlink" ext-link-type="gen" xlink:href="OR978031" xlink:type="simple">OR978031</ext-link> YE1–YE4: <ext-link xmlns:xlink="http://www.w3.org/1999/xlink" ext-link-type="gen" xlink:href="OR978032" xlink:type="simple">OR978032</ext-link>– <ext-link xmlns:xlink="http://www.w3.org/1999/xlink" ext-link-type="gen" xlink:href="OR978035" xlink:type="simple">OR978035</ext-link></td><td rowspan="1" colspan="1" style="color: #231f20">YD1–YD2: <ext-link xmlns:xlink="http://www.w3.org/1999/xlink" ext-link-type="gen" xlink:href="OR964307" xlink:type="simple">OR964307</ext-link>– <ext-link xmlns:xlink="http://www.w3.org/1999/xlink" ext-link-type="gen" xlink:href="OR964308" xlink:type="simple">OR964308</ext-link> YD5–8: <ext-link xmlns:xlink="http://www.w3.org/1999/xlink" ext-link-type="gen" xlink:href="OR964309" xlink:type="simple">OR964309</ext-link>– <ext-link xmlns:xlink="http://www.w3.org/1999/xlink" ext-link-type="gen" xlink:href="OR964312" xlink:type="simple">OR964312</ext-link> YE1–YE4: <ext-link xmlns:xlink="http://www.w3.org/1999/xlink" ext-link-type="gen" xlink:href="OR964313" xlink:type="simple">OR964313</ext-link>– <ext-link xmlns:xlink="http://www.w3.org/1999/xlink" ext-link-type="gen" xlink:href="OR964316" xlink:type="simple">OR964316</ext-link></td></tr><tr><td rowspan="2" colspan="1" style="color: #231f20">5</td><td rowspan="2" colspan="1" style="color: #231f20"><italic><tp:taxon-name><tp:taxon-name-part taxon-name-part-type="genus" reg="Amphidromus">Amphidromus</tp:taxon-name-part><tp:taxon-name-part taxon-name-part-type="species" reg="ingensoides">ingensoides</tp:taxon-name-part></tp:taxon-name></italic> Jirapatrasilp &amp; Lee sp. nov.</td><td rowspan="1" colspan="1" style="color: #231f20"><italic><tp:taxon-name><tp:taxon-name-part taxon-name-part-type="genus" reg="Amphidromus">Amphidromus</tp:taxon-name-part></tp:taxon-name></italic> sp. 2</td><td rowspan="1" colspan="1" style="color: #231f20">G4, P6</td><td rowspan="1" colspan="1" style="color: #231f20"><abbrev xmlns:xlink="http://www.w3.org/1999/xlink" content-type="institution" xlink:title="Natural History Museum, London" id="ABBRID0E3GAG" xlink:type="simple">NHMUK</abbrev> 20230614, <abbrev xmlns:xlink="http://www.w3.org/1999/xlink" content-type="institution" xlink:title="National Museum of Natural Science of Taiwan, Taichung" id="ABBRID0EBHAG" xlink:type="simple">NMNS</abbrev>-8764-105</td><td rowspan="1" colspan="1" style="color: #231f20">CuMta Ward, M’drak District, Dak Lak Province, Vietnam</td><td rowspan="1" colspan="1" style="color: #231f20">1D + 1S</td><td rowspan="1" colspan="1" style="color: #231f20">8G–H</td><td rowspan="1" colspan="1" style="color: #396ba6"><ext-link xmlns:xlink="http://www.w3.org/1999/xlink" ext-link-type="gen" xlink:href="OR978036" xlink:type="simple">OR978036</ext-link>– <ext-link xmlns:xlink="http://www.w3.org/1999/xlink" ext-link-type="gen" xlink:href="OR978037" xlink:type="simple">OR978037</ext-link></td><td rowspan="1" colspan="1" style="color: #396ba6"><ext-link xmlns:xlink="http://www.w3.org/1999/xlink" ext-link-type="gen" xlink:href="OR964317" xlink:type="simple">OR964317</ext-link>– <ext-link xmlns:xlink="http://www.w3.org/1999/xlink" ext-link-type="gen" xlink:href="OR964318" xlink:type="simple">OR964318</ext-link></td><td rowspan="2" colspan="1" style="color: #231f20">This study</td></tr><tr><td rowspan="1" colspan="1" style="color: #231f20"><italic><tp:taxon-name><tp:taxon-name-part taxon-name-part-type="genus" reg="Amphidromus">Amphidromus</tp:taxon-name-part></tp:taxon-name></italic> sp. 2</td><td rowspan="1" colspan="1" style="color: #231f20">U10, U11</td><td rowspan="1" colspan="1" style="color: #231f20"><abbrev xmlns:xlink="http://www.w3.org/1999/xlink" content-type="institution" xlink:title="National Museum of Natural Science of Taiwan, Taichung" id="ABBRID0EIJAG" xlink:type="simple">NMNS</abbrev>-8764-106, <abbrev xmlns:xlink="http://www.w3.org/1999/xlink" content-type="institution" xlink:title="National Museum of Natural Science of Taiwan, Taichung" id="ABBRID0ENJAG" xlink:type="simple">NMNS</abbrev>-8764-107</td><td rowspan="1" colspan="1" style="color: #231f20">Hon Ba, Khanh Son District, Khanh Hoa Province, Vietnam</td><td rowspan="1" colspan="1" style="color: #231f20">1D + 1S</td><td rowspan="1" colspan="1" style="color: #231f20">8I–J</td><td rowspan="1" colspan="1" style="color: #396ba6"><ext-link xmlns:xlink="http://www.w3.org/1999/xlink" ext-link-type="gen" xlink:href="OR978038" xlink:type="simple">OR978038</ext-link>– <ext-link xmlns:xlink="http://www.w3.org/1999/xlink" ext-link-type="gen" xlink:href="OR978039" xlink:type="simple">OR978039</ext-link></td><td rowspan="1" colspan="1" style="color: #396ba6"><ext-link xmlns:xlink="http://www.w3.org/1999/xlink" ext-link-type="gen" xlink:href="OR964319" xlink:type="simple">OR964319</ext-link>– <ext-link xmlns:xlink="http://www.w3.org/1999/xlink" ext-link-type="gen" xlink:href="OR964320" xlink:type="simple">OR964320</ext-link></td></tr><tr><td rowspan="3" colspan="1" style="color: #231f20">6</td><td rowspan="3" colspan="1" style="color: #231f20"><italic><tp:taxon-name><tp:taxon-name-part taxon-name-part-type="genus" reg="Amphidromus">Amphidromus</tp:taxon-name-part><tp:taxon-name-part taxon-name-part-type="species" reg="buelowi">buelowi</tp:taxon-name-part></tp:taxon-name></italic> Fruhstorfer, 1905</td><td rowspan="1" colspan="1" style="color: #231f20">
                  <italic>
                    <tp:taxon-name><tp:taxon-name-part taxon-name-part-type="genus" reg="Amphidromus">A.</tp:taxon-name-part><tp:taxon-name-part taxon-name-part-type="species" reg="buelowi">buelowi</tp:taxon-name-part></tp:taxon-name>
                  </italic>
                </td><td rowspan="1" colspan="1" style="color: #231f20">SUK1 to SUK4</td><td rowspan="1" colspan="1" style="color: #231f20"><abbrev xmlns:xlink="http://www.w3.org/1999/xlink" content-type="institution" xlink:title="National Museum of Natural Science of Taiwan, Taichung" id="ABBRID0EIMAG" xlink:type="simple">NMNS</abbrev>-8764-022 to <abbrev xmlns:xlink="http://www.w3.org/1999/xlink" content-type="institution" xlink:title="National Museum of Natural Science of Taiwan, Taichung" id="ABBRID0ENMAG" xlink:type="simple">NMNS</abbrev>-8764-025</td><td rowspan="1" colspan="1" style="color: #231f20">Mount Singgalang, Sepuluh Koto, Tanah Datar Regency, West Sumatra, Indonesia</td><td rowspan="1" colspan="1" style="color: #231f20">4D</td><td rowspan="1" colspan="1" style="color: #231f20">15E</td><td rowspan="1" colspan="1" style="color: #231f20">SUK2–SUK3: <ext-link xmlns:xlink="http://www.w3.org/1999/xlink" ext-link-type="gen" xlink:href="OR978040" xlink:type="simple">OR978040</ext-link>– <ext-link xmlns:xlink="http://www.w3.org/1999/xlink" ext-link-type="gen" xlink:href="OR978041" xlink:type="simple">OR978041</ext-link></td><td rowspan="1" colspan="1" style="color: #231f20">SUK2–SUK3: <ext-link xmlns:xlink="http://www.w3.org/1999/xlink" ext-link-type="gen" xlink:href="OR964321" xlink:type="simple">OR964321</ext-link>– <ext-link xmlns:xlink="http://www.w3.org/1999/xlink" ext-link-type="gen" xlink:href="OR964322" xlink:type="simple">OR964322</ext-link></td><td rowspan="3" colspan="1" style="color: #231f20">This study</td></tr><tr><td rowspan="1" colspan="1" style="color: #231f20">
                  <italic>
                    <tp:taxon-name><tp:taxon-name-part taxon-name-part-type="genus" reg="Amphidromus">A.</tp:taxon-name-part><tp:taxon-name-part taxon-name-part-type="species" reg="asper">asper</tp:taxon-name-part></tp:taxon-name>
                  </italic>
                </td><td rowspan="1" colspan="1" style="color: #231f20">VCF, VCI7</td><td rowspan="1" colspan="1" style="color: #231f20"><abbrev xmlns:xlink="http://www.w3.org/1999/xlink" content-type="institution" xlink:title="National Museum of Natural Science of Taiwan, Taichung" id="ABBRID0EYOAG" xlink:type="simple">NMNS</abbrev>-8764-026, <abbrev xmlns:xlink="http://www.w3.org/1999/xlink" content-type="institution" xlink:title="National Museum of Natural Science of Taiwan, Taichung" id="ABBRID0E4OAG" xlink:type="simple">NMNS</abbrev>-8764-027</td><td rowspan="1" colspan="1" style="color: #231f20">Lang-Biang plateau, Lac Duong District, Lam Dong Province, Vietnam</td><td rowspan="1" colspan="1" style="color: #231f20">2D</td><td rowspan="1" colspan="1" style="color: #231f20">15G</td><td rowspan="1" colspan="1" style="color: #231f20">VCF: <ext-link xmlns:xlink="http://www.w3.org/1999/xlink" ext-link-type="gen" xlink:href="OR978042" xlink:type="simple">OR978042</ext-link></td><td rowspan="1" colspan="1" style="color: #231f20">VCF: <ext-link xmlns:xlink="http://www.w3.org/1999/xlink" ext-link-type="gen" xlink:href="OR964323" xlink:type="simple">OR964323</ext-link></td></tr><tr><td rowspan="1" colspan="1" style="color: #231f20">
                  <italic>
                    <tp:taxon-name><tp:taxon-name-part taxon-name-part-type="genus" reg="Amphidromus">A.</tp:taxon-name-part><tp:taxon-name-part taxon-name-part-type="species" reg="franzhuberi">franzhuberi</tp:taxon-name-part></tp:taxon-name>
                  </italic>
                </td><td rowspan="1" colspan="1" style="color: #231f20">VCG, VCI1 to VCI6</td><td rowspan="1" colspan="1" style="color: #231f20"><abbrev xmlns:xlink="http://www.w3.org/1999/xlink" content-type="institution" xlink:title="National Museum of Natural Science of Taiwan, Taichung" id="ABBRID0E1QAG" xlink:type="simple">NMNS</abbrev>-8764-028 to <abbrev xmlns:xlink="http://www.w3.org/1999/xlink" content-type="institution" xlink:title="National Museum of Natural Science of Taiwan, Taichung" id="ABBRID0E6QAG" xlink:type="simple">NMNS</abbrev>-8764-034</td><td rowspan="1" colspan="1" style="color: #231f20">Nha Trang, Khanh Hoa Province, Vietnam</td><td rowspan="1" colspan="1" style="color: #231f20">6D + 1S</td><td rowspan="1" colspan="1" style="color: #231f20">15H–I</td><td rowspan="1" colspan="1" style="color: #231f20">VCG: <ext-link xmlns:xlink="http://www.w3.org/1999/xlink" ext-link-type="gen" xlink:href="OR978043" xlink:type="simple">OR978043</ext-link> VCI1–VCI3: <ext-link xmlns:xlink="http://www.w3.org/1999/xlink" ext-link-type="gen" xlink:href="OR978044" xlink:type="simple">OR978044</ext-link>–<ext-link xmlns:xlink="http://www.w3.org/1999/xlink" ext-link-type="gen" xlink:href="OR978046" xlink:type="simple">OR978046</ext-link></td><td rowspan="1" colspan="1" style="color: #231f20">VCG: <ext-link xmlns:xlink="http://www.w3.org/1999/xlink" ext-link-type="gen" xlink:href="OR964324" xlink:type="simple">OR964324</ext-link> VCI1–VCI3: <ext-link xmlns:xlink="http://www.w3.org/1999/xlink" ext-link-type="gen" xlink:href="OR964325" xlink:type="simple">OR964325</ext-link>– <ext-link xmlns:xlink="http://www.w3.org/1999/xlink" ext-link-type="gen" xlink:href="OR964327" xlink:type="simple">OR964327</ext-link></td></tr><tr><td rowspan="5" colspan="1" style="color: #231f20">7</td><td rowspan="5" colspan="1" style="color: #231f20"><italic><tp:taxon-name><tp:taxon-name-part taxon-name-part-type="genus" reg="Amphidromus">Amphidromus</tp:taxon-name-part><tp:taxon-name-part taxon-name-part-type="species" reg="thachi">thachi</tp:taxon-name-part></tp:taxon-name></italic> Huber, 2015</td><td rowspan="1" colspan="1" style="color: #231f20">
                  <italic>
                    <tp:taxon-name><tp:taxon-name-part taxon-name-part-type="genus" reg="Amphidromus">A.</tp:taxon-name-part><tp:taxon-name-part taxon-name-part-type="species" reg="thachi">thachi</tp:taxon-name-part></tp:taxon-name>
                  </italic>
                </td><td rowspan="1" colspan="1" style="color: #231f20">VBQ1, VBQ2</td><td rowspan="1" colspan="1" style="color: #231f20"><abbrev xmlns:xlink="http://www.w3.org/1999/xlink" content-type="institution" xlink:title="National Museum of Natural Science of Taiwan, Taichung" id="ABBRID0EEUAG" xlink:type="simple">NMNS</abbrev>-8764-264, <abbrev xmlns:xlink="http://www.w3.org/1999/xlink" content-type="institution" xlink:title="National Museum of Natural Science of Taiwan, Taichung" id="ABBRID0EJUAG" xlink:type="simple">NMNS</abbrev>-8764-265</td><td rowspan="1" colspan="1" style="color: #231f20">Lac Duong District, Lam Dong Province, Vietnam</td><td rowspan="1" colspan="1" style="color: #231f20">2D</td><td rowspan="1" colspan="1" style="color: #231f20">17G–H</td><td rowspan="1" colspan="1" style="color: #396ba6"><ext-link xmlns:xlink="http://www.w3.org/1999/xlink" ext-link-type="gen" xlink:href="OR978048" xlink:type="simple">OR978048</ext-link>– <ext-link xmlns:xlink="http://www.w3.org/1999/xlink" ext-link-type="gen" xlink:href="OR978049" xlink:type="simple">OR978049</ext-link></td><td rowspan="1" colspan="1" style="color: #396ba6"><ext-link xmlns:xlink="http://www.w3.org/1999/xlink" ext-link-type="gen" xlink:href="OR964329" xlink:type="simple">OR964329</ext-link>– <ext-link xmlns:xlink="http://www.w3.org/1999/xlink" ext-link-type="gen" xlink:href="OR964330" xlink:type="simple">OR964330</ext-link></td><td rowspan="5" colspan="1" style="color: #231f20">This study</td></tr><tr><td rowspan="1" colspan="1" style="color: #231f20">
                  <italic>
                    <tp:taxon-name><tp:taxon-name-part taxon-name-part-type="genus" reg="Amphidromus">A.</tp:taxon-name-part><tp:taxon-name-part taxon-name-part-type="species" reg="thachi">thachi</tp:taxon-name-part></tp:taxon-name>
                  </italic>
                </td><td rowspan="1" colspan="1" style="color: #231f20">VBI1 to VBI4</td><td rowspan="1" colspan="1" style="color: #231f20"><abbrev xmlns:xlink="http://www.w3.org/1999/xlink" content-type="institution" xlink:title="National Museum of Natural Science of Taiwan, Taichung" id="ABBRID0EUWAG" xlink:type="simple">NMNS</abbrev>-8764-266 to <abbrev xmlns:xlink="http://www.w3.org/1999/xlink" content-type="institution" xlink:title="National Museum of Natural Science of Taiwan, Taichung" id="ABBRID0EZWAG" xlink:type="simple">NMNS</abbrev>-8764-269</td><td rowspan="1" colspan="1" style="color: #231f20">Vinh Thanh, Binh Dinh Province, Vietnam</td><td rowspan="1" colspan="1" style="color: #231f20">3D + 1S</td><td rowspan="1" colspan="1" style="color: #231f20">17D</td><td rowspan="1" colspan="1" style="color: #231f20">VBI1: <ext-link xmlns:xlink="http://www.w3.org/1999/xlink" ext-link-type="gen" xlink:href="OR978047" xlink:type="simple">OR978047</ext-link></td><td rowspan="1" colspan="1" style="color: #231f20">VBI1: <ext-link xmlns:xlink="http://www.w3.org/1999/xlink" ext-link-type="gen" xlink:href="OR964328" xlink:type="simple">OR964328</ext-link></td></tr><tr><td rowspan="1" colspan="1" style="color: #231f20">
                  <italic>
                    <tp:taxon-name><tp:taxon-name-part taxon-name-part-type="genus" reg="Amphidromus">A.</tp:taxon-name-part><tp:taxon-name-part taxon-name-part-type="species" reg="thachi">thachi</tp:taxon-name-part></tp:taxon-name>
                  </italic>
                </td><td rowspan="1" colspan="1" style="color: #231f20">VCD1, VCD2</td><td rowspan="1" colspan="1" style="color: #231f20"><abbrev xmlns:xlink="http://www.w3.org/1999/xlink" content-type="institution" xlink:title="National Museum of Natural Science of Taiwan, Taichung" id="ABBRID0EWYAG" xlink:type="simple">NMNS</abbrev>-8764-270, <abbrev xmlns:xlink="http://www.w3.org/1999/xlink" content-type="institution" xlink:title="National Museum of Natural Science of Taiwan, Taichung" id="ABBRID0E2YAG" xlink:type="simple">NMNS</abbrev>-8764-271</td><td rowspan="1" colspan="1" style="color: #231f20">Buon Don District, Dak Lak Province, Vietnam</td><td rowspan="1" colspan="1" style="color: #231f20">1D + 1S</td><td rowspan="1" colspan="1" style="color: #231f20">17E</td><td rowspan="1" colspan="1" style="color: #396ba6"><ext-link xmlns:xlink="http://www.w3.org/1999/xlink" ext-link-type="gen" xlink:href="OR978050" xlink:type="simple">OR978050</ext-link>– <ext-link xmlns:xlink="http://www.w3.org/1999/xlink" ext-link-type="gen" xlink:href="OR978051" xlink:type="simple">OR978051</ext-link></td><td rowspan="1" colspan="1" style="color: #396ba6"><ext-link xmlns:xlink="http://www.w3.org/1999/xlink" ext-link-type="gen" xlink:href="OR964331" xlink:type="simple">OR964331</ext-link>– <ext-link xmlns:xlink="http://www.w3.org/1999/xlink" ext-link-type="gen" xlink:href="OR964332" xlink:type="simple">OR964332</ext-link></td></tr><tr><td rowspan="1" colspan="1" style="color: #231f20">
                  <italic>
                    <tp:taxon-name><tp:taxon-name-part taxon-name-part-type="genus" reg="Amphidromus">A.</tp:taxon-name-part><tp:taxon-name-part taxon-name-part-type="species" reg="thachi">thachi</tp:taxon-name-part></tp:taxon-name>
                  </italic>
                </td><td rowspan="1" colspan="1" style="color: #231f20">VMAM</td><td rowspan="1" colspan="1" style="color: #231f20"><abbrev xmlns:xlink="http://www.w3.org/1999/xlink" content-type="institution" xlink:title="National Museum of Natural Science of Taiwan, Taichung" id="ABBRID0EC2AG" xlink:type="simple">NMNS</abbrev>-8764-272</td><td rowspan="1" colspan="1" style="color: #231f20">Da Lat, Lam Dong Province, Vietnam</td><td rowspan="1" colspan="1" style="color: #231f20">1S</td><td rowspan="1" colspan="1" style="color: #231f20">17F</td><td rowspan="1" colspan="1" style="color: #396ba6">
                  <ext-link xmlns:xlink="http://www.w3.org/1999/xlink" ext-link-type="gen" xlink:href="OR978052" xlink:type="simple">OR978052</ext-link>
                </td><td rowspan="1" colspan="1" style="color: #396ba6">
                  <ext-link xmlns:xlink="http://www.w3.org/1999/xlink" ext-link-type="gen" xlink:href="OR964333" xlink:type="simple">OR964333</ext-link>
                </td></tr><tr><td rowspan="1" colspan="1" style="color: #231f20">
                  <italic>
                    <tp:taxon-name><tp:taxon-name-part taxon-name-part-type="genus" reg="Amphidromus">A.</tp:taxon-name-part><tp:taxon-name-part taxon-name-part-type="species" reg="thachi">thachi</tp:taxon-name-part></tp:taxon-name>
                  </italic>
                </td><td rowspan="1" colspan="1" style="color: #231f20">XM1, XM2</td><td rowspan="1" colspan="1" style="color: #231f20"><abbrev xmlns:xlink="http://www.w3.org/1999/xlink" content-type="institution" xlink:title="National Museum of Natural Science of Taiwan, Taichung" id="ABBRID0EB4AG" xlink:type="simple">NMNS</abbrev>-8764-273, <abbrev xmlns:xlink="http://www.w3.org/1999/xlink" content-type="institution" xlink:title="National Museum of Natural Science of Taiwan, Taichung" id="ABBRID0EG4AG" xlink:type="simple">NMNS</abbrev>-8764-274</td><td rowspan="1" colspan="1" style="color: #231f20">Krong Bong, Dak Lak Province, Vietnam</td><td rowspan="1" colspan="1" style="color: #231f20">2D</td><td rowspan="1" colspan="1" style="color: #231f20">–</td><td rowspan="1" colspan="1" style="color: #396ba6"><ext-link xmlns:xlink="http://www.w3.org/1999/xlink" ext-link-type="gen" xlink:href="OR978053" xlink:type="simple">OR978053</ext-link>– <ext-link xmlns:xlink="http://www.w3.org/1999/xlink" ext-link-type="gen" xlink:href="OR978054" xlink:type="simple">OR978054</ext-link></td><td rowspan="1" colspan="1" style="color: #396ba6"><ext-link xmlns:xlink="http://www.w3.org/1999/xlink" ext-link-type="gen" xlink:href="OR964334" xlink:type="simple">OR964334</ext-link>– <ext-link xmlns:xlink="http://www.w3.org/1999/xlink" ext-link-type="gen" xlink:href="OR964335" xlink:type="simple">OR964335</ext-link></td></tr><tr><td rowspan="2" colspan="1" style="color: #231f20">8</td><td rowspan="2" colspan="1" style="color: #231f20"><italic><tp:taxon-name><tp:taxon-name-part taxon-name-part-type="genus" reg="Amphidromus">Amphidromus</tp:taxon-name-part><tp:taxon-name-part taxon-name-part-type="species" reg="metabletus">metabletus</tp:taxon-name-part></tp:taxon-name></italic> Möllendorff, 1900</td><td rowspan="1" colspan="1" style="color: #231f20">
                  <italic>
                    <tp:taxon-name><tp:taxon-name-part taxon-name-part-type="genus" reg="Amphidromus">A.</tp:taxon-name-part><tp:taxon-name-part taxon-name-part-type="species" reg="metabletus">metabletus</tp:taxon-name-part></tp:taxon-name>
                  </italic>
                </td><td rowspan="1" colspan="1" style="color: #231f20">P3 to P5, XE1 to XE5</td><td rowspan="1" colspan="1" style="color: #231f20"><abbrev xmlns:xlink="http://www.w3.org/1999/xlink" content-type="institution" xlink:title="National Museum of Natural Science of Taiwan, Taichung" id="ABBRID0EBABG" xlink:type="simple">NMNS</abbrev>-8764-123 to <abbrev xmlns:xlink="http://www.w3.org/1999/xlink" content-type="institution" xlink:title="National Museum of Natural Science of Taiwan, Taichung" id="ABBRID0EGABG" xlink:type="simple">NMNS</abbrev>-8764-130</td><td rowspan="1" colspan="1" style="color: #231f20">Nha Trang, Khanh Hoa Province, Vietnam</td><td rowspan="1" colspan="1" style="color: #231f20">4D + 4S</td><td rowspan="1" colspan="1" style="color: #231f20">21C–F</td><td rowspan="1" colspan="1" style="color: #231f20">P3–P5: <ext-link xmlns:xlink="http://www.w3.org/1999/xlink" ext-link-type="gen" xlink:href="OR978055" xlink:type="simple">OR978055</ext-link>– <ext-link xmlns:xlink="http://www.w3.org/1999/xlink" ext-link-type="gen" xlink:href="OR978057" xlink:type="simple">OR978057</ext-link> XE1–XE5: <ext-link xmlns:xlink="http://www.w3.org/1999/xlink" ext-link-type="gen" xlink:href="OR978064" xlink:type="simple">OR978064</ext-link>– <ext-link xmlns:xlink="http://www.w3.org/1999/xlink" ext-link-type="gen" xlink:href="OR978068" xlink:type="simple">OR978068</ext-link></td><td rowspan="1" colspan="1" style="color: #231f20">P3–P5: <ext-link xmlns:xlink="http://www.w3.org/1999/xlink" ext-link-type="gen" xlink:href="OR964336" xlink:type="simple">OR964336</ext-link>– <ext-link xmlns:xlink="http://www.w3.org/1999/xlink" ext-link-type="gen" xlink:href="OR964338" xlink:type="simple">OR964338</ext-link> XE1–XE5: <ext-link xmlns:xlink="http://www.w3.org/1999/xlink" ext-link-type="gen" xlink:href="OR964344" xlink:type="simple">OR964344</ext-link>–<ext-link xmlns:xlink="http://www.w3.org/1999/xlink" ext-link-type="gen" xlink:href="OR964348" xlink:type="simple">OR964348</ext-link></td><td rowspan="2" colspan="1" style="color: #231f20">This study</td></tr><tr><td rowspan="1" colspan="1" style="color: #231f20">
                  <italic>
                    <tp:taxon-name><tp:taxon-name-part taxon-name-part-type="genus" reg="Amphidromus">A.</tp:taxon-name-part><tp:taxon-name-part taxon-name-part-type="species" reg="metabletus">metabletus</tp:taxon-name-part></tp:taxon-name>
                  </italic>
                </td><td rowspan="1" colspan="1" style="color: #231f20">VMELa1 to VMELa6, VMELb1 to VMELb6, VMELc1, VMELd1 to VMELd3, VMELe1 to VMELe3</td><td rowspan="1" colspan="1" style="color: #231f20"><abbrev xmlns:xlink="http://www.w3.org/1999/xlink" content-type="institution" xlink:title="National Museum of Natural Science of Taiwan, Taichung" id="ABBRID0EFDBG" xlink:type="simple">NMNS</abbrev>-8764-131 to <abbrev xmlns:xlink="http://www.w3.org/1999/xlink" content-type="institution" xlink:title="National Museum of Natural Science of Taiwan, Taichung" id="ABBRID0EKDBG" xlink:type="simple">NMNS</abbrev>-8764-149</td><td rowspan="1" colspan="1" style="color: #231f20">Ninh Hoa, Khanh Hoa Province, Vietnam</td><td rowspan="1" colspan="1" style="color: #231f20">15D + 4S</td><td rowspan="1" colspan="1" style="color: #231f20">21G–L</td><td rowspan="1" colspan="1" style="color: #231f20">VMELa6: <ext-link xmlns:xlink="http://www.w3.org/1999/xlink" ext-link-type="gen" xlink:href="OR978058" xlink:type="simple">OR978058</ext-link> VMELb6: <ext-link xmlns:xlink="http://www.w3.org/1999/xlink" ext-link-type="gen" xlink:href="OR978059" xlink:type="simple">OR978059</ext-link> VMELc1: <ext-link xmlns:xlink="http://www.w3.org/1999/xlink" ext-link-type="gen" xlink:href="OR978060" xlink:type="simple">OR978060</ext-link> VMELd1: <ext-link xmlns:xlink="http://www.w3.org/1999/xlink" ext-link-type="gen" xlink:href="OR978061" xlink:type="simple">OR978061</ext-link> VMELd3: <ext-link xmlns:xlink="http://www.w3.org/1999/xlink" ext-link-type="gen" xlink:href="OR978062" xlink:type="simple">OR978062</ext-link> VMELe1: <ext-link xmlns:xlink="http://www.w3.org/1999/xlink" ext-link-type="gen" xlink:href="OR978063" xlink:type="simple">OR978063</ext-link></td><td rowspan="1" colspan="1" style="color: #231f20">VMELa6: <ext-link xmlns:xlink="http://www.w3.org/1999/xlink" ext-link-type="gen" xlink:href="OR964339" xlink:type="simple">OR964339</ext-link> VMELb6: <ext-link xmlns:xlink="http://www.w3.org/1999/xlink" ext-link-type="gen" xlink:href="OR964340" xlink:type="simple">OR964340</ext-link> VMELc1: <ext-link xmlns:xlink="http://www.w3.org/1999/xlink" ext-link-type="gen" xlink:href="OR964341" xlink:type="simple">OR964341</ext-link> VMELd1: <ext-link xmlns:xlink="http://www.w3.org/1999/xlink" ext-link-type="gen" xlink:href="OR964342" xlink:type="simple">OR964342</ext-link> VMELe1: <ext-link xmlns:xlink="http://www.w3.org/1999/xlink" ext-link-type="gen" xlink:href="OR964343" xlink:type="simple">OR964343</ext-link></td></tr><tr><td rowspan="4" colspan="1" style="color: #231f20">9</td><td rowspan="4" colspan="1" style="color: #231f20"><italic><tp:taxon-name><tp:taxon-name-part taxon-name-part-type="genus" reg="Amphidromus">Amphidromus</tp:taxon-name-part><tp:taxon-name-part taxon-name-part-type="species" reg="haematostoma">haematostoma</tp:taxon-name-part></tp:taxon-name></italic> Möllendorff, 1898</td><td rowspan="1" colspan="1" style="color: #231f20">
                  <italic>
                    <tp:taxon-name><tp:taxon-name-part taxon-name-part-type="genus" reg="Amphidromus">A.</tp:taxon-name-part><tp:taxon-name-part taxon-name-part-type="species" reg="haematostoma">haematostoma</tp:taxon-name-part></tp:taxon-name>
                  </italic>
                </td><td rowspan="1" colspan="1" style="color: #231f20">X91 to X94</td><td rowspan="1" colspan="1" style="color: #231f20"><abbrev xmlns:xlink="http://www.w3.org/1999/xlink" content-type="institution" xlink:title="National Museum of Natural Science of Taiwan, Taichung" id="ABBRID0EIHBG" xlink:type="simple">NMNS</abbrev>-8764-053 to <abbrev xmlns:xlink="http://www.w3.org/1999/xlink" content-type="institution" xlink:title="National Museum of Natural Science of Taiwan, Taichung" id="ABBRID0ENHBG" xlink:type="simple">NMNS</abbrev>-8764-056</td><td rowspan="1" colspan="1" style="color: #231f20">Samphanh District, Phongsali Province, Laos</td><td rowspan="1" colspan="1" style="color: #231f20">4S</td><td rowspan="1" colspan="1" style="color: #231f20">24D</td><td rowspan="1" colspan="1" style="color: #231f20">–</td><td rowspan="1" colspan="1" style="color: #231f20">X92–X94: <ext-link xmlns:xlink="http://www.w3.org/1999/xlink" ext-link-type="gen" xlink:href="OR964349" xlink:type="simple">OR964349</ext-link>– <ext-link xmlns:xlink="http://www.w3.org/1999/xlink" ext-link-type="gen" xlink:href="OR964351" xlink:type="simple">OR964351</ext-link></td><td rowspan="4" colspan="1" style="color: #231f20">This study</td></tr><tr><td rowspan="1" colspan="1" style="color: #231f20">
                  <italic>
                    <tp:taxon-name><tp:taxon-name-part taxon-name-part-type="genus" reg="Amphidromus">A.</tp:taxon-name-part><tp:taxon-name-part taxon-name-part-type="species" reg="haematostoma">haematostoma</tp:taxon-name-part></tp:taxon-name>
                  </italic>
                </td><td rowspan="1" colspan="1" style="color: #231f20">ZK0 to ZK9, ZK9a to ZJ9j</td><td rowspan="1" colspan="1" style="color: #231f20"><abbrev xmlns:xlink="http://www.w3.org/1999/xlink" content-type="institution" xlink:title="National Museum of Natural Science of Taiwan, Taichung" id="ABBRID0EOJBG" xlink:type="simple">NMNS</abbrev>-8764-057 to <abbrev xmlns:xlink="http://www.w3.org/1999/xlink" content-type="institution" xlink:title="National Museum of Natural Science of Taiwan, Taichung" id="ABBRID0ETJBG" xlink:type="simple">NMNS</abbrev>-8764-076</td><td rowspan="1" colspan="1" style="color: #231f20">Ba Chien, Pakse District, Champasak Province, Laos</td><td rowspan="1" colspan="1" style="color: #231f20">20S</td><td rowspan="1" colspan="1" style="color: #231f20">24E–F</td><td rowspan="1" colspan="1" style="color: #231f20">ZK6–ZK7: <ext-link xmlns:xlink="http://www.w3.org/1999/xlink" ext-link-type="gen" xlink:href="OR978073" xlink:type="simple">OR978073</ext-link>– <ext-link xmlns:xlink="http://www.w3.org/1999/xlink" ext-link-type="gen" xlink:href="OR978074" xlink:type="simple">OR978074</ext-link> ZK9: <ext-link xmlns:xlink="http://www.w3.org/1999/xlink" ext-link-type="gen" xlink:href="OR978075" xlink:type="simple">OR978075</ext-link></td><td rowspan="1" colspan="1" style="color: #231f20">ZK6–ZK7: <ext-link xmlns:xlink="http://www.w3.org/1999/xlink" ext-link-type="gen" xlink:href="OR964352" xlink:type="simple">OR964352</ext-link>– <ext-link xmlns:xlink="http://www.w3.org/1999/xlink" ext-link-type="gen" xlink:href="OR964353" xlink:type="simple">OR964353</ext-link></td></tr><tr><td rowspan="1" colspan="1" style="color: #231f20">
                  <italic>
                    <tp:taxon-name><tp:taxon-name-part taxon-name-part-type="genus" reg="Amphidromus">A.</tp:taxon-name-part><tp:taxon-name-part taxon-name-part-type="species" reg="haematostoma">haematostoma</tp:taxon-name-part></tp:taxon-name>
                  </italic>
                </td><td rowspan="1" colspan="1" style="color: #231f20">AM36</td><td rowspan="1" colspan="1" style="color: #231f20">ex. Maassen collection</td><td rowspan="1" colspan="1" style="color: #231f20">Boloven Plateau, Paksong District, Champasak Province, Laos</td><td rowspan="1" colspan="1" style="color: #231f20">1S</td><td rowspan="1" colspan="1" style="color: #231f20">–</td><td rowspan="1" colspan="1" style="color: #396ba6">
                  <ext-link xmlns:xlink="http://www.w3.org/1999/xlink" ext-link-type="gen" xlink:href="OR978069" xlink:type="simple">OR978069</ext-link>
                </td><td rowspan="1" colspan="1" style="color: #231f20">–</td></tr><tr><td rowspan="1" colspan="1" style="color: #231f20">
                  <italic>
                    <tp:taxon-name><tp:taxon-name-part taxon-name-part-type="genus" reg="Amphidromus">A.</tp:taxon-name-part><tp:taxon-name-part taxon-name-part-type="species" reg="haematostoma">haematostoma</tp:taxon-name-part></tp:taxon-name>
                  </italic>
                </td><td rowspan="1" colspan="1" style="color: #231f20">VMDO1 to VMDO5</td><td rowspan="1" colspan="1" style="color: #231f20"><abbrev xmlns:xlink="http://www.w3.org/1999/xlink" content-type="institution" xlink:title="National Museum of Natural Science of Taiwan, Taichung" id="ABBRID0ESNBG" xlink:type="simple">NMNS</abbrev>-8764-077 to <abbrev xmlns:xlink="http://www.w3.org/1999/xlink" content-type="institution" xlink:title="National Museum of Natural Science of Taiwan, Taichung" id="ABBRID0EXNBG" xlink:type="simple">NMNS</abbrev>-8764-081</td><td rowspan="1" colspan="1" style="color: #231f20">Kbang District, Gia Lai Province, Vietnam</td><td rowspan="1" colspan="1" style="color: #231f20">5S</td><td rowspan="1" colspan="1" style="color: #231f20">24G</td><td rowspan="1" colspan="1" style="color: #231f20">VMDO1: <ext-link xmlns:xlink="http://www.w3.org/1999/xlink" ext-link-type="gen" xlink:href="OR978070" xlink:type="simple">OR978070</ext-link> VMDO4: <ext-link xmlns:xlink="http://www.w3.org/1999/xlink" ext-link-type="gen" xlink:href="OR978071" xlink:type="simple">OR978071</ext-link> VMDO5: <ext-link xmlns:xlink="http://www.w3.org/1999/xlink" ext-link-type="gen" xlink:href="OR978072" xlink:type="simple">OR978072</ext-link></td><td rowspan="1" colspan="1" style="color: #231f20">–</td></tr><tr><td rowspan="2" colspan="1" style="color: #231f20">10</td><td rowspan="2" colspan="1" style="color: #231f20"><italic><tp:taxon-name><tp:taxon-name-part taxon-name-part-type="genus" reg="Amphidromus">Amphidromus</tp:taxon-name-part><tp:taxon-name-part taxon-name-part-type="species" reg="madelineae">madelineae</tp:taxon-name-part></tp:taxon-name></italic> Thach, 2020</td><td rowspan="1" colspan="1" style="color: #231f20">
                  <italic>
                    <tp:taxon-name><tp:taxon-name-part taxon-name-part-type="genus" reg="Amphidromus">A.</tp:taxon-name-part><tp:taxon-name-part taxon-name-part-type="species" reg="madelineae">madelineae</tp:taxon-name-part></tp:taxon-name>
                  </italic>
                </td><td rowspan="1" colspan="1" style="color: #231f20">VBO1 to VBO5</td><td rowspan="1" colspan="1" style="color: #231f20"><abbrev xmlns:xlink="http://www.w3.org/1999/xlink" content-type="institution" xlink:title="National Museum of Natural Science of Taiwan, Taichung" id="ABBRID0ENQBG" xlink:type="simple">NMNS</abbrev>-8764-108 to <abbrev xmlns:xlink="http://www.w3.org/1999/xlink" content-type="institution" xlink:title="National Museum of Natural Science of Taiwan, Taichung" id="ABBRID0ESQBG" xlink:type="simple">NMNS</abbrev>-8764-112</td><td rowspan="1" colspan="1" style="color: #231f20">Duy Xuyen District, Quang Nam Province, Vietnam</td><td rowspan="1" colspan="1" style="color: #231f20">5S</td><td rowspan="1" colspan="1" style="color: #231f20">24I–J</td><td rowspan="1" colspan="1" style="color: #231f20">VBO2: <ext-link xmlns:xlink="http://www.w3.org/1999/xlink" ext-link-type="gen" xlink:href="OR978076" xlink:type="simple">OR978076</ext-link> VBO5: <ext-link xmlns:xlink="http://www.w3.org/1999/xlink" ext-link-type="gen" xlink:href="OR978077" xlink:type="simple">OR978077</ext-link></td><td rowspan="1" colspan="1" style="color: #231f20">VBO2: <ext-link xmlns:xlink="http://www.w3.org/1999/xlink" ext-link-type="gen" xlink:href="OR964354" xlink:type="simple">OR964354</ext-link> VBO5: <ext-link xmlns:xlink="http://www.w3.org/1999/xlink" ext-link-type="gen" xlink:href="OR964355" xlink:type="simple">OR964355</ext-link></td><td rowspan="2" colspan="1" style="color: #231f20">This study</td></tr><tr><td rowspan="1" colspan="1" style="color: #231f20">
                  <italic>
                    <tp:taxon-name><tp:taxon-name-part taxon-name-part-type="genus" reg="Amphidromus">A.</tp:taxon-name-part><tp:taxon-name-part taxon-name-part-type="species" reg="madelineae">madelineae</tp:taxon-name-part></tp:taxon-name>
                  </italic>
                </td><td rowspan="1" colspan="1" style="color: #231f20">VKBG0 to VKBG9</td><td rowspan="1" colspan="1" style="color: #231f20"><abbrev xmlns:xlink="http://www.w3.org/1999/xlink" content-type="institution" xlink:title="National Museum of Natural Science of Taiwan, Taichung" id="ABBRID0E4SBG" xlink:type="simple">NMNS</abbrev>-8764-113 to <abbrev xmlns:xlink="http://www.w3.org/1999/xlink" content-type="institution" xlink:title="National Museum of Natural Science of Taiwan, Taichung" id="ABBRID0ECTBG" xlink:type="simple">NMNS</abbrev>-8764-122</td><td rowspan="1" colspan="1" style="color: #231f20">Za Hung, Dong Giang District, Quang Nam Province, Vietnam</td><td rowspan="1" colspan="1" style="color: #231f20">10S</td><td rowspan="1" colspan="1" style="color: #231f20">24K–M</td><td rowspan="1" colspan="1" style="color: #231f20">VKBG1: <ext-link xmlns:xlink="http://www.w3.org/1999/xlink" ext-link-type="gen" xlink:href="OR978078" xlink:type="simple">OR978078</ext-link> VKBG5: <ext-link xmlns:xlink="http://www.w3.org/1999/xlink" ext-link-type="gen" xlink:href="OR978079" xlink:type="simple">OR978079</ext-link> VKBG9: <ext-link xmlns:xlink="http://www.w3.org/1999/xlink" ext-link-type="gen" xlink:href="OR978080" xlink:type="simple">OR978080</ext-link></td><td rowspan="1" colspan="1" style="color: #231f20">VKBG1: <ext-link xmlns:xlink="http://www.w3.org/1999/xlink" ext-link-type="gen" xlink:href="OR964356" xlink:type="simple">OR964356</ext-link> VKBG5: <ext-link xmlns:xlink="http://www.w3.org/1999/xlink" ext-link-type="gen" xlink:href="OR964357" xlink:type="simple">OR964357</ext-link> VKBG9: <ext-link xmlns:xlink="http://www.w3.org/1999/xlink" ext-link-type="gen" xlink:href="OR964358" xlink:type="simple">OR964358</ext-link></td></tr><tr><td rowspan="3" colspan="1" style="color: #231f20">11</td><td rowspan="3" colspan="1" style="color: #231f20"><italic><tp:taxon-name><tp:taxon-name-part taxon-name-part-type="genus" reg="Amphidromus">Amphidromus</tp:taxon-name-part><tp:taxon-name-part taxon-name-part-type="species" reg="costifer">costifer</tp:taxon-name-part></tp:taxon-name></italic> Smith, 1893</td><td rowspan="1" colspan="1" style="color: #231f20">
                  <italic>
                    <tp:taxon-name><tp:taxon-name-part taxon-name-part-type="genus" reg="Amphidromus">A.</tp:taxon-name-part><tp:taxon-name-part taxon-name-part-type="species" reg="costifer">costifer</tp:taxon-name-part></tp:taxon-name>
                  </italic>
                </td><td rowspan="1" colspan="1" style="color: #231f20">YW0 to YW9</td><td rowspan="1" colspan="1" style="color: #231f20"><abbrev xmlns:xlink="http://www.w3.org/1999/xlink" content-type="institution" xlink:title="National Museum of Natural Science of Taiwan, Taichung" id="ABBRID0EHWBG" xlink:type="simple">NMNS</abbrev>-8764-035 to <abbrev xmlns:xlink="http://www.w3.org/1999/xlink" content-type="institution" xlink:title="National Museum of Natural Science of Taiwan, Taichung" id="ABBRID0EMWBG" xlink:type="simple">NMNS</abbrev>-8764-044</td><td rowspan="1" colspan="1" style="color: #231f20">Tay Son District, Binh Dinh Province, Vietnam</td><td rowspan="1" colspan="1" style="color: #231f20">10D</td><td rowspan="1" colspan="1" style="color: #231f20">27D–E</td><td rowspan="1" colspan="1" style="color: #231f20">–</td><td rowspan="1" colspan="1" style="color: #231f20">YW0–YW8: <ext-link xmlns:xlink="http://www.w3.org/1999/xlink" ext-link-type="gen" xlink:href="OR964366" xlink:type="simple">OR964366</ext-link>– <ext-link xmlns:xlink="http://www.w3.org/1999/xlink" ext-link-type="gen" xlink:href="OR964374" xlink:type="simple">OR964374</ext-link></td><td rowspan="3" colspan="1" style="color: #231f20">This study</td></tr><tr><td rowspan="1" colspan="1" style="color: #231f20">
                  <italic>
                    <tp:taxon-name><tp:taxon-name-part taxon-name-part-type="genus" reg="Amphidromus">A.</tp:taxon-name-part><tp:taxon-name-part taxon-name-part-type="species" reg="costifer">costifer</tp:taxon-name-part></tp:taxon-name>
                  </italic>
                </td><td rowspan="1" colspan="1" style="color: #231f20">YF1 to YF6</td><td rowspan="1" colspan="1" style="color: #231f20"><abbrev xmlns:xlink="http://www.w3.org/1999/xlink" content-type="institution" xlink:title="National Museum of Natural Science of Taiwan, Taichung" id="ABBRID0ENYBG" xlink:type="simple">NMNS</abbrev>-8764-045 to <abbrev xmlns:xlink="http://www.w3.org/1999/xlink" content-type="institution" xlink:title="National Museum of Natural Science of Taiwan, Taichung" id="ABBRID0ESYBG" xlink:type="simple">NMNS</abbrev>-8764-050</td><td rowspan="1" colspan="1" style="color: #231f20">Ea Sup District, Dak Lak Province, Vietnam</td><td rowspan="1" colspan="1" style="color: #231f20">6D</td><td rowspan="1" colspan="1" style="color: #231f20">27F–G</td><td rowspan="1" colspan="1" style="color: #231f20">YF4: <ext-link xmlns:xlink="http://www.w3.org/1999/xlink" ext-link-type="gen" xlink:href="OR978083" xlink:type="simple">OR978083</ext-link></td><td rowspan="1" colspan="1" style="color: #231f20">YF2–YF6: <ext-link xmlns:xlink="http://www.w3.org/1999/xlink" ext-link-type="gen" xlink:href="OR964361" xlink:type="simple">OR964361</ext-link>– <ext-link xmlns:xlink="http://www.w3.org/1999/xlink" ext-link-type="gen" xlink:href="OR964365" xlink:type="simple">OR964365</ext-link></td></tr><tr><td rowspan="1" colspan="1" style="color: #231f20">
                  <italic>
                    <tp:taxon-name><tp:taxon-name-part taxon-name-part-type="genus" reg="Amphidromus">A.</tp:taxon-name-part><tp:taxon-name-part taxon-name-part-type="species" reg="nguyenkhoai">nguyenkhoai</tp:taxon-name-part></tp:taxon-name>
                  </italic>
                </td><td rowspan="1" colspan="1" style="color: #231f20">VKBE1, VKBE2</td><td rowspan="1" colspan="1" style="color: #231f20"><abbrev xmlns:xlink="http://www.w3.org/1999/xlink" content-type="institution" xlink:title="National Museum of Natural Science of Taiwan, Taichung" id="ABBRID0EU1BG" xlink:type="simple">NMNS</abbrev>-8764-051, <abbrev xmlns:xlink="http://www.w3.org/1999/xlink" content-type="institution" xlink:title="National Museum of Natural Science of Taiwan, Taichung" id="ABBRID0EZ1BG" xlink:type="simple">NMNS</abbrev>-8764-052</td><td rowspan="1" colspan="1" style="color: #231f20">An Lao District, Binh Dinh Province, Vietnam</td><td rowspan="1" colspan="1" style="color: #231f20">2D</td><td rowspan="1" colspan="1" style="color: #231f20">27H–I</td><td rowspan="1" colspan="1" style="color: #396ba6"><ext-link xmlns:xlink="http://www.w3.org/1999/xlink" ext-link-type="gen" xlink:href="OR978081" xlink:type="simple">OR978081</ext-link>– <ext-link xmlns:xlink="http://www.w3.org/1999/xlink" ext-link-type="gen" xlink:href="OR978082" xlink:type="simple">OR978082</ext-link></td><td rowspan="1" colspan="1" style="color: #396ba6"><ext-link xmlns:xlink="http://www.w3.org/1999/xlink" ext-link-type="gen" xlink:href="OR964359" xlink:type="simple">OR964359</ext-link>– <ext-link xmlns:xlink="http://www.w3.org/1999/xlink" ext-link-type="gen" xlink:href="OR964360" xlink:type="simple">OR964360</ext-link></td></tr><tr><td rowspan="2" colspan="1" style="color: #231f20">12</td><td rowspan="2" colspan="1" style="color: #231f20"><italic><tp:taxon-name><tp:taxon-name-part taxon-name-part-type="genus" reg="Amphidromus">Amphidromus</tp:taxon-name-part><tp:taxon-name-part taxon-name-part-type="species" reg="pankowskianus">pankowskianus</tp:taxon-name-part></tp:taxon-name></italic> Thach, 2020</td><td rowspan="1" colspan="1" style="color: #231f20">
                  <italic>
                    <tp:taxon-name><tp:taxon-name-part taxon-name-part-type="genus" reg="Amphidromus">A.</tp:taxon-name-part><tp:taxon-name-part taxon-name-part-type="species" reg="pankowskianus">pankowskianus</tp:taxon-name-part></tp:taxon-name>
                  </italic>
                </td><td rowspan="1" colspan="1" style="color: #231f20">CAF1 to CAF3</td><td rowspan="1" colspan="1" style="color: #231f20"><abbrev xmlns:xlink="http://www.w3.org/1999/xlink" content-type="institution" xlink:title="National Museum of Natural Science of Taiwan, Taichung" id="ABBRID0EU4BG" xlink:type="simple">NMNS</abbrev>-8764-150 to <abbrev xmlns:xlink="http://www.w3.org/1999/xlink" content-type="institution" xlink:title="National Museum of Natural Science of Taiwan, Taichung" id="ABBRID0EZ4BG" xlink:type="simple">NMNS</abbrev>-8764-152</td><td rowspan="1" colspan="1" style="color: #231f20">Khammouan Province, Laos, near Minh Hoa District, Quang Binh Province, Vietnam</td><td rowspan="1" colspan="1" style="color: #231f20">2D + 1S</td><td rowspan="1" colspan="1" style="color: #231f20">30K–L</td><td rowspan="1" colspan="1" style="color: #231f20">CAF1–CAF2: <ext-link xmlns:xlink="http://www.w3.org/1999/xlink" ext-link-type="gen" xlink:href="OR978084" xlink:type="simple">OR978084</ext-link>– <ext-link xmlns:xlink="http://www.w3.org/1999/xlink" ext-link-type="gen" xlink:href="OR978085" xlink:type="simple">OR978085</ext-link></td><td rowspan="1" colspan="1" style="color: #231f20">CAF1: <ext-link xmlns:xlink="http://www.w3.org/1999/xlink" ext-link-type="gen" xlink:href="OR964375" xlink:type="simple">OR964375</ext-link></td><td rowspan="2" colspan="1" style="color: #231f20">This study</td></tr><tr><td rowspan="1" colspan="1" style="color: #231f20">
                  <italic>
                    <tp:taxon-name><tp:taxon-name-part taxon-name-part-type="genus" reg="Amphidromus">A.</tp:taxon-name-part><tp:taxon-name-part taxon-name-part-type="species" reg="pankowskianus">pankowskianus</tp:taxon-name-part></tp:taxon-name>
                  </italic>
                </td><td rowspan="1" colspan="1" style="color: #231f20">VTAR1 to VTAR40</td><td rowspan="1" colspan="1" style="color: #231f20"><abbrev xmlns:xlink="http://www.w3.org/1999/xlink" content-type="institution" xlink:title="National Museum of Natural Science of Taiwan, Taichung" id="ABBRID0EAAAI" xlink:type="simple">NMNS</abbrev>-8764-153 to <abbrev xmlns:xlink="http://www.w3.org/1999/xlink" content-type="institution" xlink:title="National Museum of Natural Science of Taiwan, Taichung" id="ABBRID0EFAAI" xlink:type="simple">NMNS</abbrev>-8764-191, <abbrev xmlns:xlink="http://www.w3.org/1999/xlink" content-type="institution" xlink:title="National Museum of Natural Science of Taiwan, Taichung" id="ABBRID0EKAAI" xlink:type="simple">NMNS</abbrev>-8764-212</td><td rowspan="1" colspan="1" style="color: #231f20">Lak Sao, Khamkeut District, Bolikhamsai Province, Laos</td><td rowspan="1" colspan="1" style="color: #231f20">23D + 17S</td><td rowspan="1" colspan="1" style="color: #231f20">30H–J</td><td rowspan="1" colspan="1" style="color: #231f20">VTAR02: <ext-link xmlns:xlink="http://www.w3.org/1999/xlink" ext-link-type="gen" xlink:href="OR978086" xlink:type="simple">OR978086</ext-link> VTAR06: <ext-link xmlns:xlink="http://www.w3.org/1999/xlink" ext-link-type="gen" xlink:href="OR978087" xlink:type="simple">OR978087</ext-link> VTAR08–VTAR09: <ext-link xmlns:xlink="http://www.w3.org/1999/xlink" ext-link-type="gen" xlink:href="OR978088" xlink:type="simple">OR978088</ext-link>–<ext-link xmlns:xlink="http://www.w3.org/1999/xlink" ext-link-type="gen" xlink:href="OR978089" xlink:type="simple">OR978089</ext-link> VTAR11: <ext-link xmlns:xlink="http://www.w3.org/1999/xlink" ext-link-type="gen" xlink:href="OR978090" xlink:type="simple">OR978090</ext-link> VTAR15: <ext-link xmlns:xlink="http://www.w3.org/1999/xlink" ext-link-type="gen" xlink:href="OR978091" xlink:type="simple">OR978091</ext-link></td><td rowspan="1" colspan="1" style="color: #231f20">–</td></tr><tr><td rowspan="1" colspan="1" style="color: #231f20">13</td><td rowspan="1" colspan="1" style="color: #231f20"><italic><tp:taxon-name><tp:taxon-name-part taxon-name-part-type="genus" reg="Amphidromus">Amphidromus</tp:taxon-name-part><tp:taxon-name-part taxon-name-part-type="species" reg="roseolabiatus">roseolabiatus</tp:taxon-name-part></tp:taxon-name></italic> Fulton, 1896</td><td rowspan="1" colspan="1" style="color: #231f20">
                  <italic>
                    <tp:taxon-name><tp:taxon-name-part taxon-name-part-type="genus" reg="Amphidromus">A.</tp:taxon-name-part><tp:taxon-name-part taxon-name-part-type="species" reg="roseolabiatus">roseolabiatus</tp:taxon-name-part></tp:taxon-name>
                  </italic>
                </td><td rowspan="1" colspan="1" style="color: #231f20">CAB0 to CAB9</td><td rowspan="1" colspan="1" style="color: #231f20"><abbrev xmlns:xlink="http://www.w3.org/1999/xlink" content-type="institution" xlink:title="National Museum of Natural Science of Taiwan, Taichung" id="ABBRID0EPDAI" xlink:type="simple">NMNS</abbrev>-8764-254 to <abbrev xmlns:xlink="http://www.w3.org/1999/xlink" content-type="institution" xlink:title="National Museum of Natural Science of Taiwan, Taichung" id="ABBRID0EUDAI" xlink:type="simple">NMNS</abbrev>-8764-263</td><td rowspan="1" colspan="1" style="color: #231f20">Kambong Siem District, Kampong Cham Province, Cambodia</td><td rowspan="1" colspan="1" style="color: #231f20">4D + 6S</td><td rowspan="1" colspan="1" style="color: #231f20">30D–F</td><td rowspan="1" colspan="1" style="color: #231f20">CAB0: <ext-link xmlns:xlink="http://www.w3.org/1999/xlink" ext-link-type="gen" xlink:href="OR978092" xlink:type="simple">OR978092</ext-link> CAB2–CAB3: <ext-link xmlns:xlink="http://www.w3.org/1999/xlink" ext-link-type="gen" xlink:href="OR978093" xlink:type="simple">OR978093</ext-link>– <ext-link xmlns:xlink="http://www.w3.org/1999/xlink" ext-link-type="gen" xlink:href="OR978094" xlink:type="simple">OR978094</ext-link> CAB7: <ext-link xmlns:xlink="http://www.w3.org/1999/xlink" ext-link-type="gen" xlink:href="OR978095" xlink:type="simple">OR978095</ext-link></td><td rowspan="1" colspan="1" style="color: #231f20">CAB0: <ext-link xmlns:xlink="http://www.w3.org/1999/xlink" ext-link-type="gen" xlink:href="OR964376" xlink:type="simple">OR964376</ext-link> CAB2–CAB3: <ext-link xmlns:xlink="http://www.w3.org/1999/xlink" ext-link-type="gen" xlink:href="OR964377" xlink:type="simple">OR964377</ext-link>– <ext-link xmlns:xlink="http://www.w3.org/1999/xlink" ext-link-type="gen" xlink:href="OR964378" xlink:type="simple">OR964378</ext-link> CAB7: <ext-link xmlns:xlink="http://www.w3.org/1999/xlink" ext-link-type="gen" xlink:href="OR964379" xlink:type="simple">OR964379</ext-link></td><td rowspan="1" colspan="1" style="color: #231f20">This study</td></tr><tr><td rowspan="2" colspan="1" style="color: #231f20">14</td><td rowspan="2" colspan="1" style="color: #231f20"><italic><tp:taxon-name><tp:taxon-name-part taxon-name-part-type="genus" reg="Amphidromus">Amphidromus</tp:taxon-name-part><tp:taxon-name-part taxon-name-part-type="species" reg="cruentatus">cruentatus</tp:taxon-name-part></tp:taxon-name></italic> (Morelet, 1875)</td><td rowspan="2" colspan="1"/><td rowspan="1" colspan="1" style="color: #231f20">X71 to X79, X81 to X88</td><td rowspan="1" colspan="1" style="color: #231f20"><abbrev xmlns:xlink="http://www.w3.org/1999/xlink" content-type="institution" xlink:title="National Museum of Natural Science of Taiwan, Taichung" id="ABBRID0E1GAI" xlink:type="simple">NMNS</abbrev>-8476-001 to <abbrev xmlns:xlink="http://www.w3.org/1999/xlink" content-type="institution" xlink:title="National Museum of Natural Science of Taiwan, Taichung" id="ABBRID0E6GAI" xlink:type="simple">NMNS</abbrev>-8476-009, <abbrev xmlns:xlink="http://www.w3.org/1999/xlink" content-type="institution" xlink:title="National Museum of Natural Science of Taiwan, Taichung" id="ABBRID0EEHAI" xlink:type="simple">NMNS</abbrev>-8476-034 to <abbrev xmlns:xlink="http://www.w3.org/1999/xlink" content-type="institution" xlink:title="National Museum of Natural Science of Taiwan, Taichung" id="ABBRID0EJHAI" xlink:type="simple">NMNS</abbrev>-8476-041</td><td rowspan="1" colspan="1" style="color: #231f20">Samphanh District, Phongsali Province, Laos</td><td rowspan="1" colspan="1" style="color: #231f20">17S</td><td rowspan="1" colspan="1" style="color: #231f20">–</td><td rowspan="1" colspan="1" style="color: #396ba6"><ext-link xmlns:xlink="http://www.w3.org/1999/xlink" ext-link-type="gen" xlink:href="OL352241" xlink:type="simple">OL352241</ext-link>–<ext-link xmlns:xlink="http://www.w3.org/1999/xlink" ext-link-type="gen" xlink:href="OL352248" xlink:type="simple">OL352248</ext-link>, <ext-link xmlns:xlink="http://www.w3.org/1999/xlink" ext-link-type="gen" xlink:href="OL352249" xlink:type="simple">OL352249</ext-link>–<ext-link xmlns:xlink="http://www.w3.org/1999/xlink" ext-link-type="gen" xlink:href="OL352255" xlink:type="simple">OL352255</ext-link></td><td rowspan="1" colspan="1" style="color: #231f20">X71: <ext-link xmlns:xlink="http://www.w3.org/1999/xlink" ext-link-type="gen" xlink:href="OL352062" xlink:type="simple">OL352062</ext-link> X73–X79: <ext-link xmlns:xlink="http://www.w3.org/1999/xlink" ext-link-type="gen" xlink:href="OL352063" xlink:type="simple">OL352063</ext-link>–<ext-link xmlns:xlink="http://www.w3.org/1999/xlink" ext-link-type="gen" xlink:href="OL352069" xlink:type="simple">OL352069</ext-link> X81–X88: <ext-link xmlns:xlink="http://www.w3.org/1999/xlink" ext-link-type="gen" xlink:href="OL352070" xlink:type="simple">OL352070</ext-link>–<ext-link xmlns:xlink="http://www.w3.org/1999/xlink" ext-link-type="gen" xlink:href="OL352077" xlink:type="simple">OL352077</ext-link></td><td rowspan="2" colspan="1" style="color: #231f20">
                  <xref ref-type="bibr" rid="B35">Lee et al. (2022)</xref>
                </td></tr><tr><td rowspan="1" colspan="1" style="color: #231f20">ZY3, ZY4, ZY7</td><td rowspan="1" colspan="1" style="color: #231f20"><abbrev xmlns:xlink="http://www.w3.org/1999/xlink" content-type="institution" xlink:title="National Museum of Natural Science of Taiwan, Taichung" id="ABBRID0ECKAI" xlink:type="simple">NMNS</abbrev>-8476-054, <abbrev xmlns:xlink="http://www.w3.org/1999/xlink" content-type="institution" xlink:title="National Museum of Natural Science of Taiwan, Taichung" id="ABBRID0EHKAI" xlink:type="simple">NMNS</abbrev>-8476-055, <abbrev xmlns:xlink="http://www.w3.org/1999/xlink" content-type="institution" xlink:title="National Museum of Natural Science of Taiwan, Taichung" id="ABBRID0EMKAI" xlink:type="simple">NMNS</abbrev>-8476-058</td><td rowspan="1" colspan="1" style="color: #231f20">Chu Prong District, Gia Lai Province, Vietnam</td><td rowspan="1" colspan="1" style="color: #231f20">3S</td><td rowspan="1" colspan="1" style="color: #231f20">–</td><td rowspan="1" colspan="1" style="color: #396ba6"><ext-link xmlns:xlink="http://www.w3.org/1999/xlink" ext-link-type="gen" xlink:href="OL352256" xlink:type="simple">OL352256</ext-link>–<ext-link xmlns:xlink="http://www.w3.org/1999/xlink" ext-link-type="gen" xlink:href="OL352258" xlink:type="simple">OL352258</ext-link></td><td rowspan="1" colspan="1" style="color: #231f20">ZY3–ZY4: <ext-link xmlns:xlink="http://www.w3.org/1999/xlink" ext-link-type="gen" xlink:href="OL352078" xlink:type="simple">OL352078</ext-link>–<ext-link xmlns:xlink="http://www.w3.org/1999/xlink" ext-link-type="gen" xlink:href="OL352079" xlink:type="simple">OL352079</ext-link> ZY7: <ext-link xmlns:xlink="http://www.w3.org/1999/xlink" ext-link-type="gen" xlink:href="OL352080" xlink:type="simple">OL352080</ext-link></td></tr><tr><td rowspan="1" colspan="1" style="color: #231f20">15</td><td rowspan="1" colspan="2" style="color: #231f20"><italic><tp:taxon-name><tp:taxon-name-part taxon-name-part-type="genus" reg="Amphidromus">Amphidromus</tp:taxon-name-part><tp:taxon-name-part taxon-name-part-type="species" reg="contrarius">contrarius</tp:taxon-name-part></tp:taxon-name></italic> (Müller, 1774)</td><td rowspan="1" colspan="1" style="color: #231f20">AM C.468733</td><td rowspan="1" colspan="1" style="color: #231f20">–</td><td rowspan="1" colspan="1" style="color: #231f20">6.5 km N of Los Palos, Lautem District, Timor-Leste</td><td rowspan="1" colspan="1" style="color: #231f20">1S</td><td rowspan="1" colspan="1" style="color: #231f20">–</td><td rowspan="1" colspan="1" style="color: #396ba6">
                  <ext-link xmlns:xlink="http://www.w3.org/1999/xlink" ext-link-type="gen" xlink:href="KP085341" xlink:type="simple">KP085341</ext-link>
                </td><td rowspan="1" colspan="1" style="color: #396ba6">
                  <ext-link xmlns:xlink="http://www.w3.org/1999/xlink" ext-link-type="gen" xlink:href="KP085031" xlink:type="simple">KP085031</ext-link>
                </td><td rowspan="1" colspan="1" style="color: #231f20">
                  <xref ref-type="bibr" rid="B32">Köhler and Criscione (2015)</xref>
                </td></tr><tr><td rowspan="1" colspan="1" style="color: #231f20">16</td><td rowspan="1" colspan="2" style="color: #231f20"><italic><tp:taxon-name><tp:taxon-name-part taxon-name-part-type="genus" reg="Amphidromus">Amphidromus</tp:taxon-name-part><tp:taxon-name-part taxon-name-part-type="species" reg="perversus">perversus</tp:taxon-name-part></tp:taxon-name></italic> (Linnaeus, 1758)</td><td rowspan="1" colspan="1" style="color: #231f20">AM19</td><td rowspan="1" colspan="1" style="color: #231f20"><abbrev xmlns:xlink="http://www.w3.org/1999/xlink" content-type="institution" xlink:title="Chulalongkorn University Museum of Zoology, Bangkok" id="ABBRID0ECPAI" xlink:type="simple">CUMZ</abbrev> 4291</td><td rowspan="1" colspan="1" style="color: #231f20">Bali Island, Indonesia</td><td rowspan="1" colspan="1" style="color: #231f20">1S</td><td rowspan="1" colspan="1" style="color: #231f20">–</td><td rowspan="1" colspan="1" style="color: #396ba6">
                  <ext-link xmlns:xlink="http://www.w3.org/1999/xlink" ext-link-type="gen" xlink:href="MW649970" xlink:type="simple">MW649970</ext-link>
                </td><td rowspan="1" colspan="1" style="color: #396ba6">
                  <ext-link xmlns:xlink="http://www.w3.org/1999/xlink" ext-link-type="gen" xlink:href="MW652850" xlink:type="simple">MW652850</ext-link>
                </td><td rowspan="1" colspan="1" style="color: #231f20">
                  <xref ref-type="bibr" rid="B28">Jirapatrasilp et al. (2022)</xref>
                </td></tr><tr><td rowspan="1" colspan="1" style="color: #231f20">17</td><td rowspan="1" colspan="2" style="color: #231f20"><italic><tp:taxon-name><tp:taxon-name-part taxon-name-part-type="genus" reg="Amphidromus">Amphidromus</tp:taxon-name-part><tp:taxon-name-part taxon-name-part-type="species" reg="sinistralis">sinistralis</tp:taxon-name-part></tp:taxon-name></italic> (Reeve, 1849)</td><td rowspan="1" colspan="1" style="color: #231f20">AM38</td><td rowspan="1" colspan="1" style="color: #231f20">ex. Maassen collection</td><td rowspan="1" colspan="1" style="color: #231f20">Sulawesi, Indonesia</td><td rowspan="1" colspan="1" style="color: #231f20">1S</td><td rowspan="1" colspan="1" style="color: #231f20">–</td><td rowspan="1" colspan="1" style="color: #396ba6">
                  <ext-link xmlns:xlink="http://www.w3.org/1999/xlink" ext-link-type="gen" xlink:href="OR978096" xlink:type="simple">OR978096</ext-link>
                </td><td rowspan="1" colspan="1" style="color: #231f20">–</td><td rowspan="1" colspan="1" style="color: #231f20">This study</td></tr><tr><td rowspan="1" colspan="11" style="color: #231f20">Outgroup</td></tr><tr><td rowspan="1" colspan="1" style="color: #231f20">18</td><td rowspan="1" colspan="2" style="color: #231f20"><italic><tp:taxon-name><tp:taxon-name-part taxon-name-part-type="genus" reg="Camaena">Camaena</tp:taxon-name-part><tp:taxon-name-part taxon-name-part-type="species" reg="cicatricosa">cicatricosa</tp:taxon-name-part></tp:taxon-name></italic> (Müller, 1774)</td><td rowspan="1" colspan="1" style="color: #231f20">FJIQBC18503</td><td rowspan="1" colspan="1" style="color: #231f20">–</td><td rowspan="1" colspan="1" style="color: #231f20">Guiping, Guangxi, China</td><td rowspan="1" colspan="1" style="color: #231f20">–</td><td rowspan="1" colspan="1" style="color: #231f20">–</td><td rowspan="1" colspan="1" style="color: #396ba6">
                  <ext-link xmlns:xlink="http://www.w3.org/1999/xlink" ext-link-type="gen" xlink:href="KU061276" xlink:type="simple">KU061276</ext-link>
                </td><td rowspan="1" colspan="1" style="color: #396ba6">
                  <ext-link xmlns:xlink="http://www.w3.org/1999/xlink" ext-link-type="gen" xlink:href="KU586474" xlink:type="simple">KU586474</ext-link>
                </td><td rowspan="2" colspan="1" style="color: #231f20">
                  <xref ref-type="bibr" rid="B12">Ding et al. (2016)</xref>
                </td></tr><tr><td rowspan="1" colspan="1" style="color: #231f20">19</td><td rowspan="1" colspan="2" style="color: #231f20"><italic><tp:taxon-name><tp:taxon-name-part taxon-name-part-type="genus" reg="Camaena">Camaena</tp:taxon-name-part><tp:taxon-name-part taxon-name-part-type="species" reg="poyuensis">poyuensis</tp:taxon-name-part></tp:taxon-name></italic> Zhou, Wang &amp; Ding, 2016</td><td rowspan="1" colspan="1" style="color: #231f20">FJIQBC18484</td><td rowspan="1" colspan="1" style="color: #231f20">–</td><td rowspan="1" colspan="1" style="color: #231f20">Poyue town, Bama, Hechi, Guangxi, China</td><td rowspan="1" colspan="1" style="color: #231f20">–</td><td rowspan="1" colspan="1" style="color: #231f20">–</td><td rowspan="1" colspan="1" style="color: #396ba6">
                  <ext-link xmlns:xlink="http://www.w3.org/1999/xlink" ext-link-type="gen" xlink:href="KU061273" xlink:type="simple">KU061273</ext-link>
                </td><td rowspan="1" colspan="1" style="color: #396ba6">
                  <ext-link xmlns:xlink="http://www.w3.org/1999/xlink" ext-link-type="gen" xlink:href="KU586468" xlink:type="simple">KU586468</ext-link>
                </td></tr></tbody></table></table-wrap><table-wrap id="T2" position="float" orientation="portrait"><label>Table 2.</label><caption><p>Percentage of uncorrected pairwise interspecific distances for the partial COI (above the diagonal) and 16S rRNA (below the diagonal) gene fragments among the <italic><tp:taxon-name><tp:taxon-name-part taxon-name-part-type="genus" reg="Amphidromus">Amphidromus</tp:taxon-name-part></tp:taxon-name></italic> species in this study. Intraspecific distances for COI/16S rRNA are shown on the diagonal (bold). Species numbers correspond to those in Figs <xref ref-type="fig" rid="F1">1</xref>, <xref ref-type="fig" rid="F2">2</xref>, and Table <xref ref-type="table" rid="T1">1</xref>. The numbers of sequences used to calculate the distances of each respective gene fragment are given as <italic>n</italic> = COI,16S in the first column.</p></caption><table id="TID0EKDCK" rules="all"><tbody><tr><th rowspan="1" colspan="1" style="color: #231f20">Species</th><th rowspan="1" colspan="1" style="color: #231f20">1</th><th rowspan="1" colspan="1" style="color: #231f20">2</th><th rowspan="1" colspan="1" style="color: #231f20">3</th><th rowspan="1" colspan="1" style="color: #231f20">4</th><th rowspan="1" colspan="1" style="color: #231f20">5</th><th rowspan="1" colspan="1" style="color: #231f20">6</th><th rowspan="1" colspan="1" style="color: #231f20">7</th><th rowspan="1" colspan="1" style="color: #231f20">8</th><th rowspan="1" colspan="1" style="color: #231f20">9</th><th rowspan="1" colspan="1" style="color: #231f20">10</th><th rowspan="1" colspan="1" style="color: #231f20">11</th><th rowspan="1" colspan="1" style="color: #231f20">12</th><th rowspan="1" colspan="1" style="color: #231f20">13</th><th rowspan="1" colspan="1" style="color: #231f20">14</th><th rowspan="1" colspan="1" style="color: #231f20">15</th><th rowspan="1" colspan="1" style="color: #231f20">16</th><th rowspan="1" colspan="1" style="color: #231f20">17</th></tr><tr><td rowspan="1" colspan="1" style="color: #231f20">1. <italic><tp:taxon-name><tp:taxon-name-part taxon-name-part-type="genus" reg="Amphidromus">A.</tp:taxon-name-part><tp:taxon-name-part taxon-name-part-type="species" reg="bozhii">bozhii</tp:taxon-name-part></tp:taxon-name></italic> (<italic>n</italic> = 17, 4)</td><td rowspan="1" colspan="1" style="color: #231f20">
                <bold>0.60/ 0.13</bold>
              </td><td rowspan="1" colspan="1" style="color: #231f20">9.61</td><td rowspan="1" colspan="1" style="color: #231f20">10.33</td><td rowspan="1" colspan="1" style="color: #231f20">10.82</td><td rowspan="1" colspan="1" style="color: #231f20">9.99</td><td rowspan="1" colspan="1" style="color: #231f20">13.29</td><td rowspan="1" colspan="1" style="color: #231f20">13.04</td><td rowspan="1" colspan="1" style="color: #231f20">17.30</td><td rowspan="1" colspan="1" style="color: #231f20">19.19</td><td rowspan="1" colspan="1" style="color: #231f20">18.25</td><td rowspan="1" colspan="1" style="color: #231f20">18.88</td><td rowspan="1" colspan="1" style="color: #231f20">18.87</td><td rowspan="1" colspan="1" style="color: #231f20">17.94</td><td rowspan="1" colspan="1" style="color: #231f20">21.40</td><td rowspan="1" colspan="1" style="color: #231f20">22.36</td><td rowspan="1" colspan="1" style="color: #231f20">18.97</td><td rowspan="1" colspan="1" style="color: #231f20">18.85</td></tr><tr><td rowspan="1" colspan="1" style="color: #231f20">2. <italic><tp:taxon-name><tp:taxon-name-part taxon-name-part-type="genus" reg="Amphidromus">A.</tp:taxon-name-part><tp:taxon-name-part taxon-name-part-type="species" reg="placostylus">placostylus</tp:taxon-name-part></tp:taxon-name></italic> (<italic>n</italic> = 10, 10)</td><td rowspan="1" colspan="1" style="color: #231f20">4.32</td><td rowspan="1" colspan="1" style="color: #231f20">
                <bold>5.47/ 3.14</bold>
              </td><td rowspan="1" colspan="1" style="color: #231f20">9.83</td><td rowspan="1" colspan="1" style="color: #231f20">10.51</td><td rowspan="1" colspan="1" style="color: #231f20">10.53</td><td rowspan="1" colspan="1" style="color: #231f20">12.79</td><td rowspan="1" colspan="1" style="color: #231f20">13.04</td><td rowspan="1" colspan="1" style="color: #231f20">16.57</td><td rowspan="1" colspan="1" style="color: #231f20">19.02</td><td rowspan="1" colspan="1" style="color: #231f20">18.44</td><td rowspan="1" colspan="1" style="color: #231f20">17.89</td><td rowspan="1" colspan="1" style="color: #231f20">19.60</td><td rowspan="1" colspan="1" style="color: #231f20">18.11</td><td rowspan="1" colspan="1" style="color: #231f20">21.09</td><td rowspan="1" colspan="1" style="color: #231f20">22.16</td><td rowspan="1" colspan="1" style="color: #231f20">19.74</td><td rowspan="1" colspan="1" style="color: #231f20">19.75</td></tr><tr><td rowspan="1" colspan="1" style="color: #231f20">3. <italic><tp:taxon-name><tp:taxon-name-part taxon-name-part-type="genus" reg="Amphidromus">A.</tp:taxon-name-part><tp:taxon-name-part taxon-name-part-type="species" reg="asperoides">asperoides</tp:taxon-name-part></tp:taxon-name></italic> sp. nov. (<italic>n</italic> = 4, 4)</td><td rowspan="1" colspan="1" style="color: #231f20">3.31</td><td rowspan="1" colspan="1" style="color: #231f20">4.68</td><td rowspan="1" colspan="1" style="color: #231f20">
                <bold>0/0</bold>
              </td><td rowspan="1" colspan="1" style="color: #231f20">10.32</td><td rowspan="1" colspan="1" style="color: #231f20">10.69</td><td rowspan="1" colspan="1" style="color: #231f20">13.13</td><td rowspan="1" colspan="1" style="color: #231f20">12.69</td><td rowspan="1" colspan="1" style="color: #231f20">16.72</td><td rowspan="1" colspan="1" style="color: #231f20">18.47</td><td rowspan="1" colspan="1" style="color: #231f20">18.02</td><td rowspan="1" colspan="1" style="color: #231f20">17.12</td><td rowspan="1" colspan="1" style="color: #231f20">20.33</td><td rowspan="1" colspan="1" style="color: #231f20">18.78</td><td rowspan="1" colspan="1" style="color: #231f20">20.76</td><td rowspan="1" colspan="1" style="color: #231f20">22.41</td><td rowspan="1" colspan="1" style="color: #231f20">18.45</td><td rowspan="1" colspan="1" style="color: #231f20">18.29</td></tr><tr><td rowspan="1" colspan="1" style="color: #231f20">4. <italic><tp:taxon-name><tp:taxon-name-part taxon-name-part-type="genus" reg="Amphidromus">A.</tp:taxon-name-part><tp:taxon-name-part taxon-name-part-type="species" reg="ingens">ingens</tp:taxon-name-part></tp:taxon-name></italic> (<italic>n</italic> = 18, 16)</td><td rowspan="1" colspan="1" style="color: #231f20">2.76</td><td rowspan="1" colspan="1" style="color: #231f20">4.23</td><td rowspan="1" colspan="1" style="color: #231f20">3.02</td><td rowspan="1" colspan="1" style="color: #231f20">
                <bold>1.37/ 0.52</bold>
              </td><td rowspan="1" colspan="1" style="color: #231f20">10.20</td><td rowspan="1" colspan="1" style="color: #231f20">12.23</td><td rowspan="1" colspan="1" style="color: #231f20">12.74</td><td rowspan="1" colspan="1" style="color: #231f20">15.91</td><td rowspan="1" colspan="1" style="color: #231f20">19.12</td><td rowspan="1" colspan="1" style="color: #231f20">18.38</td><td rowspan="1" colspan="1" style="color: #231f20">17.06</td><td rowspan="1" colspan="1" style="color: #231f20">20.01</td><td rowspan="1" colspan="1" style="color: #231f20">18.26</td><td rowspan="1" colspan="1" style="color: #231f20">20.65</td><td rowspan="1" colspan="1" style="color: #231f20">20.71</td><td rowspan="1" colspan="1" style="color: #231f20">17.71</td><td rowspan="1" colspan="1" style="color: #231f20">20.01</td></tr><tr><td rowspan="1" colspan="1" style="color: #231f20">5. <italic><tp:taxon-name><tp:taxon-name-part taxon-name-part-type="genus" reg="Amphidromus">A.</tp:taxon-name-part><tp:taxon-name-part taxon-name-part-type="species" reg="ingensoides">ingensoides</tp:taxon-name-part></tp:taxon-name></italic> sp. nov. (<italic>n</italic> = 4, 4)</td><td rowspan="1" colspan="1" style="color: #231f20">4.25</td><td rowspan="1" colspan="1" style="color: #231f20">5.14</td><td rowspan="1" colspan="1" style="color: #231f20">4.61</td><td rowspan="1" colspan="1" style="color: #231f20">4.19</td><td rowspan="1" colspan="1" style="color: #231f20">
                <bold>3.32/ 1.45</bold>
              </td><td rowspan="1" colspan="1" style="color: #231f20">13.51</td><td rowspan="1" colspan="1" style="color: #231f20">12.80</td><td rowspan="1" colspan="1" style="color: #231f20">16.27</td><td rowspan="1" colspan="1" style="color: #231f20">19.16</td><td rowspan="1" colspan="1" style="color: #231f20">19.48</td><td rowspan="1" colspan="1" style="color: #231f20">17.63</td><td rowspan="1" colspan="1" style="color: #231f20">19.98</td><td rowspan="1" colspan="1" style="color: #231f20">19.20</td><td rowspan="1" colspan="1" style="color: #231f20">21.76</td><td rowspan="1" colspan="1" style="color: #231f20">21.62</td><td rowspan="1" colspan="1" style="color: #231f20">18.18</td><td rowspan="1" colspan="1" style="color: #231f20">19.23</td></tr><tr><td rowspan="1" colspan="1" style="color: #231f20">6. <italic><tp:taxon-name><tp:taxon-name-part taxon-name-part-type="genus" reg="Amphidromus">A.</tp:taxon-name-part><tp:taxon-name-part taxon-name-part-type="species" reg="buelowi">buelowi</tp:taxon-name-part></tp:taxon-name></italic> (<italic>n</italic> = 7, 7)</td><td rowspan="1" colspan="1" style="color: #231f20">5.00</td><td rowspan="1" colspan="1" style="color: #231f20">5.60</td><td rowspan="1" colspan="1" style="color: #231f20">4.61</td><td rowspan="1" colspan="1" style="color: #231f20">4.61</td><td rowspan="1" colspan="1" style="color: #231f20">4.89</td><td rowspan="1" colspan="1" style="color: #231f20">
                <bold>1.25/ 0.19</bold>
              </td><td rowspan="1" colspan="1" style="color: #231f20">13.40</td><td rowspan="1" colspan="1" style="color: #231f20">17.05</td><td rowspan="1" colspan="1" style="color: #231f20">18.72</td><td rowspan="1" colspan="1" style="color: #231f20">18.79</td><td rowspan="1" colspan="1" style="color: #231f20">18.47</td><td rowspan="1" colspan="1" style="color: #231f20">20.63</td><td rowspan="1" colspan="1" style="color: #231f20">18.32</td><td rowspan="1" colspan="1" style="color: #231f20">21.01</td><td rowspan="1" colspan="1" style="color: #231f20">21.78</td><td rowspan="1" colspan="1" style="color: #231f20">18.75</td><td rowspan="1" colspan="1" style="color: #231f20">19.04</td></tr><tr><td rowspan="1" colspan="1" style="color: #231f20">7. <italic><tp:taxon-name><tp:taxon-name-part taxon-name-part-type="genus" reg="Amphidromus">A.</tp:taxon-name-part><tp:taxon-name-part taxon-name-part-type="species" reg="thachi">thachi</tp:taxon-name-part></tp:taxon-name></italic> (<italic>n</italic> = 8, 8)</td><td rowspan="1" colspan="1" style="color: #231f20">7.41</td><td rowspan="1" colspan="1" style="color: #231f20">8.21</td><td rowspan="1" colspan="1" style="color: #231f20">6.22</td><td rowspan="1" colspan="1" style="color: #231f20">7.19</td><td rowspan="1" colspan="1" style="color: #231f20">6.90</td><td rowspan="1" colspan="1" style="color: #231f20">6.36</td><td rowspan="1" colspan="1" style="color: #231f20">
                <bold>2.21/ 1.07</bold>
              </td><td rowspan="1" colspan="1" style="color: #231f20">16.32</td><td rowspan="1" colspan="1" style="color: #231f20">19.81</td><td rowspan="1" colspan="1" style="color: #231f20">19.43</td><td rowspan="1" colspan="1" style="color: #231f20">16.81</td><td rowspan="1" colspan="1" style="color: #231f20">19.67</td><td rowspan="1" colspan="1" style="color: #231f20">18.31</td><td rowspan="1" colspan="1" style="color: #231f20">20.81</td><td rowspan="1" colspan="1" style="color: #231f20">21.03</td><td rowspan="1" colspan="1" style="color: #231f20">18.05</td><td rowspan="1" colspan="1" style="color: #231f20">19.28</td></tr><tr><td rowspan="1" colspan="1" style="color: #231f20">8. <italic><tp:taxon-name><tp:taxon-name-part taxon-name-part-type="genus" reg="Amphidromus">A.</tp:taxon-name-part><tp:taxon-name-part taxon-name-part-type="species" reg="metabletus">metabletus</tp:taxon-name-part></tp:taxon-name></italic> (<italic>n</italic> = 14, 13)</td><td rowspan="1" colspan="1" style="color: #231f20">11.08</td><td rowspan="1" colspan="1" style="color: #231f20">12.11</td><td rowspan="1" colspan="1" style="color: #231f20">11.67</td><td rowspan="1" colspan="1" style="color: #231f20">12.04</td><td rowspan="1" colspan="1" style="color: #231f20">10.84</td><td rowspan="1" colspan="1" style="color: #231f20">11.40</td><td rowspan="1" colspan="1" style="color: #231f20">10.68</td><td rowspan="1" colspan="1" style="color: #231f20">
                <bold>1.28/ 0.58</bold>
              </td><td rowspan="1" colspan="1" style="color: #231f20">20.40</td><td rowspan="1" colspan="1" style="color: #231f20">19.43</td><td rowspan="1" colspan="1" style="color: #231f20">16.63</td><td rowspan="1" colspan="1" style="color: #231f20">20.47</td><td rowspan="1" colspan="1" style="color: #231f20">18.53</td><td rowspan="1" colspan="1" style="color: #231f20">20.56</td><td rowspan="1" colspan="1" style="color: #231f20">21.53</td><td rowspan="1" colspan="1" style="color: #231f20">18.30</td><td rowspan="1" colspan="1" style="color: #231f20">19.25</td></tr><tr><td rowspan="1" colspan="1" style="color: #231f20">9. <italic><tp:taxon-name><tp:taxon-name-part taxon-name-part-type="genus" reg="Amphidromus">A.</tp:taxon-name-part><tp:taxon-name-part taxon-name-part-type="species" reg="haematostoma">haematostoma</tp:taxon-name-part></tp:taxon-name></italic> (<italic>n</italic> = 7, 5)</td><td rowspan="1" colspan="1" style="color: #231f20">10.53</td><td rowspan="1" colspan="1" style="color: #231f20">10.80</td><td rowspan="1" colspan="1" style="color: #231f20">10.10</td><td rowspan="1" colspan="1" style="color: #231f20">9.59</td><td rowspan="1" colspan="1" style="color: #231f20">9.66</td><td rowspan="1" colspan="1" style="color: #231f20">9.38</td><td rowspan="1" colspan="1" style="color: #231f20">10.52</td><td rowspan="1" colspan="1" style="color: #231f20">12.59</td><td rowspan="1" colspan="1" style="color: #231f20">
                <bold>10.03/ 1.99</bold>
              </td><td rowspan="1" colspan="1" style="color: #231f20">13.93</td><td rowspan="1" colspan="1" style="color: #231f20">20.61</td><td rowspan="1" colspan="1" style="color: #231f20">22.44</td><td rowspan="1" colspan="1" style="color: #231f20">21.43</td><td rowspan="1" colspan="1" style="color: #231f20">20.76</td><td rowspan="1" colspan="1" style="color: #231f20">23.28</td><td rowspan="1" colspan="1" style="color: #231f20">21.39</td><td rowspan="1" colspan="1" style="color: #231f20">21.74</td></tr><tr><td rowspan="1" colspan="1" style="color: #231f20">10. <italic><tp:taxon-name><tp:taxon-name-part taxon-name-part-type="genus" reg="Amphidromus">A.</tp:taxon-name-part><tp:taxon-name-part taxon-name-part-type="species" reg="madelineae">madelineae</tp:taxon-name-part></tp:taxon-name></italic> (<italic>n</italic> = 5, 5)</td><td rowspan="1" colspan="1" style="color: #231f20">9.71</td><td rowspan="1" colspan="1" style="color: #231f20">9.89</td><td rowspan="1" colspan="1" style="color: #231f20">9.17</td><td rowspan="1" colspan="1" style="color: #231f20">8.10</td><td rowspan="1" colspan="1" style="color: #231f20">8.78</td><td rowspan="1" colspan="1" style="color: #231f20">9.26</td><td rowspan="1" colspan="1" style="color: #231f20">9.66</td><td rowspan="1" colspan="1" style="color: #231f20">11.63</td><td rowspan="1" colspan="1" style="color: #231f20">6.04</td><td rowspan="1" colspan="1" style="color: #231f20">
                <bold>2.19/ 0.33</bold>
              </td><td rowspan="1" colspan="1" style="color: #231f20">17.81</td><td rowspan="1" colspan="1" style="color: #231f20">21.12</td><td rowspan="1" colspan="1" style="color: #231f20">19.61</td><td rowspan="1" colspan="1" style="color: #231f20">20.26</td><td rowspan="1" colspan="1" style="color: #231f20">22.90</td><td rowspan="1" colspan="1" style="color: #231f20">21.62</td><td rowspan="1" colspan="1" style="color: #231f20">20.60</td></tr><tr><td rowspan="1" colspan="1" style="color: #231f20">11. <italic><tp:taxon-name><tp:taxon-name-part taxon-name-part-type="genus" reg="Amphidromus">A.</tp:taxon-name-part><tp:taxon-name-part taxon-name-part-type="species" reg="costifer">costifer</tp:taxon-name-part></tp:taxon-name></italic> (<italic>n</italic> = 3, 16)</td><td rowspan="1" colspan="1" style="color: #231f20">15.45</td><td rowspan="1" colspan="1" style="color: #231f20">15.56</td><td rowspan="1" colspan="1" style="color: #231f20">14.85</td><td rowspan="1" colspan="1" style="color: #231f20">15.33</td><td rowspan="1" colspan="1" style="color: #231f20">14.91</td><td rowspan="1" colspan="1" style="color: #231f20">13.44</td><td rowspan="1" colspan="1" style="color: #231f20">13.69</td><td rowspan="1" colspan="1" style="color: #231f20">14.41</td><td rowspan="1" colspan="1" style="color: #231f20">16.00</td><td rowspan="1" colspan="1" style="color: #231f20">16.02</td><td rowspan="1" colspan="1" style="color: #231f20">
                <bold>7.84/ 3.39</bold>
              </td><td rowspan="1" colspan="1" style="color: #231f20">19.53</td><td rowspan="1" colspan="1" style="color: #231f20">19.31</td><td rowspan="1" colspan="1" style="color: #231f20">20.38</td><td rowspan="1" colspan="1" style="color: #231f20">21.73</td><td rowspan="1" colspan="1" style="color: #231f20">20.23</td><td rowspan="1" colspan="1" style="color: #231f20">18.90</td></tr><tr><td rowspan="1" colspan="1" style="color: #231f20">12. <italic><tp:taxon-name><tp:taxon-name-part taxon-name-part-type="genus" reg="Amphidromus">A.</tp:taxon-name-part><tp:taxon-name-part taxon-name-part-type="species" reg="pankowskianus">pankowskianus</tp:taxon-name-part></tp:taxon-name></italic> (<italic>n</italic> = 8, 1)</td><td rowspan="1" colspan="1" style="color: #231f20">13.72</td><td rowspan="1" colspan="1" style="color: #231f20">14.18</td><td rowspan="1" colspan="1" style="color: #231f20">14.20</td><td rowspan="1" colspan="1" style="color: #231f20">13.44</td><td rowspan="1" colspan="1" style="color: #231f20">13.61</td><td rowspan="1" colspan="1" style="color: #231f20">12.50</td><td rowspan="1" colspan="1" style="color: #231f20">14.31</td><td rowspan="1" colspan="1" style="color: #231f20">13.78</td><td rowspan="1" colspan="1" style="color: #231f20">14.01</td><td rowspan="1" colspan="1" style="color: #231f20">13.15</td><td rowspan="1" colspan="1" style="color: #231f20">14.37</td><td rowspan="1" colspan="1" style="color: #231f20">
                <bold>0.19/NA</bold>
              </td><td rowspan="1" colspan="1" style="color: #231f20">13.02</td><td rowspan="1" colspan="1" style="color: #231f20">20.49</td><td rowspan="1" colspan="1" style="color: #231f20">21.57</td><td rowspan="1" colspan="1" style="color: #231f20">19.59</td><td rowspan="1" colspan="1" style="color: #231f20">20.38</td></tr><tr><td rowspan="1" colspan="1" style="color: #231f20">13. <italic><tp:taxon-name><tp:taxon-name-part taxon-name-part-type="genus" reg="Amphidromus">A.</tp:taxon-name-part><tp:taxon-name-part taxon-name-part-type="species" reg="roseolabiatus">roseolabiatus</tp:taxon-name-part></tp:taxon-name></italic> (<italic>n</italic> = 4, 4)</td><td rowspan="1" colspan="1" style="color: #231f20">14.28</td><td rowspan="1" colspan="1" style="color: #231f20">14.21</td><td rowspan="1" colspan="1" style="color: #231f20">13.91</td><td rowspan="1" colspan="1" style="color: #231f20">14.09</td><td rowspan="1" colspan="1" style="color: #231f20">15.10</td><td rowspan="1" colspan="1" style="color: #231f20">13.23</td><td rowspan="1" colspan="1" style="color: #231f20">13.03</td><td rowspan="1" colspan="1" style="color: #231f20">15.51</td><td rowspan="1" colspan="1" style="color: #231f20">14.56</td><td rowspan="1" colspan="1" style="color: #231f20">13.08</td><td rowspan="1" colspan="1" style="color: #231f20">15.31</td><td rowspan="1" colspan="1" style="color: #231f20">6.14</td><td rowspan="1" colspan="1" style="color: #231f20">
                <bold>0/0</bold>
              </td><td rowspan="1" colspan="1" style="color: #231f20">20.16</td><td rowspan="1" colspan="1" style="color: #231f20">21.93</td><td rowspan="1" colspan="1" style="color: #231f20">18.97</td><td rowspan="1" colspan="1" style="color: #231f20">19.08</td></tr><tr><td rowspan="1" colspan="1" style="color: #231f20">14. <italic><tp:taxon-name><tp:taxon-name-part taxon-name-part-type="genus" reg="Amphidromus">A.</tp:taxon-name-part><tp:taxon-name-part taxon-name-part-type="species" reg="cruentatus">cruentatus</tp:taxon-name-part></tp:taxon-name></italic> (<italic>n</italic> = 18, 19)</td><td rowspan="1" colspan="1" style="color: #231f20">10.17</td><td rowspan="1" colspan="1" style="color: #231f20">9.93</td><td rowspan="1" colspan="1" style="color: #231f20">10.82</td><td rowspan="1" colspan="1" style="color: #231f20">9.71</td><td rowspan="1" colspan="1" style="color: #231f20">9.90</td><td rowspan="1" colspan="1" style="color: #231f20">10.26</td><td rowspan="1" colspan="1" style="color: #231f20">11.11</td><td rowspan="1" colspan="1" style="color: #231f20">12.04</td><td rowspan="1" colspan="1" style="color: #231f20">11.37</td><td rowspan="1" colspan="1" style="color: #231f20">12.17</td><td rowspan="1" colspan="1" style="color: #231f20">15.39</td><td rowspan="1" colspan="1" style="color: #231f20">14.21</td><td rowspan="1" colspan="1" style="color: #231f20">15.63</td><td rowspan="1" colspan="1" style="color: #231f20">
                <bold>3.15/ 1.17</bold>
              </td><td rowspan="1" colspan="1" style="color: #231f20">24.16</td><td rowspan="1" colspan="1" style="color: #231f20">20.13</td><td rowspan="1" colspan="1" style="color: #231f20">21.37</td></tr><tr><td rowspan="1" colspan="1" style="color: #231f20">15. <italic><tp:taxon-name><tp:taxon-name-part taxon-name-part-type="genus" reg="Amphidromus">A.</tp:taxon-name-part><tp:taxon-name-part taxon-name-part-type="species" reg="contrarius">contrarius</tp:taxon-name-part></tp:taxon-name></italic> (<italic>n</italic> = 1, 1)</td><td rowspan="1" colspan="1" style="color: #231f20">15.62</td><td rowspan="1" colspan="1" style="color: #231f20">16.12</td><td rowspan="1" colspan="1" style="color: #231f20">15.90</td><td rowspan="1" colspan="1" style="color: #231f20">16.04</td><td rowspan="1" colspan="1" style="color: #231f20">15.56</td><td rowspan="1" colspan="1" style="color: #231f20">15.41</td><td rowspan="1" colspan="1" style="color: #231f20">15.57</td><td rowspan="1" colspan="1" style="color: #231f20">16.74</td><td rowspan="1" colspan="1" style="color: #231f20">16.41</td><td rowspan="1" colspan="1" style="color: #231f20">15.16</td><td rowspan="1" colspan="1" style="color: #231f20">14.91</td><td rowspan="1" colspan="1" style="color: #231f20">14.29</td><td rowspan="1" colspan="1" style="color: #231f20">14.91</td><td rowspan="1" colspan="1" style="color: #231f20">16.11</td><td rowspan="1" colspan="1" style="color: #231f20">
                <bold>NA/NA</bold>
              </td><td rowspan="1" colspan="1" style="color: #231f20">21.65</td><td rowspan="1" colspan="1" style="color: #231f20">21.95</td></tr><tr><td rowspan="1" colspan="1" style="color: #231f20">16. <italic><tp:taxon-name><tp:taxon-name-part taxon-name-part-type="genus" reg="Amphidromus">A.</tp:taxon-name-part><tp:taxon-name-part taxon-name-part-type="species" reg="perversus">perversus</tp:taxon-name-part></tp:taxon-name></italic> (<italic>n</italic> = 1, 1)</td><td rowspan="1" colspan="1" style="color: #231f20">13.75</td><td rowspan="1" colspan="1" style="color: #231f20">14.08</td><td rowspan="1" colspan="1" style="color: #231f20">14.00</td><td rowspan="1" colspan="1" style="color: #231f20">13.44</td><td rowspan="1" colspan="1" style="color: #231f20">14.51</td><td rowspan="1" colspan="1" style="color: #231f20">14.70</td><td rowspan="1" colspan="1" style="color: #231f20">14.93</td><td rowspan="1" colspan="1" style="color: #231f20">16.18</td><td rowspan="1" colspan="1" style="color: #231f20">15.89</td><td rowspan="1" colspan="1" style="color: #231f20">13.09</td><td rowspan="1" colspan="1" style="color: #231f20">13.86</td><td rowspan="1" colspan="1" style="color: #231f20">13.61</td><td rowspan="1" colspan="1" style="color: #231f20">13.09</td><td rowspan="1" colspan="1" style="color: #231f20">15.46</td><td rowspan="1" colspan="1" style="color: #231f20">13.45</td><td rowspan="1" colspan="1" style="color: #231f20">
                <bold>NA/NA</bold>
              </td><td rowspan="1" colspan="1" style="color: #231f20">18.29</td></tr><tr><td rowspan="1" colspan="1" style="color: #231f20">17. <italic><tp:taxon-name><tp:taxon-name-part taxon-name-part-type="genus" reg="Amphidromus">A.</tp:taxon-name-part><tp:taxon-name-part taxon-name-part-type="species" reg="sinistralis">sinistralis</tp:taxon-name-part></tp:taxon-name></italic> (<italic>n</italic> = 1, 0)</td><td rowspan="1" colspan="1" style="color: #231f20">NA</td><td rowspan="1" colspan="1" style="color: #231f20">NA</td><td rowspan="1" colspan="1" style="color: #231f20">NA</td><td rowspan="1" colspan="1" style="color: #231f20">NA</td><td rowspan="1" colspan="1" style="color: #231f20">NA</td><td rowspan="1" colspan="1" style="color: #231f20">NA</td><td rowspan="1" colspan="1" style="color: #231f20">NA</td><td rowspan="1" colspan="1" style="color: #231f20">NA</td><td rowspan="1" colspan="1" style="color: #231f20">NA</td><td rowspan="1" colspan="1" style="color: #231f20">NA</td><td rowspan="1" colspan="1" style="color: #231f20">NA</td><td rowspan="1" colspan="1" style="color: #231f20">NA</td><td rowspan="1" colspan="1" style="color: #231f20">NA</td><td rowspan="1" colspan="1" style="color: #231f20">NA</td><td rowspan="1" colspan="1" style="color: #231f20">NA</td><td rowspan="1" colspan="1" style="color: #231f20">NA</td><td rowspan="1" colspan="1" style="color: #231f20">
                <bold>NA/NA</bold>
              </td></tr></tbody></table></table-wrap></tp:treatment-sec><ref-list><ref id="B48"><mixed-citation xmlns:xlink="http://www.w3.org/1999/xlink" xlink:type="simple"><person-group><name name-style="western"><surname>Pilsbry</surname><given-names>HA</given-names></name></person-group> (<year>1900</year>) <source>Manual of Conchology, Second Series, Vol. 13.</source><publisher-name>Academy of Natural Sciences of Philadelphia</publisher-name>, <publisher-loc>Philadelphia</publisher-loc>, <size units="page">253 pp</size>. <ext-link xlink:href="https://www.biodiversitylibrary.org/item/16708" ext-link-type="uri" xlink:type="simple">https://www.biodiversitylibrary.org/item/16708</ext-link></mixed-citation></ref><ref id="B14"><mixed-citation xmlns:xlink="http://www.w3.org/1999/xlink" xlink:type="simple"><person-group><name name-style="western"><surname>Fischer</surname><given-names>H</given-names></name><name name-style="western"><surname>Dautzenberg</surname><given-names>P</given-names></name></person-group> (<year>1904</year>) <article-title>Catalogue des mollusques terrestres et fluviatiles de ľIndo-Chine orientale cités jusqu’ à ce jour.</article-title> In: <person-group><name name-style="western"><surname>Leroux</surname><given-names>E</given-names></name></person-group> (<role>Ed.</role>) <issue-title>Mission Pavie Indo-Chine 1879-1895, Études diverses III Recherches sur l’histoire naturelle de l’Indo-Chine orientale.</issue-title><source>Leroux, E., Paris</source>, <fpage>390</fpage>–<lpage>450</lpage>. <ext-link xlink:href="10.5962/bhl.title.50990" ext-link-type="doi" xlink:type="simple">https://doi.org/10.5962/bhl.title.50990</ext-link></mixed-citation></ref><ref id="B34"><mixed-citation xmlns:xlink="http://www.w3.org/1999/xlink" xlink:type="simple"><person-group><name name-style="western"><surname>Laidlaw</surname><given-names>FF</given-names></name><name name-style="western"><surname>Solem</surname><given-names>A</given-names></name></person-group> (<year>1961</year>) <article-title>The land snail genus <italic><tp:taxon-name><tp:taxon-name-part taxon-name-part-type="genus">Amphidromus</tp:taxon-name-part></tp:taxon-name></italic>: A synoptic catalogue. Fieldiana.</article-title><source>Zoology</source><volume>41</volume>: <fpage>507</fpage>–<lpage>677</lpage>. <ext-link xlink:href="10.5962/bhl.title.2832" ext-link-type="doi" xlink:type="simple">https://doi.org/10.5962/bhl.title.2832</ext-link></mixed-citation></ref><ref id="B51"><mixed-citation xmlns:xlink="http://www.w3.org/1999/xlink" xlink:type="simple"><person-group><name name-style="western"><surname>Richardson</surname><given-names>L</given-names></name></person-group> (<year>1985</year>) <article-title><tp:taxon-name><tp:taxon-name-part taxon-name-part-type="family">Camaenidae</tp:taxon-name-part></tp:taxon-name>: Catalogue of Species.</article-title><source>Tryonia</source><volume>12</volume>: <fpage>1</fpage>–<lpage>479</lpage>. <ext-link xlink:href="https://www.biodiversitylibrary.org/item/262223" ext-link-type="uri" xlink:type="simple">https://www.biodiversitylibrary.org/item/262223</ext-link></mixed-citation></ref><ref id="B56"><mixed-citation xmlns:xlink="http://www.w3.org/1999/xlink" xlink:type="simple"><person-group><name name-style="western"><surname>Schileyko</surname><given-names>AA</given-names></name></person-group> (<year>2011</year>) <article-title>Check-list of land pulmonate molluscs of Vietnam (<tp:taxon-name><tp:taxon-name-part taxon-name-part-type="class">Gastropoda</tp:taxon-name-part></tp:taxon-name>: <tp:taxon-name><tp:taxon-name-part taxon-name-part-type="order">Stylommatophora</tp:taxon-name-part></tp:taxon-name>).</article-title><source>Ruthenica</source><volume>21</volume>: <fpage>1</fpage>–<lpage>68</lpage>. <ext-link xlink:href="https://www.biotaxa.org/Ruthenica/article/view/3603" ext-link-type="uri" xlink:type="simple">https://www.biotaxa.org/Ruthenica/article/view/3603</ext-link></mixed-citation></ref><ref id="B69"><mixed-citation xmlns:xlink="http://www.w3.org/1999/xlink" xlink:type="simple"><person-group><name name-style="western"><surname>Sutcharit</surname><given-names>C</given-names></name><name name-style="western"><surname>Naggs</surname><given-names>F</given-names></name><name name-style="western"><surname>Ablett</surname><given-names>JD</given-names></name><name name-style="western"><surname>Sang</surname><given-names>PV</given-names></name><name name-style="western"><surname>Hao</surname><given-names>LV</given-names></name><name name-style="western"><surname>Panha</surname><given-names>S</given-names></name></person-group> (<year>2021</year>) <article-title>Anatomical note on a tree snail <tp:taxon-name><tp:taxon-name-part taxon-name-part-type="genus">Amphidromus</tp:taxon-name-part> (<tp:taxon-name-part taxon-name-part-type="subgenus">Amphidromus</tp:taxon-name-part>) <tp:taxon-name-part taxon-name-part-type="species">cambojiensis</tp:taxon-name-part></tp:taxon-name> (Reeve, 1860) from Vietnam (<tp:taxon-name><tp:taxon-name-part taxon-name-part-type="suborder">Eupulmonata</tp:taxon-name-part></tp:taxon-name>: <tp:taxon-name><tp:taxon-name-part taxon-name-part-type="family">Camaenidae</tp:taxon-name-part></tp:taxon-name>).</article-title><source>Journal of Natural History</source><volume>55</volume>(<issue>17–18</issue>): <fpage>1059</fpage>–<lpage>1069</lpage>. <ext-link xlink:href="10.1080/00222933.2021.1933230" ext-link-type="doi" xlink:type="simple">https://doi.org/10.1080/00222933.2021.1933230</ext-link></mixed-citation></ref><ref id="B83"><mixed-citation xmlns:xlink="http://www.w3.org/1999/xlink" xlink:type="simple"><person-group><name name-style="western"><surname>Zilch</surname><given-names>A</given-names></name></person-group> (<year>1953</year>) <article-title>Die Typen und Typoide des Natur-Museums Senckenberg, 10: <tp:taxon-name><tp:taxon-name-part taxon-name-part-type="phylum">Mollusca</tp:taxon-name-part></tp:taxon-name>, <tp:taxon-name><tp:taxon-name-part taxon-name-part-type="family">Pleurodontidae</tp:taxon-name-part></tp:taxon-name> (1).</article-title><source>Archiv für Molluskenkunde</source><volume>82</volume>: <fpage>131</fpage>–<lpage>140</lpage>.</mixed-citation></ref><ref id="B77"><mixed-citation xmlns:xlink="http://www.w3.org/1999/xlink" xlink:type="simple"><person-group><name name-style="western"><surname>Thach</surname><given-names>NN</given-names></name></person-group> (<year>2021</year>) <source>New shells of South Asia and Taiwan, China, Tanzania. Seashells*Freshwater*Land snails. With 116 new species and subspecies and rejected synonyms, accepted species.</source><publisher-name>48HRBooks Company</publisher-name>, <publisher-loc>Akron, Ohio, USA</publisher-loc>, <size units="page">202 pp</size>.</mixed-citation></ref><ref id="B25"><mixed-citation xmlns:xlink="http://www.w3.org/1999/xlink" xlink:type="simple">ICZN (<year>1999</year>) <source>International Code of Zoological Nomenclature, 4<sup>th</sup> edn.</source><publisher-name>International Trust for Zoological Nomenclature</publisher-name>, <publisher-loc>London</publisher-loc>, <size units="page">306 pp</size>.</mixed-citation></ref><ref id="B73"><mixed-citation xmlns:xlink="http://www.w3.org/1999/xlink" xlink:type="simple"><person-group><name name-style="western"><surname>Thach</surname><given-names>NN</given-names></name></person-group> (<year>2017</year>) <source>New shells of Southeast Asia with 2 new genera and 85 new species.</source><publisher-name>48Hr-Books Company</publisher-name>, <publisher-loc>Ohio, USA</publisher-loc>, <size units="page">128 pp</size>.</mixed-citation></ref><ref id="B10"><mixed-citation xmlns:xlink="http://www.w3.org/1999/xlink" xlink:type="simple"><person-group><name name-style="western"><surname>Davison</surname><given-names>A</given-names></name><name name-style="western"><surname>Blackie</surname><given-names>RLE</given-names></name><name name-style="western"><surname>Scothern</surname><given-names>GP</given-names></name></person-group> (<year>2009</year>) <article-title>DNA barcoding of stylommatophoran land snails: A test of existing sequences.</article-title><source>Molecular Ecology Resources</source><volume>9</volume>(<issue>4</issue>): <fpage>1092</fpage>–<lpage>1101</lpage>. <ext-link xlink:href="10.1111/j.1755-0998.2009.02559.x" ext-link-type="doi" xlink:type="simple">https://doi.org/10.1111/j.1755-0998.2009.02559.x</ext-link></mixed-citation></ref></ref-list></tp:taxon-treatment>
