# Supplementary material for: ﻿The arboreal snail genus Amphidromus Albers, 1850 (Eupulmonata, Camaenidae) of Southeast Asia: 1. Molecular systematics of some Vietnamese species and related species from Cambodia, Indonesia, and Laos
Source: Zookeys. 2024 Mar 22;1196:15–78. doi: 10.3897/zookeys.1196.112146 (PMC10980882; doi:10.3897/zookeys.1196.112146)
Supplement: XML Treatment for Amphidromus buelowi [file zookeys.1196.112146-treatment7.xml]

<!DOCTYPE tp:taxon-treatment
  PUBLIC "-//TaxonX//DTD Taxonomic Treatment Publishing DTD v0 20100105//EN" "tax-treatment-NSO.dtd">
<tp:taxon-treatment xmlns:tp="http://www.plazi.org/taxpub"><tp:treatment-meta><kwd-group><label>Taxon classification</label><kwd>
                <named-content content-type="kingdom">Animalia</named-content>
              </kwd><kwd>
                <named-content content-type="order">Stylommatophora</named-content>
              </kwd><kwd>
                <named-content content-type="family">Camaenidae</named-content>
              </kwd></kwd-group><mixed-citation publication-type="journal"><person-group><name><surname>Jirapatrasilp</surname><given-names>Parin</given-names></name><name><surname>Huang</surname><given-names>Chih-Wei</given-names></name><name><surname>Sutcharit</surname><given-names>Chirasak</given-names></name><name><surname>Lee</surname><given-names>Chi-Tse</given-names></name></person-group><article-title>﻿The arboreal snail genus <italic><tp:taxon-name><tp:taxon-name-part taxon-name-part-type="genus" reg="Amphidromus">Amphidromus</tp:taxon-name-part></tp:taxon-name></italic> Albers, 1850 (<tp:taxon-name><tp:taxon-name-part taxon-name-part-type="suborder">Eupulmonata</tp:taxon-name-part></tp:taxon-name>, <tp:taxon-name><tp:taxon-name-part taxon-name-part-type="family">Camaenidae</tp:taxon-name-part></tp:taxon-name>) of Southeast Asia: 1. Molecular systematics of some Vietnamese species and related species from Cambodia, Indonesia, and Laos</article-title><source>Zookeys</source><day>22</day><month>03</month><year>2024</year><volume>1196</volume><fpage>15</fpage><lpage>78</lpage><pub-id pub-id-type="doi">10.3897/zookeys.1196.112146</pub-id></mixed-citation></tp:treatment-meta><tp:nomenclature><label>﻿﻿</label><tp:taxon-name>
              <object-id xmlns:xlink="http://www.w3.org/1999/xlink" content-type="arpha" xlink:type="simple">6083D4A5-3159-5FA7-9F2C-8B8BD37A108B</object-id>
              <tp:taxon-name-part taxon-name-part-type="genus" reg="Amphidromus">Amphidromus</tp:taxon-name-part>
              <tp:taxon-name-part taxon-name-part-type="species" reg="buelowi">buelowi</tp:taxon-name-part>
            </tp:taxon-name><tp:taxon-authority>Fruhstorfer, 1905</tp:taxon-authority><xref ref-type="fig" rid="F6">Figs 6H, I</xref><xref ref-type="fig" rid="F12">, 12B</xref><xref ref-type="fig" rid="F14">, 14D–F</xref><xref ref-type="fig" rid="F15">, 15</xref><xref ref-type="fig" rid="F16">, 16</xref><tp:nomenclature-citation-list><tp:nomenclature-citation><tp:taxon-name>
                  <tp:taxon-name-part taxon-name-part-type="genus" reg="Amphidromus"/>
                </tp:taxon-name><comment><tp:taxon-name><tp:taxon-name-part taxon-name-part-type="genus" reg="Amphidromus">Amphidromus</tp:taxon-name-part></tp:taxon-name> (<tp:taxon-name><tp:taxon-name-part taxon-name-part-type="genus" reg="Goniodromus">Goniodromus</tp:taxon-name-part></tp:taxon-name>) bülowi Fruhstorfer, 1905: 83–84, pl. 1, fig. 2. Type locality: West-Sumatra. <xref ref-type="bibr" rid="B52">Rolle 1908</xref>: 67. <xref ref-type="bibr" rid="B34">Laidlaw and Solem 1961</xref>: 587, 606, fig. 37. </comment></tp:nomenclature-citation><tp:nomenclature-citation><tp:taxon-name>
                  <tp:taxon-name-part taxon-name-part-type="genus" reg="Amphidromus"/>
                  <tp:taxon-name-part taxon-name-part-type="species" reg="bülowi"/>
                </tp:taxon-name><comment><tp:taxon-name><tp:taxon-name-part taxon-name-part-type="genus" reg="Amphidromus">Amphidromus</tp:taxon-name-part><tp:taxon-name-part taxon-name-part-type="species" reg="bülowi">bülowi</tp:taxon-name-part></tp:taxon-name>. <xref ref-type="bibr" rid="B9">Dautzenberg and Fischer 1906</xref>: 365–366, pl. 8, figs 10–12. <xref ref-type="bibr" rid="B11">Degner 1928</xref>: 360. <xref ref-type="bibr" rid="B6">Benthem Jutting 1959</xref>: 165. </comment></tp:nomenclature-citation><tp:nomenclature-citation><tp:taxon-name>
                  <tp:taxon-name-part taxon-name-part-type="genus" reg="Amphidromus"/>
                </tp:taxon-name><comment><tp:taxon-name><tp:taxon-name-part taxon-name-part-type="genus" reg="Amphidromus">Amphidromus</tp:taxon-name-part> (<tp:taxon-name-part taxon-name-part-type="subgenus" reg="Goniodromus">Goniodromus</tp:taxon-name-part>) <tp:taxon-name-part taxon-name-part-type="species" reg="asper">asper</tp:taxon-name-part></tp:taxon-name>
                Haas, 1934: 96, figs 11, 12. Type locality: Süd-Annam, 120 km von der Küste, auf dem Wege zum Plateau von Lang-Bian, zw. 600–1000 m [South Annam, 120 km from the coast, on the way to the plateau of Lang-Bian, between 600–1000 m]. <xref ref-type="bibr" rid="B34">Laidlaw and Solem 1961</xref>: 588, 601. <xref ref-type="bibr" rid="B83">Zilch 1953</xref>: 138, pl. 25, fig. 44. syn. nov.</comment></tp:nomenclature-citation><tp:nomenclature-citation><tp:taxon-name>
                  <tp:taxon-name-part taxon-name-part-type="genus" reg="Amphidromus">Amphidromus</tp:taxon-name-part>
                  <tp:taxon-name-part taxon-name-part-type="species" reg="asper">asper</tp:taxon-name-part>
                </tp:taxon-name><comment>. <xref ref-type="bibr" rid="B56">Schileyko 2011</xref>: 49. <xref ref-type="bibr" rid="B45">Páll-Gergely et al. 2020</xref>: 49, 51, fig. 15. <xref ref-type="bibr" rid="B75">Thach 2020a</xref>: pl. 76, fig. 893 right.</comment></tp:nomenclature-citation><tp:nomenclature-citation><tp:taxon-name>
                  <tp:taxon-name-part taxon-name-part-type="genus" reg="Amphidromus">Amphidromus</tp:taxon-name-part>
                  <tp:taxon-name-part taxon-name-part-type="species" reg="bulowi">bulowi</tp:taxon-name-part>
                </tp:taxon-name><comment>[sic]. <xref ref-type="bibr" rid="B23">Huber 2015</xref>: figs 9, 10. <xref ref-type="bibr" rid="B68">Sutcharit et al. 2015</xref>: 61, fig. 4e.</comment></tp:nomenclature-citation><tp:nomenclature-citation><tp:taxon-name>
                  <tp:taxon-name-part taxon-name-part-type="genus" reg="Amphidromus"/>
                </tp:taxon-name><comment><tp:taxon-name><tp:taxon-name-part taxon-name-part-type="genus" reg="Amphidromus">Amphidromus</tp:taxon-name-part> (<tp:taxon-name-part taxon-name-part-type="subgenus" reg="Goniodromus">Goniodromus</tp:taxon-name-part>) <tp:taxon-name-part taxon-name-part-type="species" reg="bulowi">bulowi</tp:taxon-name-part> <tp:taxon-name-part taxon-name-part-type="subspecies" reg="bulowi">bulowi</tp:taxon-name-part></tp:taxon-name>
                [sic]. <xref ref-type="bibr" rid="B46">Parsons and Abbas 2016</xref>: 240–242, figs 4 bottom, 5, 6a, b, d, 7.</comment></tp:nomenclature-citation><tp:nomenclature-citation><tp:taxon-name>
                  <tp:taxon-name-part taxon-name-part-type="genus" reg="Amphidromus">Amphidromus</tp:taxon-name-part>
                  <tp:taxon-name-part taxon-name-part-type="species" reg="franzhuberi">franzhuberi</tp:taxon-name-part>
                </tp:taxon-name><comment>Thach, 2016: 64–65, fig. 42; pl. 23, figs 315–319. Type locality: along the border of Nha Trang outskirts and Khanh Vinh District, Khanh Hoa Province (Central Vietnam). <xref ref-type="bibr" rid="B45">Páll-Gergely et al. 2020</xref>: 50, fig. 14. <xref ref-type="bibr" rid="B75">Thach 2020a</xref>: 58, pl. 76, fig. 893 left. <xref ref-type="bibr" rid="B77">Thach 2021</xref>: 60 syn. nov.</comment></tp:nomenclature-citation><tp:nomenclature-citation><tp:taxon-name>
                  <tp:taxon-name-part taxon-name-part-type="genus" reg="Amphidromus">Amphidromus</tp:taxon-name-part>
                  <tp:taxon-name-part taxon-name-part-type="species" reg="buelowi">buelowi</tp:taxon-name-part>
                </tp:taxon-name><comment>. <xref ref-type="bibr" rid="B45">Páll-Gergely et al. 2020</xref>: fig. 16.</comment></tp:nomenclature-citation></tp:nomenclature-citation-list></tp:nomenclature><tp:treatment-sec sec-type="material" id="SECID0E2TCK"><title>Material examined.</title><p>Indonesia: Sinistral, <bold><italic>lectotype</italic></bold> of “<italic><tp:taxon-name><tp:taxon-name-part taxon-name-part-type="genus" reg="Amphidromus">Amphidromus</tp:taxon-name-part><tp:taxon-name-part taxon-name-part-type="species" reg="buelowi">buelowi</tp:taxon-name-part></tp:taxon-name></italic>”, <named-content xmlns:xlink="http://www.w3.org/1999/xlink" content-type="dwc:institutional_code" xlink:title="Natural History Museum, London" xlink:href="http://grbio.org/institution/natural-history-museum-london" xlink:type="simple">NHMUK</named-content> 1910.12.30.98 (Fig. <xref ref-type="fig" rid="F15">15A</xref>). Vietnam: Dextral, <bold><italic>holotype</italic></bold> of “<italic><tp:taxon-name><tp:taxon-name-part taxon-name-part-type="genus" reg="Amphidromus">Amphidromus</tp:taxon-name-part><tp:taxon-name-part taxon-name-part-type="species" reg="asper">asper</tp:taxon-name-part></tp:taxon-name></italic>”, <named-content xmlns:xlink="http://www.w3.org/1999/xlink" content-type="dwc:institutional_code" xlink:title="Senckenberg Forschungsinstitut und Naturmuseum, Frankfurt am Main" xlink:href="http://grbio.org/institution/senckenberg-forschungsinstitut-und-naturmuseum" xlink:type="simple">SMF</named-content> 7762 (Fig. <xref ref-type="fig" rid="F15">15B</xref>). Dextral, <bold><italic>holotype</italic></bold> of “<italic><tp:taxon-name><tp:taxon-name-part taxon-name-part-type="genus" reg="Amphidromus">Amphidromus</tp:taxon-name-part><tp:taxon-name-part taxon-name-part-type="species" reg="franzhuberi">franzhuberi</tp:taxon-name-part></tp:taxon-name></italic>”, <named-content xmlns:xlink="http://www.w3.org/1999/xlink" content-type="dwc:institutional_code" xlink:title="Muséum national ďHistoire naturelle, Paris" xlink:href="http://grbio.org/institution/museum-national-dhistoire-naturelle-2" xlink:type="simple">MNHN</named-content>-IM-2000-31892 (Fig. <xref ref-type="fig" rid="F15">15C</xref>).</p></tp:treatment-sec><tp:treatment-sec sec-type="material" id="SECID0EGWCK"><title>Other material examined.</title><p>Indonesia: 2D specimens, Padang Sökeli, Singalang, <named-content xmlns:xlink="http://www.w3.org/1999/xlink" content-type="dwc:institutional_code" xlink:title="Royal Belgian Institute of Natural Sciences, Brussels" xlink:href="http://grbio.org/institution/royal-belgian-institute-natural-sciences" xlink:type="simple">RBINS</named-content> I.G. 10591/1–2 (Fig. <xref ref-type="fig" rid="F15">15D</xref>); 4D specimens, Mount Singgalang, Sepuluh Koto, Tanah Datar Regency, West Sumatra, <named-content xmlns:xlink="http://www.w3.org/1999/xlink" content-type="dwc:institutional_code" xlink:title="National Museum of Natural Science of Taiwan, Taichung" xlink:href="http://grbio.org/institution/national-museum-natural-science" xlink:type="simple">NMNS</named-content>-8764-022–<named-content xmlns:xlink="http://www.w3.org/1999/xlink" content-type="dwc:institutional_code" xlink:title="National Museum of Natural Science of Taiwan, Taichung" xlink:href="http://grbio.org/institution/national-museum-natural-science" xlink:type="simple">NMNS</named-content>-8764-025 (Fig. <xref ref-type="fig" rid="F15">15E</xref>).</p><fig id="F15" position="float" orientation="portrait"><object-id xmlns:xlink="http://www.w3.org/1999/xlink" content-type="doi" xlink:type="simple">10.3897/zookeys.1196.112146.figure15</object-id><object-id xmlns:xlink="http://www.w3.org/1999/xlink" content-type="arpha" xlink:type="simple">5A37B68B-A3A2-5665-9300-488C62681322</object-id><label>Figure 15.</label><caption><p>Shells of <italic><tp:taxon-name><tp:taxon-name-part taxon-name-part-type="genus" reg="Amphidromus">Amphidromus</tp:taxon-name-part><tp:taxon-name-part taxon-name-part-type="species" reg="buelowi">buelowi</tp:taxon-name-part></tp:taxon-name></italic> Fruhstorfer, 1905 <bold>A</bold> lectotype of “<italic><tp:taxon-name><tp:taxon-name-part taxon-name-part-type="genus" reg="Amphidromus">Amphidromus</tp:taxon-name-part><tp:taxon-name-part taxon-name-part-type="species" reg="buelowi">buelowi</tp:taxon-name-part></tp:taxon-name></italic>” (<named-content xmlns:xlink="http://www.w3.org/1999/xlink" content-type="dwc:institutional_code" xlink:title="Natural History Museum, London" xlink:href="http://grbio.org/institution/natural-history-museum-london" xlink:type="simple">NHMUK</named-content> 1910.12.30.98) <bold>B</bold> holotype of “<italic><tp:taxon-name><tp:taxon-name-part taxon-name-part-type="genus" reg="Amphidromus">Amphidromus</tp:taxon-name-part><tp:taxon-name-part taxon-name-part-type="species" reg="asper">asper</tp:taxon-name-part></tp:taxon-name></italic>” (<named-content xmlns:xlink="http://www.w3.org/1999/xlink" content-type="dwc:institutional_code" xlink:title="Senckenberg Forschungsinstitut und Naturmuseum, Frankfurt am Main" xlink:href="http://grbio.org/institution/senckenberg-forschungsinstitut-und-naturmuseum" xlink:type="simple">SMF</named-content> 7762) <bold>C</bold> holotype of “<italic><tp:taxon-name><tp:taxon-name-part taxon-name-part-type="genus" reg="Amphidromus">Amphidromus</tp:taxon-name-part><tp:taxon-name-part taxon-name-part-type="species" reg="franzhuberi">franzhuberi</tp:taxon-name-part></tp:taxon-name></italic>” (<named-content xmlns:xlink="http://www.w3.org/1999/xlink" content-type="dwc:institutional_code" xlink:title="Muséum national ďHistoire naturelle, Paris" xlink:href="http://grbio.org/institution/museum-national-dhistoire-naturelle-2" xlink:type="simple">MNHN</named-content>-IM-2000-31892) <bold>D</bold> specimen from Padang Sökeli, Singalang, Indonesia (<named-content xmlns:xlink="http://www.w3.org/1999/xlink" content-type="dwc:institutional_code" xlink:title="Royal Belgian Institute of Natural Sciences, Brussels" xlink:href="http://grbio.org/institution/royal-belgian-institute-natural-sciences" xlink:type="simple">RBINS</named-content> I.G. 10591) <bold>E</bold> specimen from Mount Singgalang, Sepuluh Koto, Tanah Datar Regency, West Sumatra, Indonesia (<named-content xmlns:xlink="http://www.w3.org/1999/xlink" content-type="dwc:institutional_code" xlink:title="National Museum of Natural Science of Taiwan, Taichung" xlink:href="http://grbio.org/institution/national-museum-natural-science" xlink:type="simple">NMNS</named-content>-8764-025) <bold>F</bold> specimen from Lang-Biang, Annam, Vietnam (<named-content xmlns:xlink="http://www.w3.org/1999/xlink" content-type="dwc:institutional_code" xlink:title="Royal Belgian Institute of Natural Sciences, Brussels" xlink:href="http://grbio.org/institution/royal-belgian-institute-natural-sciences" xlink:type="simple">RBINS</named-content> I.G. 10591) <bold>G</bold> specimen from Lang-Biang plateau, Lac Duong, Lam Dong, Vietnam (<named-content xmlns:xlink="http://www.w3.org/1999/xlink" content-type="dwc:institutional_code" xlink:title="National Museum of Natural Science of Taiwan, Taichung" xlink:href="http://grbio.org/institution/national-museum-natural-science" xlink:type="simple">NMNS</named-content>-8764-027) <bold>H, I</bold> specimen from Nha Trang, Khanh Hoa, Vietnam (<named-content xmlns:xlink="http://www.w3.org/1999/xlink" content-type="dwc:institutional_code" xlink:title="National Museum of Natural Science of Taiwan, Taichung" xlink:href="http://grbio.org/institution/national-museum-natural-science" xlink:type="simple">NMNS</named-content>-8764-030, <named-content xmlns:xlink="http://www.w3.org/1999/xlink" content-type="dwc:institutional_code" xlink:title="National Museum of Natural Science of Taiwan, Taichung" xlink:href="http://grbio.org/institution/national-museum-natural-science" xlink:type="simple">NMNS</named-content>-8764-031). Credit: H. Taylor, NHM (<bold>A</bold>), M. Caballer, <named-content xmlns:xlink="http://www.w3.org/1999/xlink" content-type="dwc:institutional_code" xlink:title="Muséum national ďHistoire naturelle, Paris" xlink:href="http://grbio.org/institution/museum-national-dhistoire-naturelle-2" xlink:type="simple">MNHN</named-content> (<bold>C</bold>), <named-content xmlns:xlink="http://www.w3.org/1999/xlink" content-type="dwc:institutional_code" xlink:title="Royal Belgian Institute of Natural Sciences, Brussels" xlink:href="http://grbio.org/institution/royal-belgian-institute-natural-sciences" xlink:type="simple">RBINS</named-content> (<bold>D, F</bold>).</p></caption><graphic xmlns:xlink="http://www.w3.org/1999/xlink" xlink:href="zookeys-1196-015_article-112146__-g015.jpg" position="float" orientation="portrait" xlink:type="simple" id="oo_1007833.jpg"><uri content-type="original_file" xlink:type="simple">https://binary.pensoft.net/fig/1007833</uri></graphic></fig><p>Vietnam: 2D specimens, Lang-Biang, Annam, <named-content xmlns:xlink="http://www.w3.org/1999/xlink" content-type="dwc:institutional_code" xlink:title="Royal Belgian Institute of Natural Sciences, Brussels" xlink:href="http://grbio.org/institution/royal-belgian-institute-natural-sciences" xlink:type="simple">RBINS</named-content> I.G. 10591/3–4 (Fig. <xref ref-type="fig" rid="F15">15F</xref>); 2D specimens, Lang-Biang plateau, Lac Duong District, Lam Dong Province, <named-content xmlns:xlink="http://www.w3.org/1999/xlink" content-type="dwc:institutional_code" xlink:title="National Museum of Natural Science of Taiwan, Taichung" xlink:href="http://grbio.org/institution/national-museum-natural-science" xlink:type="simple">NMNS</named-content>-8764-026, <named-content xmlns:xlink="http://www.w3.org/1999/xlink" content-type="dwc:institutional_code" xlink:title="National Museum of Natural Science of Taiwan, Taichung" xlink:href="http://grbio.org/institution/national-museum-natural-science" xlink:type="simple">NMNS</named-content>-8764-027 (Fig. <xref ref-type="fig" rid="F15">15G</xref>); 6D + 1S specimens, Nha Trang, Khanh Hoa Province, <named-content xmlns:xlink="http://www.w3.org/1999/xlink" content-type="dwc:institutional_code" xlink:title="National Museum of Natural Science of Taiwan, Taichung" xlink:href="http://grbio.org/institution/national-museum-natural-science" xlink:type="simple">NMNS</named-content>-8764-028–<named-content xmlns:xlink="http://www.w3.org/1999/xlink" content-type="dwc:institutional_code" xlink:title="National Museum of Natural Science of Taiwan, Taichung" xlink:href="http://grbio.org/institution/national-museum-natural-science" xlink:type="simple">NMNS</named-content>-8764-034 (Fig. <xref ref-type="fig" rid="F15">15H, I</xref>).</p></tp:treatment-sec><tp:treatment-sec sec-type="diagnosis" id="SECID0EQ3CK"><title>Diagnosis.</title><p>Shell large and chirally dimorphic. Shell colour with irregularly zigzag of dark radial streaks, and dark triangular blotches. Aperture elliptical ovate with more or less prominent anterior notch and umbilical hump; twisted columella plait. Genitalia with appendix.</p></tp:treatment-sec><tp:treatment-sec sec-type="Differential diagnosis" id="SECID0EV3CK"><title>Differential diagnosis.</title><p><italic><tp:taxon-name><tp:taxon-name-part taxon-name-part-type="genus" reg="Amphidromus">Amphidromus</tp:taxon-name-part><tp:taxon-name-part taxon-name-part-type="species" reg="buelowi">buelowi</tp:taxon-name-part></tp:taxon-name></italic> differs from the similar species <italic><tp:taxon-name><tp:taxon-name-part taxon-name-part-type="genus" reg="Amphidromus">A.</tp:taxon-name-part><tp:taxon-name-part taxon-name-part-type="species" reg="asperoides">asperoides</tp:taxon-name-part></tp:taxon-name></italic> sp. nov. in having a distinct twisted columella plait, a prominent umbilical hump encircling columellar area, and an apertural notch projecting anteriorly. In contrast, <italic><tp:taxon-name><tp:taxon-name-part taxon-name-part-type="genus" reg="Amphidromus">A.</tp:taxon-name-part><tp:taxon-name-part taxon-name-part-type="species" reg="asperoides">asperoides</tp:taxon-name-part></tp:taxon-name></italic> sp. nov. possesses a straight columella, and without apertural notch and umbilical hump. In addition, on the soft body of living snail, the entire body of <italic><tp:taxon-name><tp:taxon-name-part taxon-name-part-type="genus" reg="Amphidromus">A.</tp:taxon-name-part><tp:taxon-name-part taxon-name-part-type="species" reg="buelowi">buelowi</tp:taxon-name-part></tp:taxon-name></italic> is reddish orange, while <italic><tp:taxon-name><tp:taxon-name-part taxon-name-part-type="genus" reg="Amphidromus">A.</tp:taxon-name-part><tp:taxon-name-part taxon-name-part-type="species" reg="asperoides">asperoides</tp:taxon-name-part></tp:taxon-name></italic> sp. nov. exhibits a uniform brownish yellow to pale brown body. <italic><tp:taxon-name><tp:taxon-name-part taxon-name-part-type="genus" reg="Amphidromus">Amphidromus</tp:taxon-name-part><tp:taxon-name-part taxon-name-part-type="species" reg="buelowi">buelowi</tp:taxon-name-part></tp:taxon-name></italic> is also recognised by a distinct clade in the molecular phylogeny (Fig. <xref ref-type="fig" rid="F2">2</xref>), with the closest <italic>p</italic>-distance to <italic><tp:taxon-name><tp:taxon-name-part taxon-name-part-type="genus" reg="Amphidromus">A.</tp:taxon-name-part><tp:taxon-name-part taxon-name-part-type="species" reg="ingens">ingens</tp:taxon-name-part></tp:taxon-name></italic> in COI (12.23%) and <italic><tp:taxon-name><tp:taxon-name-part taxon-name-part-type="genus" reg="Amphidromus">A.</tp:taxon-name-part><tp:taxon-name-part taxon-name-part-type="species" reg="asperoides">asperoides</tp:taxon-name-part></tp:taxon-name></italic> sp. nov. and <italic><tp:taxon-name><tp:taxon-name-part taxon-name-part-type="genus" reg="Amphidromus">A.</tp:taxon-name-part><tp:taxon-name-part taxon-name-part-type="species" reg="ingens">ingens</tp:taxon-name-part></tp:taxon-name></italic> in 16S (4.61%) (Table <xref ref-type="table" rid="T2">2</xref>).</p></tp:treatment-sec><tp:treatment-sec sec-type="description" id="SECID0EIADK"><title>Description.</title><p><bold><italic>Shell</italic></bold> large (height 45.3–51.1 mm, width 26.2–26.6 mm), chirally dimorphic, solid, and ovate conical. Spire conical with white or pale colour; apex acute without black spot on tip. Whorls 6–7 little convex to smooth; suture wide and shallow; last whorl well rounded to slightly elongated and with more or less prominent umbilical hump. Periostracum thin corneous; varices generally present. Shell ground colour pale yellowish, decorated with irregular zigzag of dark radial streaks, and dark triangular blotches connected with dark streaks. Parietal callus thickened, white and much thinner in central area. Aperture elliptical ovate; with more or less anterior notch; inner side of outer wall whitish colour; peristome thickened, expanded, and reflexed but not attached to last whorl; lip whitish. Columella white, straight and with distinct twisted plait. Umbilicus imperforate.</p><p><bold><italic>Radula</italic>.</bold> Teeth arranged in anteriorly pointed V-shaped rows. Central tooth monocuspid and slightly elongate-spatulate teeth with truncated cusp. Lateral teeth bicuspid; endocone curved with wide notch and blunt cusp; ectocone large with truncated cusp. Lateral teeth gradually transformed to asymmetric tricuspid marginal teeth. Outermost teeth with small and curved cusp on ectocone, and endocone and mesocone with curved cusps (Fig. <xref ref-type="fig" rid="F12">12B</xref>).</p><p><bold><italic>Genital organs</italic>.</bold> Atrium relatively short. Penis slender, conical, and nearly as long as vagina. Penial retractor muscle inserting on epiphallus close to penis. Epiphallus long, slender tube, and almost same diameter as penis. Flagellum short, extending from epiphallus and terminating in slightly enlarged folded coil. Appendix short, thin tube, 3× longer than flagellum, and approximately as long as epiphallus. Vas deferens slender tube passing from free oviduct and terminating at epiphallus-flagellum junction (Fig. <xref ref-type="fig" rid="F14">14D</xref>). Internal wall of penis corrugated, exhibiting series of thickened and swollen longitudinal penial pilasters forming fringe around penial wall, and with weaker folds around base of penial verge. Penial verge short conical with nearly smooth surface (Fig. <xref ref-type="fig" rid="F14">14E</xref>).</p><p>Vagina slender, long cylindrical, and ~ 2× longer than penis. Gametolytic duct enlarged cylindrical tube then abruptly tapering to long, slender tube terminally, connected to elongate gametolytic sac. Free oviduct short; oviduct compact, enlarged to form lobule alveoli (Fig. <xref ref-type="fig" rid="F14">14D</xref>). Internal wall of vagina possessing corrugated ridges near genital orifice; ridges becoming thinner and smooth longitudinal vaginal pilasters in middle, swollen with irregularly shaped deep crenelations close to free oviduct opening (Fig. <xref ref-type="fig" rid="F14">14F</xref>).</p><p><bold><italic>Living specimens</italic></bold> with soft body morphology generally similar to <italic><tp:taxon-name><tp:taxon-name-part taxon-name-part-type="genus" reg="Amphidromus">A.</tp:taxon-name-part><tp:taxon-name-part taxon-name-part-type="species" reg="ingens">ingens</tp:taxon-name-part></tp:taxon-name></italic>. Animals with reddish orange body covered with reticulated skin. Lateral of body vary from yellowish (in younger specimen) to dark reddish orange colour (older specimens). Foot broad and long with reddish orange colour near foot sole margin. Head and dorsal of anterior body with reddish orange to dark colour. Upper tentacles pale reddish orange to brownish; lower tentacles short and paler in colour (Fig. <xref ref-type="fig" rid="F6">6H, I</xref>).</p></tp:treatment-sec><tp:treatment-sec sec-type="Haplotype network" id="SECID0ESCDK"><title>Haplotype network.</title><p>There was a total of four COI haplotypes (Fig. <xref ref-type="fig" rid="F16">16A</xref>) and three 16S haplotypes (Fig. <xref ref-type="fig" rid="F16">16B</xref>) of <italic><tp:taxon-name><tp:taxon-name-part taxon-name-part-type="genus" reg="Amphidromus">A.</tp:taxon-name-part><tp:taxon-name-part taxon-name-part-type="species" reg="buelowi">buelowi</tp:taxon-name-part></tp:taxon-name></italic> in this study, and the highest numbers of mutational steps in the COI and 16S minimum spanning networks are ten and one, respectively.</p><fig id="F16" position="float" orientation="portrait"><object-id xmlns:xlink="http://www.w3.org/1999/xlink" content-type="doi" xlink:type="simple">10.3897/zookeys.1196.112146.figure16</object-id><object-id xmlns:xlink="http://www.w3.org/1999/xlink" content-type="arpha" xlink:type="simple">F966B1B7-C8B9-544D-A26C-A01EC1675E3B</object-id><label>Figure 16.</label><caption><p>Mitochondrial haplotype minimum spanning networks of <italic><tp:taxon-name><tp:taxon-name-part taxon-name-part-type="genus" reg="Amphidromus">Amphidromus</tp:taxon-name-part><tp:taxon-name-part taxon-name-part-type="species" reg="buelowi">buelowi</tp:taxon-name-part></tp:taxon-name></italic> Fruhstorfer, 1905 <bold>A</bold> COI and <bold>B</bold> 16S rRNA. The size of each circle corresponds to the frequency of that haplotype, also shown as the number in that circle. The bars on the branches indicate the number of mutational steps between haplotypes. Specimen codes correspond to those in Table <xref ref-type="table" rid="T1">1</xref>.</p></caption><graphic xmlns:xlink="http://www.w3.org/1999/xlink" xlink:href="zookeys-1196-015_article-112146__-g016.jpg" position="float" orientation="portrait" xlink:type="simple" id="oo_1007834.jpg"><uri content-type="original_file" xlink:type="simple">https://binary.pensoft.net/fig/1007834</uri></graphic></fig></tp:treatment-sec><tp:treatment-sec sec-type="distribution" id="SECID0ELEDK"><title>Distribution.</title><p>The species has a widely disjunct distribution: one in Mount Singgalang, West Sumatra, Indonesia, and some localities in Khanh Hoa and Lam Dong provinces, South Vietnam.</p></tp:treatment-sec><tp:treatment-sec sec-type="remarks" id="SECID0EQEDK"><title>Remarks.</title><p>This species was originally described by <xref ref-type="bibr" rid="B15">Fruhstorfer (1905)</xref> from four chirally dimorphic specimens from West Sumatra. <xref ref-type="bibr" rid="B15">Fruhstorfer (1905)</xref> also indicated that there was a similar species collected on the way to the Lang-Bian plateau, ~ 120 km inland from the coast in southern Vietnam. He sent one specimen from this locality to O.F. von Möllendorff, who did not describe or taxonomically treat this specimen any further. Later, <xref ref-type="bibr" rid="B19">Haas (1934)</xref>, recognising that there were some differences in shell characters to <italic><tp:taxon-name><tp:taxon-name-part taxon-name-part-type="genus" reg="Amphidromus">A.</tp:taxon-name-part><tp:taxon-name-part taxon-name-part-type="species" reg="buelowi">buelowi</tp:taxon-name-part></tp:taxon-name></italic>, described this particular specimen (now deposited in <named-content xmlns:xlink="http://www.w3.org/1999/xlink" content-type="dwc:institutional_code" xlink:title="Senckenberg Forschungsinstitut und Naturmuseum, Frankfurt am Main" xlink:href="http://grbio.org/institution/senckenberg-forschungsinstitut-und-naturmuseum" xlink:type="simple">SMF</named-content>) as a new species, <italic><tp:taxon-name><tp:taxon-name-part taxon-name-part-type="genus" reg="Amphidromus">A.</tp:taxon-name-part><tp:taxon-name-part taxon-name-part-type="species" reg="asper">asper</tp:taxon-name-part></tp:taxon-name></italic>. <xref ref-type="bibr" rid="B72">Thach (2016)</xref> also described a similar species, <italic><tp:taxon-name><tp:taxon-name-part taxon-name-part-type="genus" reg="Amphidromus">A.</tp:taxon-name-part><tp:taxon-name-part taxon-name-part-type="species" reg="franzhuberi">franzhuberi</tp:taxon-name-part></tp:taxon-name></italic> from the border of Nha Trang, Vietnam, which is described to differ from <italic><tp:taxon-name><tp:taxon-name-part taxon-name-part-type="genus" reg="Amphidromus">A.</tp:taxon-name-part><tp:taxon-name-part taxon-name-part-type="species" reg="buelowi">buelowi</tp:taxon-name-part></tp:taxon-name></italic> in having a broader shell shape, more swollen body whorls, a less excavated base, a more inflated spire, a rounded anterior end of the outer lip, and monomorphic dextrality (just from four type series). However, <xref ref-type="bibr" rid="B72">Thach (2016)</xref> did not compare with <italic><tp:taxon-name><tp:taxon-name-part taxon-name-part-type="genus" reg="Amphidromus">A.</tp:taxon-name-part><tp:taxon-name-part taxon-name-part-type="species" reg="asper">asper</tp:taxon-name-part></tp:taxon-name></italic> from the nearby area. In this study, the samples from Nha Trang exhibit dimorphic chirality (the specimen lot containing both sinistral and dextral shell coiling; Fig. <xref ref-type="fig" rid="F15">15H, I</xref>), and upon examining the type specimens of <italic><tp:taxon-name><tp:taxon-name-part taxon-name-part-type="genus" reg="Amphidromus">A.</tp:taxon-name-part><tp:taxon-name-part taxon-name-part-type="species" reg="asper">asper</tp:taxon-name-part></tp:taxon-name></italic> and <italic><tp:taxon-name><tp:taxon-name-part taxon-name-part-type="genus" reg="Amphidromus">A.</tp:taxon-name-part><tp:taxon-name-part taxon-name-part-type="species" reg="franzhuberi">franzhuberi</tp:taxon-name-part></tp:taxon-name></italic>, they agree well with the type specimen of <italic><tp:taxon-name><tp:taxon-name-part taxon-name-part-type="genus" reg="Amphidromus">A.</tp:taxon-name-part><tp:taxon-name-part taxon-name-part-type="species" reg="buelowi">buelowi</tp:taxon-name-part></tp:taxon-name></italic> in having the common diagnostic traits of a distinct twisted columella plait, a prominent umbilical hump, and a distinct apertural notch. The molecular phylogeny also revealed that all specimens from Mount Singgalang, West Sumatra, Indonesia, and Lang-Biang plateau and Nha Trang, Vietnam belong to the same clade. The mutational steps between Indonesian and Vietnamese specimens are only ten and one in the COI and 16S haplotype networks, respectively (Fig. <xref ref-type="fig" rid="F16">16</xref>). Based on the phylogenetic analyses and the common morphological diagnostics, we therefore treat <italic><tp:taxon-name><tp:taxon-name-part taxon-name-part-type="genus" reg="Amphidromus">A.</tp:taxon-name-part><tp:taxon-name-part taxon-name-part-type="species" reg="asper">asper</tp:taxon-name-part></tp:taxon-name></italic> and <italic><tp:taxon-name><tp:taxon-name-part taxon-name-part-type="genus" reg="Amphidromus">A.</tp:taxon-name-part><tp:taxon-name-part taxon-name-part-type="species" reg="franzhuberi">franzhuberi</tp:taxon-name-part></tp:taxon-name></italic> as junior subjective synonyms of <italic><tp:taxon-name><tp:taxon-name-part taxon-name-part-type="genus" reg="Amphidromus">A.</tp:taxon-name-part><tp:taxon-name-part taxon-name-part-type="species" reg="buelowi">buelowi</tp:taxon-name-part></tp:taxon-name></italic>.</p><p><xref ref-type="bibr" rid="B7">Bülow (1905)</xref> introduced the monotypic subgenus <tp:taxon-name><tp:taxon-name-part taxon-name-part-type="genus" reg="Amphidromus"/><tp:taxon-name-part taxon-name-part-type="subgenus" reg="Goniodromus">Goniodromus</tp:taxon-name-part></tp:taxon-name> to include <italic><tp:taxon-name><tp:taxon-name-part taxon-name-part-type="genus" reg="Amphidromus">A.</tp:taxon-name-part><tp:taxon-name-part taxon-name-part-type="species" reg="buelowi">buelowi</tp:taxon-name-part></tp:taxon-name></italic>, based on a less ovate aperture with an apertural notch projecting anteriorly. Later, <xref ref-type="bibr" rid="B34">Laidlaw and Solem (1961)</xref>, although with doubt, listed <italic><tp:taxon-name><tp:taxon-name-part taxon-name-part-type="genus" reg="Goniodromus">Goniodromus</tp:taxon-name-part></tp:taxon-name></italic> as one of the three subgenera of <italic><tp:taxon-name><tp:taxon-name-part taxon-name-part-type="genus" reg="Amphidromus">Amphidromus</tp:taxon-name-part></tp:taxon-name></italic>, and included two more species, <italic><tp:taxon-name><tp:taxon-name-part taxon-name-part-type="genus" reg="Amphidromus">A.</tp:taxon-name-part><tp:taxon-name-part taxon-name-part-type="species" reg="asper">asper</tp:taxon-name-part></tp:taxon-name></italic> and <italic><tp:taxon-name><tp:taxon-name-part taxon-name-part-type="genus" reg="Amphidromus">A.</tp:taxon-name-part><tp:taxon-name-part taxon-name-part-type="species" reg="mirandus">mirandus</tp:taxon-name-part></tp:taxon-name></italic> Bavay &amp; Dautzenberg, 1912. Another species, <italic><tp:taxon-name><tp:taxon-name-part taxon-name-part-type="genus" reg="Amphidromus">A.</tp:taxon-name-part><tp:taxon-name-part taxon-name-part-type="species" reg="thachi">thachi</tp:taxon-name-part></tp:taxon-name></italic>, also possesses an aperture with prominent anterior notch (Fig. <xref ref-type="fig" rid="F17">17</xref>). However, these three species, <italic><tp:taxon-name><tp:taxon-name-part taxon-name-part-type="genus" reg="Amphidromus">A.</tp:taxon-name-part><tp:taxon-name-part taxon-name-part-type="species" reg="buelowi">buelowi</tp:taxon-name-part></tp:taxon-name></italic> (and its synonyms <italic><tp:taxon-name><tp:taxon-name-part taxon-name-part-type="genus" reg="Amphidromus">A.</tp:taxon-name-part><tp:taxon-name-part taxon-name-part-type="species" reg="asper">asper</tp:taxon-name-part></tp:taxon-name></italic> and <italic><tp:taxon-name><tp:taxon-name-part taxon-name-part-type="genus" reg="Amphidromus">A.</tp:taxon-name-part><tp:taxon-name-part taxon-name-part-type="species" reg="franzhuberi">franzhuberi</tp:taxon-name-part></tp:taxon-name></italic>), <italic><tp:taxon-name><tp:taxon-name-part taxon-name-part-type="genus" reg="Amphidromus">A.</tp:taxon-name-part><tp:taxon-name-part taxon-name-part-type="species" reg="thachi">thachi</tp:taxon-name-part></tp:taxon-name></italic>, and <italic><tp:taxon-name><tp:taxon-name-part taxon-name-part-type="genus" reg="Amphidromus">A.</tp:taxon-name-part><tp:taxon-name-part taxon-name-part-type="species" reg="mirandus">mirandus</tp:taxon-name-part></tp:taxon-name></italic> did not together form a clade (Fig. <xref ref-type="fig" rid="F2">2</xref>; C-TL, unpublished data), revealing that an apertural anterior notch is not a shared derived character. Thus, the subgenus <tp:taxon-name><tp:taxon-name-part taxon-name-part-type="genus" reg="Amphidromus"/><tp:taxon-name-part taxon-name-part-type="subgenus" reg="Goniodromus">Goniodromus</tp:taxon-name-part></tp:taxon-name> is regarded herein as a junior subjective synonym of the subgenus <tp:taxon-name><tp:taxon-name-part taxon-name-part-type="genus" reg="Amphidromus"/><tp:taxon-name-part taxon-name-part-type="subgenus" reg="Amphidromus">Amphidromus</tp:taxon-name-part></tp:taxon-name>.</p><fig id="F17" position="float" orientation="portrait"><object-id xmlns:xlink="http://www.w3.org/1999/xlink" content-type="doi" xlink:type="simple">10.3897/zookeys.1196.112146.figure17</object-id><object-id xmlns:xlink="http://www.w3.org/1999/xlink" content-type="arpha" xlink:type="simple">D49619CB-77F2-54DB-8159-9A05479E0679</object-id><label>Figure 17.</label><caption><p>Shells of <italic><tp:taxon-name><tp:taxon-name-part taxon-name-part-type="genus" reg="Amphidromus">Amphidromus</tp:taxon-name-part><tp:taxon-name-part taxon-name-part-type="species" reg="thachi">thachi</tp:taxon-name-part></tp:taxon-name></italic> Huber, 2015 <bold>A</bold> holotype of “<italic><tp:taxon-name><tp:taxon-name-part taxon-name-part-type="genus" reg="Amphidromus">Amphidromus</tp:taxon-name-part><tp:taxon-name-part taxon-name-part-type="species" reg="thachi">thachi</tp:taxon-name-part></tp:taxon-name></italic>” (<named-content xmlns:xlink="http://www.w3.org/1999/xlink" content-type="dwc:institutional_code" xlink:title="Royal Belgian Institute of Natural Sciences, Brussels" xlink:href="http://grbio.org/institution/royal-belgian-institute-natural-sciences" xlink:type="simple">RBINS</named-content> MT.3381) <bold>B, C</bold> specimens from fin de la route de Hon Ba (chalets de Yersin), Commune de Suoi Cat, Province de Khanh Hoa, Vietnam (<named-content xmlns:xlink="http://www.w3.org/1999/xlink" content-type="dwc:institutional_code" xlink:title="Muséum national ďHistoire naturelle, Paris" xlink:href="http://grbio.org/institution/museum-national-dhistoire-naturelle-2" xlink:type="simple">MNHN</named-content>- IM-214-6873) <bold>D</bold> specimen from Vinh Thanh, Binh Dinh, Vietnam (<named-content xmlns:xlink="http://www.w3.org/1999/xlink" content-type="dwc:institutional_code" xlink:title="National Museum of Natural Science of Taiwan, Taichung" xlink:href="http://grbio.org/institution/national-museum-natural-science" xlink:type="simple">NMNS</named-content>-8764-267) <bold>E</bold> Specimen from Buon Don, Dak Lak, Vietnam (<named-content xmlns:xlink="http://www.w3.org/1999/xlink" content-type="dwc:institutional_code" xlink:title="National Museum of Natural Science of Taiwan, Taichung" xlink:href="http://grbio.org/institution/national-museum-natural-science" xlink:type="simple">NMNS</named-content>-8764-271) <bold>F</bold> specimen from Da Lat, Lam Dong, Vietnam (<named-content xmlns:xlink="http://www.w3.org/1999/xlink" content-type="dwc:institutional_code" xlink:title="National Museum of Natural Science of Taiwan, Taichung" xlink:href="http://grbio.org/institution/national-museum-natural-science" xlink:type="simple">NMNS</named-content>-8764-272) <bold>G, H</bold> specimens from Lac Duong, Lam Dong, Vietnam (<named-content xmlns:xlink="http://www.w3.org/1999/xlink" content-type="dwc:institutional_code" xlink:title="National Museum of Natural Science of Taiwan, Taichung" xlink:href="http://grbio.org/institution/national-museum-natural-science" xlink:type="simple">NMNS</named-content>-8764-265, <named-content xmlns:xlink="http://www.w3.org/1999/xlink" content-type="dwc:institutional_code" xlink:title="National Museum of Natural Science of Taiwan, Taichung" xlink:href="http://grbio.org/institution/national-museum-natural-science" xlink:type="simple">NMNS</named-content>-8764-264). Credit: T. Backeljau and S. Yves, <named-content xmlns:xlink="http://www.w3.org/1999/xlink" content-type="dwc:institutional_code" xlink:title="Royal Belgian Institute of Natural Sciences, Brussels" xlink:href="http://grbio.org/institution/royal-belgian-institute-natural-sciences" xlink:type="simple">RBINS</named-content> (<bold>A</bold>), B. Páll-Gergely (<bold>B, C</bold>).</p></caption><graphic xmlns:xlink="http://www.w3.org/1999/xlink" xlink:href="zookeys-1196-015_article-112146__-g017.jpg" position="float" orientation="portrait" xlink:type="simple" id="oo_1007835.jpg"><uri content-type="original_file" xlink:type="simple">https://binary.pensoft.net/fig/1007835</uri></graphic></fig></tp:treatment-sec><tp:treatment-sec><!--Section generated to contain objects referenced in tp:taxon-treatment.--><fig id="F6" position="float" orientation="portrait"><object-id xmlns:xlink="http://www.w3.org/1999/xlink" content-type="doi" xlink:type="simple">10.3897/zookeys.1196.112146.figure6</object-id><object-id xmlns:xlink="http://www.w3.org/1999/xlink" content-type="arpha" xlink:type="simple">03FA79E8-BA88-5373-A3F3-CC68779CDB74</object-id><label>Figure 6.</label><caption><p>Living <italic><tp:taxon-name><tp:taxon-name-part taxon-name-part-type="genus" reg="Amphidromus">Amphidromus</tp:taxon-name-part></tp:taxon-name></italic> spp <bold>A–C</bold><italic><tp:taxon-name><tp:taxon-name-part taxon-name-part-type="genus" reg="Amphidromus">Amphidromus</tp:taxon-name-part><tp:taxon-name-part taxon-name-part-type="species" reg="ingens">ingens</tp:taxon-name-part></tp:taxon-name></italic> Möllendorff, 1900 from Dak Lak, Vietnam <bold>D</bold><italic><tp:taxon-name><tp:taxon-name-part taxon-name-part-type="genus" reg="Amphidromus">Amphidromus</tp:taxon-name-part><tp:taxon-name-part taxon-name-part-type="species" reg="placostylus">placostylus</tp:taxon-name-part></tp:taxon-name></italic> Möllendorff, 1900 from Hoai An, An Lao, Binh Dinh, Vietnam <bold>E, F</bold><italic><tp:taxon-name><tp:taxon-name-part taxon-name-part-type="genus" reg="Amphidromus">Amphidromus</tp:taxon-name-part><tp:taxon-name-part taxon-name-part-type="species" reg="ingensoides">ingensoides</tp:taxon-name-part></tp:taxon-name></italic> sp. nov. from Hon Ba, Khanh Son, Khanh Hoa, Vietnam <bold>G</bold><italic><tp:taxon-name><tp:taxon-name-part taxon-name-part-type="genus" reg="Amphidromus">Amphidromus</tp:taxon-name-part><tp:taxon-name-part taxon-name-part-type="species" reg="asperoides">asperoides</tp:taxon-name-part></tp:taxon-name></italic> sp. nov. from Ea Tu, Buon Ma Thuat city, Dak Lak, Vietnam <bold>H, I</bold><italic><tp:taxon-name><tp:taxon-name-part taxon-name-part-type="genus" reg="Amphidromus">Amphidromus</tp:taxon-name-part><tp:taxon-name-part taxon-name-part-type="species" reg="buelowi">buelowi</tp:taxon-name-part></tp:taxon-name></italic> Fruhstorfer, 1905 from Lang-Biang plateau, Lac Duong, Lam Dong, Vietnam <bold>J</bold><italic><tp:taxon-name><tp:taxon-name-part taxon-name-part-type="genus" reg="Amphidromus">Amphidromus</tp:taxon-name-part><tp:taxon-name-part taxon-name-part-type="species" reg="thachi">thachi</tp:taxon-name-part></tp:taxon-name></italic> Huber, 2015 from Krong Bong, Dak Lak, Vietnam.</p></caption><graphic xmlns:xlink="http://www.w3.org/1999/xlink" xlink:href="zookeys-1196-015_article-112146__-g006.jpg" position="float" orientation="portrait" xlink:type="simple" id="oo_1007824.jpg"><uri content-type="original_file" xlink:type="simple">https://binary.pensoft.net/fig/1007824</uri></graphic></fig><fig id="F12" position="float" orientation="portrait"><object-id xmlns:xlink="http://www.w3.org/1999/xlink" content-type="doi" xlink:type="simple">10.3897/zookeys.1196.112146.figure12</object-id><object-id xmlns:xlink="http://www.w3.org/1999/xlink" content-type="arpha" xlink:type="simple">2E3CF671-5B7A-5820-84D1-02788FB9E2BE</object-id><label>Figure 12.</label><caption><p><abbrev xmlns:xlink="http://www.w3.org/1999/xlink" xlink:title="scanning electron microscope" id="ABBRID0ENVBK" xlink:type="simple">SEM</abbrev> images of the radula <bold>A</bold><italic><tp:taxon-name><tp:taxon-name-part taxon-name-part-type="genus" reg="Amphidromus">Amphidromus</tp:taxon-name-part><tp:taxon-name-part taxon-name-part-type="species" reg="placostylus">placostylus</tp:taxon-name-part></tp:taxon-name></italic> Möllendorff, 1900 from Dak Po, Gia Lai, Vietnam (<named-content xmlns:xlink="http://www.w3.org/1999/xlink" content-type="dwc:institutional_code" xlink:title="National Museum of Natural Science of Taiwan, Taichung" xlink:href="http://grbio.org/institution/national-museum-natural-science" xlink:type="simple">NMNS</named-content>-8764-217) <bold>B</bold><italic><tp:taxon-name><tp:taxon-name-part taxon-name-part-type="genus" reg="Amphidromus">Amphidromus</tp:taxon-name-part><tp:taxon-name-part taxon-name-part-type="species" reg="buelowi">buelowi</tp:taxon-name-part></tp:taxon-name></italic> Fruhstorfer, 1905 from Mount Singgalang, Sepuluh Koto, Tanah Datar Regency, West Sumatra, Indonesia (<named-content xmlns:xlink="http://www.w3.org/1999/xlink" content-type="dwc:institutional_code" xlink:title="National Museum of Natural Science of Taiwan, Taichung" xlink:href="http://grbio.org/institution/national-museum-natural-science" xlink:type="simple">NMNS</named-content>-8764-024) <bold>C</bold><italic><tp:taxon-name><tp:taxon-name-part taxon-name-part-type="genus" reg="Amphidromus">Amphidromus</tp:taxon-name-part><tp:taxon-name-part taxon-name-part-type="species" reg="thachi">thachi</tp:taxon-name-part></tp:taxon-name></italic> Huber, 2015 from Buon Don, Dak Lak, Vietnam (<named-content xmlns:xlink="http://www.w3.org/1999/xlink" content-type="dwc:institutional_code" xlink:title="National Museum of Natural Science of Taiwan, Taichung" xlink:href="http://grbio.org/institution/national-museum-natural-science" xlink:type="simple">NMNS</named-content>-8764-271). Central teeth are marked in yellow. The left and right images show the outer and inner sections of each radula, respectively.</p></caption><graphic xmlns:xlink="http://www.w3.org/1999/xlink" xlink:href="zookeys-1196-015_article-112146__-g012.jpg" position="float" orientation="portrait" xlink:type="simple" id="oo_1007830.jpg"><uri content-type="original_file" xlink:type="simple">https://binary.pensoft.net/fig/1007830</uri></graphic></fig><fig id="F14" position="float" orientation="portrait"><object-id xmlns:xlink="http://www.w3.org/1999/xlink" content-type="doi" xlink:type="simple">10.3897/zookeys.1196.112146.figure14</object-id><object-id xmlns:xlink="http://www.w3.org/1999/xlink" content-type="arpha" xlink:type="simple">D67ED9AF-AE69-5A8C-A9A7-A56163B52BA6</object-id><label>Figure 14.</label><caption><p>Genitalia of <italic><tp:taxon-name><tp:taxon-name-part taxon-name-part-type="genus" reg="Amphidromus">Amphidromus</tp:taxon-name-part></tp:taxon-name></italic> spp <bold>A–C</bold><italic><tp:taxon-name><tp:taxon-name-part taxon-name-part-type="genus" reg="Amphidromus">Amphidromus</tp:taxon-name-part><tp:taxon-name-part taxon-name-part-type="species" reg="ingensoides">ingensoides</tp:taxon-name-part></tp:taxon-name></italic> sp. nov. from Hon Ba, Khanh Son, Khanh Hoa, Vietnam (<named-content xmlns:xlink="http://www.w3.org/1999/xlink" content-type="dwc:institutional_code" xlink:title="National Museum of Natural Science of Taiwan, Taichung" xlink:href="http://grbio.org/institution/national-museum-natural-science" xlink:type="simple">NMNS</named-content>-8764-107), showing <bold>A</bold> general view of genitalia <bold>B</bold> interior structures of penis <bold>C</bold> interior structures of vagina chamber <bold>D–F</bold><italic><tp:taxon-name><tp:taxon-name-part taxon-name-part-type="genus" reg="Amphidromus">Amphidromus</tp:taxon-name-part><tp:taxon-name-part taxon-name-part-type="species" reg="buelowi">buelowi</tp:taxon-name-part></tp:taxon-name></italic> Fruhstorfer, 1905 from Nha Trang, Khanh Hoa, Vietnam (<named-content xmlns:xlink="http://www.w3.org/1999/xlink" content-type="dwc:institutional_code" xlink:title="National Museum of Natural Science of Taiwan, Taichung" xlink:href="http://grbio.org/institution/national-museum-natural-science" xlink:type="simple">NMNS</named-content>-8764-031), showing <bold>D</bold> general view of genitalia <bold>E</bold> interior structures of penis <bold>F</bold> interior structures of vagina chamber. Red dots indicate the shape of the missing gametolytic sac. Green arrows indicate the genital openings. Abbreviations: ap, appendix; e, epiphallus; fl, ﬂagellum; fo, free oviduct; gd, gametolytic duct; gs, gametolytic sac; ov, oviduct; p, penis; pp, penial pilaster; pr, penial retractor muscle; pv, penial verge; v, vagina; vd, vas deferens; vp, vaginal pilaster</p></caption><graphic xmlns:xlink="http://www.w3.org/1999/xlink" xlink:href="zookeys-1196-015_article-112146__-g014.jpg" position="float" orientation="portrait" xlink:type="simple" id="oo_1007832.jpg"><uri content-type="original_file" xlink:type="simple">https://binary.pensoft.net/fig/1007832</uri></graphic></fig><table-wrap id="T1" position="float" orientation="portrait"><label>Table 1.</label><caption><p>List of specimens used in this study with species name, locality details, voucher and GenBank accession numbers. Species numbers correspond to those in Figs <xref ref-type="fig" rid="F1">1</xref>, <xref ref-type="fig" rid="F2">2</xref>, and Table <xref ref-type="table" rid="T2">2</xref>.</p></caption><table id="TID0EP4CI" rules="all"><tbody><tr><th rowspan="2" colspan="1" style="color: #231f20">Number</th><th rowspan="2" colspan="1" style="color: #231f20">Species</th><th rowspan="2" colspan="1" style="color: #231f20">Preliminary species identification in this study</th><th rowspan="2" colspan="1" style="color: #231f20">Specimen codes</th><th rowspan="2" colspan="1" style="color: #231f20">Voucher numbers</th><th rowspan="2" colspan="1" style="color: #231f20">Locality</th><th rowspan="2" colspan="1" style="color: #231f20">No. of specimen and chirality</th><th rowspan="2" colspan="1" style="color: #231f20">Figure</th><th rowspan="1" colspan="2" style="color: #231f20">GenBank accession numbers</th><th rowspan="2" colspan="1" style="color: #231f20">References</th></tr><tr><th rowspan="1" colspan="1" style="color: #231f20">COI</th><th rowspan="1" colspan="1" style="color: #231f20">16S rRNA</th></tr><tr><td rowspan="2" colspan="1" style="color: #231f20">1</td><td rowspan="2" colspan="1" style="color: #231f20"><italic><tp:taxon-name><tp:taxon-name-part taxon-name-part-type="genus" reg="Amphidromus">Amphidromus</tp:taxon-name-part><tp:taxon-name-part taxon-name-part-type="species" reg="bozhii">bozhii</tp:taxon-name-part></tp:taxon-name></italic> Wang, 2019</td><td rowspan="1" colspan="1" style="color: #231f20">
                  <italic>
                    <tp:taxon-name><tp:taxon-name-part taxon-name-part-type="genus" reg="Amphidromus">A.</tp:taxon-name-part><tp:taxon-name-part taxon-name-part-type="species" reg="bozhii">bozhii</tp:taxon-name-part></tp:taxon-name>
                  </italic>
                </td><td rowspan="1" colspan="1" style="color: #231f20">XI0 to XI9</td><td rowspan="1" colspan="1" style="color: #231f20"><abbrev xmlns:xlink="http://www.w3.org/1999/xlink" content-type="institution" xlink:title="National Museum of Natural Science of Taiwan, Taichung" id="ABBRID0EAHAE" xlink:type="simple">NMNS</abbrev>-8764-004 to <abbrev xmlns:xlink="http://www.w3.org/1999/xlink" content-type="institution" xlink:title="National Museum of Natural Science of Taiwan, Taichung" id="ABBRID0EFHAE" xlink:type="simple">NMNS</abbrev>-8764-013</td><td rowspan="1" colspan="1" style="color: #231f20">Phu Hoa District, Phu Yen Province, Vietnam</td><td rowspan="1" colspan="1" style="color: #231f20">10D</td><td rowspan="1" colspan="1" style="color: #231f20">8D–E</td><td rowspan="1" colspan="1" style="color: #231f20">XI0–XI8: <ext-link xmlns:xlink="http://www.w3.org/1999/xlink" ext-link-type="gen" xlink:href="OR977987" xlink:type="simple">OR977987</ext-link>–<ext-link xmlns:xlink="http://www.w3.org/1999/xlink" ext-link-type="gen" xlink:href="OR977995" xlink:type="simple">OR977995</ext-link></td><td rowspan="1" colspan="1" style="color: #231f20">XI0–XI2: <ext-link xmlns:xlink="http://www.w3.org/1999/xlink" ext-link-type="gen" xlink:href="OR964283" xlink:type="simple">OR964283</ext-link>– <ext-link xmlns:xlink="http://www.w3.org/1999/xlink" ext-link-type="gen" xlink:href="OR964285" xlink:type="simple">OR964285</ext-link> XI5: <ext-link xmlns:xlink="http://www.w3.org/1999/xlink" ext-link-type="gen" xlink:href="OR964286" xlink:type="simple">OR964286</ext-link></td><td rowspan="2" colspan="1" style="color: #231f20">This study</td></tr><tr><td rowspan="1" colspan="1" style="color: #231f20">
                  <italic>
                    <tp:taxon-name><tp:taxon-name-part taxon-name-part-type="genus" reg="Amphidromus">A.</tp:taxon-name-part><tp:taxon-name-part taxon-name-part-type="species" reg="bozhii">bozhii</tp:taxon-name-part></tp:taxon-name>
                  </italic>
                </td><td rowspan="1" colspan="1" style="color: #231f20">XJ1 to XJ8</td><td rowspan="1" colspan="1" style="color: #231f20"><abbrev xmlns:xlink="http://www.w3.org/1999/xlink" content-type="institution" xlink:title="National Museum of Natural Science of Taiwan, Taichung" id="ABBRID0EVJAE" xlink:type="simple">NMNS</abbrev>-8764-014 to <abbrev xmlns:xlink="http://www.w3.org/1999/xlink" content-type="institution" xlink:title="National Museum of Natural Science of Taiwan, Taichung" id="ABBRID0E1JAE" xlink:type="simple">NMNS</abbrev>-8764-021</td><td rowspan="1" colspan="1" style="color: #231f20">Tuy Hoa District, Phu Yen Province, Vietnam</td><td rowspan="1" colspan="1" style="color: #231f20">8S</td><td rowspan="1" colspan="1" style="color: #231f20">8F</td><td rowspan="1" colspan="1" style="color: #231f20">XJ1–XJ8: <ext-link xmlns:xlink="http://www.w3.org/1999/xlink" ext-link-type="gen" xlink:href="OR977996" xlink:type="simple">OR977996</ext-link>–<ext-link xmlns:xlink="http://www.w3.org/1999/xlink" ext-link-type="gen" xlink:href="OR978003" xlink:type="simple">OR978003</ext-link></td><td rowspan="1" colspan="1" style="color: #231f20">–</td></tr><tr><td rowspan="5" colspan="1" style="color: #231f20">2</td><td rowspan="5" colspan="1" style="color: #231f20"><italic><tp:taxon-name><tp:taxon-name-part taxon-name-part-type="genus" reg="Amphidromus">Amphidromus</tp:taxon-name-part><tp:taxon-name-part taxon-name-part-type="species" reg="placostylus">placostylus</tp:taxon-name-part></tp:taxon-name></italic> Möllendorff, 1900</td><td rowspan="1" colspan="1" style="color: #231f20">
                  <italic>
                    <tp:taxon-name><tp:taxon-name-part taxon-name-part-type="genus" reg="Amphidromus">A.</tp:taxon-name-part><tp:taxon-name-part taxon-name-part-type="species" reg="placostylus">placostylus</tp:taxon-name-part></tp:taxon-name>
                  </italic>
                </td><td rowspan="1" colspan="1" style="color: #231f20">VAM0 to VAM4</td><td rowspan="1" colspan="1" style="color: #231f20"><abbrev xmlns:xlink="http://www.w3.org/1999/xlink" content-type="institution" xlink:title="National Museum of Natural Science of Taiwan, Taichung" id="ABBRID0ELMAE" xlink:type="simple">NMNS</abbrev>-8764-213 to <abbrev xmlns:xlink="http://www.w3.org/1999/xlink" content-type="institution" xlink:title="National Museum of Natural Science of Taiwan, Taichung" id="ABBRID0EQMAE" xlink:type="simple">NMNS</abbrev>-8764-217</td><td rowspan="1" colspan="1" style="color: #231f20">Dak Po District, Gia Lai Province, Vietnam</td><td rowspan="1" colspan="1" style="color: #231f20">4D + 1S</td><td rowspan="1" colspan="1" style="color: #231f20">11C–D</td><td rowspan="1" colspan="1" style="color: #231f20">VAM1–VAM4: <ext-link xmlns:xlink="http://www.w3.org/1999/xlink" ext-link-type="gen" xlink:href="OR978004" xlink:type="simple">OR978004</ext-link>– <ext-link xmlns:xlink="http://www.w3.org/1999/xlink" ext-link-type="gen" xlink:href="OR978007" xlink:type="simple">OR978007</ext-link></td><td rowspan="1" colspan="1" style="color: #231f20">VAM1–VAM4: <ext-link xmlns:xlink="http://www.w3.org/1999/xlink" ext-link-type="gen" xlink:href="OR964287" xlink:type="simple">OR964287</ext-link>– <ext-link xmlns:xlink="http://www.w3.org/1999/xlink" ext-link-type="gen" xlink:href="OR964290" xlink:type="simple">OR964290</ext-link></td><td rowspan="5" colspan="1" style="color: #231f20">This study</td></tr><tr><td rowspan="1" colspan="1" style="color: #231f20">
                  <italic>
                    <tp:taxon-name><tp:taxon-name-part taxon-name-part-type="genus" reg="Amphidromus">A.</tp:taxon-name-part><tp:taxon-name-part taxon-name-part-type="species" reg="placostylus">placostylus</tp:taxon-name-part></tp:taxon-name>
                  </italic>
                </td><td rowspan="1" colspan="1" style="color: #231f20">VKAA1 to VKAA4</td><td rowspan="1" colspan="1" style="color: #231f20"><abbrev xmlns:xlink="http://www.w3.org/1999/xlink" content-type="institution" xlink:title="National Museum of Natural Science of Taiwan, Taichung" id="ABBRID0E2OAE" xlink:type="simple">NMNS</abbrev>-8764-218 to <abbrev xmlns:xlink="http://www.w3.org/1999/xlink" content-type="institution" xlink:title="National Museum of Natural Science of Taiwan, Taichung" id="ABBRID0EAPAE" xlink:type="simple">NMNS</abbrev>-8764-221</td><td rowspan="1" colspan="1" style="color: #231f20">Kbang, Gia Lai Province, Vietnam</td><td rowspan="1" colspan="1" style="color: #231f20">3D + 1S</td><td rowspan="1" colspan="1" style="color: #231f20">11E–F</td><td rowspan="1" colspan="1" style="color: #231f20">VKAA2–VKAA4: <ext-link xmlns:xlink="http://www.w3.org/1999/xlink" ext-link-type="gen" xlink:href="OR978008" xlink:type="simple">OR978008</ext-link>– <ext-link xmlns:xlink="http://www.w3.org/1999/xlink" ext-link-type="gen" xlink:href="OR978010" xlink:type="simple">OR978010</ext-link></td><td rowspan="1" colspan="1" style="color: #231f20">VKAA2–VKAA4: <ext-link xmlns:xlink="http://www.w3.org/1999/xlink" ext-link-type="gen" xlink:href="OR964291" xlink:type="simple">OR964291</ext-link>– <ext-link xmlns:xlink="http://www.w3.org/1999/xlink" ext-link-type="gen" xlink:href="OR964293" xlink:type="simple">OR964293</ext-link></td></tr><tr><td rowspan="1" colspan="1" style="color: #231f20">
                  <italic>
                    <tp:taxon-name><tp:taxon-name-part taxon-name-part-type="genus" reg="Amphidromus">A.</tp:taxon-name-part><tp:taxon-name-part taxon-name-part-type="species" reg="placostylus">placostylus</tp:taxon-name-part></tp:taxon-name>
                  </italic>
                </td><td rowspan="1" colspan="1" style="color: #231f20">VKBB0 to VKBB9</td><td rowspan="1" colspan="1" style="color: #231f20"><abbrev xmlns:xlink="http://www.w3.org/1999/xlink" content-type="institution" xlink:title="National Museum of Natural Science of Taiwan, Taichung" id="ABBRID0EHRAE" xlink:type="simple">NMNS</abbrev>-8764-222 to <abbrev xmlns:xlink="http://www.w3.org/1999/xlink" content-type="institution" xlink:title="National Museum of Natural Science of Taiwan, Taichung" id="ABBRID0EMRAE" xlink:type="simple">NMNS</abbrev>-8764-231</td><td rowspan="1" colspan="1" style="color: #231f20">Hoai An, An Lao, Binh Dinh Province, Vietnam</td><td rowspan="1" colspan="1" style="color: #231f20">4D + 6S</td><td rowspan="1" colspan="1" style="color: #231f20">11G–I</td><td rowspan="1" colspan="1" style="color: #231f20">VKBB0: <ext-link xmlns:xlink="http://www.w3.org/1999/xlink" ext-link-type="gen" xlink:href="OR978011" xlink:type="simple">OR978011</ext-link> VKBB5: <ext-link xmlns:xlink="http://www.w3.org/1999/xlink" ext-link-type="gen" xlink:href="OR978012" xlink:type="simple">OR978012</ext-link> VKBB9: <ext-link xmlns:xlink="http://www.w3.org/1999/xlink" ext-link-type="gen" xlink:href="OR978013" xlink:type="simple">OR978013</ext-link></td><td rowspan="1" colspan="1" style="color: #231f20">VKBB0: <ext-link xmlns:xlink="http://www.w3.org/1999/xlink" ext-link-type="gen" xlink:href="OR964294" xlink:type="simple">OR964294</ext-link> VKBB5: <ext-link xmlns:xlink="http://www.w3.org/1999/xlink" ext-link-type="gen" xlink:href="OR964295" xlink:type="simple">OR964295</ext-link> VKBB9: <ext-link xmlns:xlink="http://www.w3.org/1999/xlink" ext-link-type="gen" xlink:href="OR964296" xlink:type="simple">OR964296</ext-link></td></tr><tr><td rowspan="1" colspan="1" style="color: #231f20">
                  <italic>
                    <tp:taxon-name><tp:taxon-name-part taxon-name-part-type="genus" reg="Amphidromus">A.</tp:taxon-name-part><tp:taxon-name-part taxon-name-part-type="species" reg="placostylus">placostylus</tp:taxon-name-part></tp:taxon-name>
                  </italic>
                </td><td rowspan="1" colspan="1" style="color: #231f20">VKBN</td><td rowspan="1" colspan="1" style="color: #231f20"><abbrev xmlns:xlink="http://www.w3.org/1999/xlink" content-type="institution" xlink:title="National Museum of Natural Science of Taiwan, Taichung" id="ABBRID0E4TAE" xlink:type="simple">NMNS</abbrev>-8764-232</td><td rowspan="1" colspan="1" style="color: #231f20">Binh Dinh Province, Vietnam</td><td rowspan="1" colspan="1" style="color: #231f20">1D</td><td rowspan="1" colspan="1" style="color: #231f20">–</td><td rowspan="1" colspan="1" style="color: #231f20">–</td><td rowspan="1" colspan="1" style="color: #231f20">–</td></tr><tr><td rowspan="1" colspan="1" style="color: #231f20">
                  <italic>
                    <tp:taxon-name><tp:taxon-name-part taxon-name-part-type="genus" reg="Amphidromus">A.</tp:taxon-name-part><tp:taxon-name-part taxon-name-part-type="species" reg="placostylus">placostylus</tp:taxon-name-part></tp:taxon-name>
                  </italic>
                </td><td rowspan="1" colspan="1" style="color: #231f20">VMEO1 to VMEO21</td><td rowspan="1" colspan="1" style="color: #231f20"><abbrev xmlns:xlink="http://www.w3.org/1999/xlink" content-type="institution" xlink:title="National Museum of Natural Science of Taiwan, Taichung" id="ABBRID0EQVAE" xlink:type="simple">NMNS</abbrev>-8764-233 to <abbrev xmlns:xlink="http://www.w3.org/1999/xlink" content-type="institution" xlink:title="National Museum of Natural Science of Taiwan, Taichung" id="ABBRID0EVVAE" xlink:type="simple">NMNS</abbrev>-8764-253</td><td rowspan="1" colspan="1" style="color: #231f20">Hoai An district, Binh Dinh Province, Vietnam</td><td rowspan="1" colspan="1" style="color: #231f20">7D + 14S</td><td rowspan="1" colspan="1" style="color: #231f20">–</td><td rowspan="1" colspan="1" style="color: #231f20">–</td><td rowspan="1" colspan="1" style="color: #231f20">–</td></tr><tr><td rowspan="2" colspan="1" style="color: #231f20">3</td><td rowspan="2" colspan="1" style="color: #231f20"><italic><tp:taxon-name><tp:taxon-name-part taxon-name-part-type="genus" reg="Amphidromus">Amphidromus</tp:taxon-name-part><tp:taxon-name-part taxon-name-part-type="species" reg="asperoides">asperoides</tp:taxon-name-part></tp:taxon-name></italic> Jirapatrasilp &amp; Lee sp. nov.</td><td rowspan="1" colspan="1" style="color: #231f20"><italic><tp:taxon-name><tp:taxon-name-part taxon-name-part-type="genus" reg="Amphidromus">Amphidromus</tp:taxon-name-part></tp:taxon-name></italic> sp. 1</td><td rowspan="1" colspan="1" style="color: #231f20">D2-1 to D2-4</td><td rowspan="1" colspan="1" style="color: #231f20"><abbrev xmlns:xlink="http://www.w3.org/1999/xlink" content-type="institution" xlink:title="National Museum of Natural Science of Taiwan, Taichung" id="ABBRID0EYXAE" xlink:type="simple">NMNS</abbrev>-8764-001 to <abbrev xmlns:xlink="http://www.w3.org/1999/xlink" content-type="institution" xlink:title="National Museum of Natural Science of Taiwan, Taichung" id="ABBRID0E4XAE" xlink:type="simple">NMNS</abbrev>-8764-003, <abbrev xmlns:xlink="http://www.w3.org/1999/xlink" content-type="institution" xlink:title="Natural History Museum, London" id="ABBRID0ECYAE" xlink:type="simple">NHMUK</abbrev> 20230613</td><td rowspan="1" colspan="1" style="color: #231f20">Ea Tu village, Buon Ma Thuat city, Dak Lak Province, Vietnam</td><td rowspan="1" colspan="1" style="color: #231f20">4D</td><td rowspan="1" colspan="1" style="color: #231f20">8A–C</td><td rowspan="1" colspan="1" style="color: #396ba6"><ext-link xmlns:xlink="http://www.w3.org/1999/xlink" ext-link-type="gen" xlink:href="OR978014" xlink:type="simple">OR978014</ext-link>– <ext-link xmlns:xlink="http://www.w3.org/1999/xlink" ext-link-type="gen" xlink:href="OR978017" xlink:type="simple">OR978017</ext-link></td><td rowspan="1" colspan="1" style="color: #396ba6"><ext-link xmlns:xlink="http://www.w3.org/1999/xlink" ext-link-type="gen" xlink:href="OR964297" xlink:type="simple">OR964297</ext-link>– <ext-link xmlns:xlink="http://www.w3.org/1999/xlink" ext-link-type="gen" xlink:href="OR964300" xlink:type="simple">OR964300</ext-link></td><td rowspan="2" colspan="1" style="color: #231f20">This study</td></tr><tr><td rowspan="1" colspan="1" style="color: #231f20"><italic><tp:taxon-name><tp:taxon-name-part taxon-name-part-type="genus" reg="Amphidromus">Amphidromus</tp:taxon-name-part></tp:taxon-name></italic> sp. 1</td><td rowspan="1" colspan="1" style="color: #231f20">VTAU1 to VTAU20</td><td rowspan="1" colspan="1" style="color: #231f20"><abbrev xmlns:xlink="http://www.w3.org/1999/xlink" content-type="institution" xlink:title="National Museum of Natural Science of Taiwan, Taichung" id="ABBRID0EJ1AE" xlink:type="simple">NMNS</abbrev>-8764-192 to <abbrev xmlns:xlink="http://www.w3.org/1999/xlink" content-type="institution" xlink:title="National Museum of Natural Science of Taiwan, Taichung" id="ABBRID0EO1AE" xlink:type="simple">NMNS</abbrev>-8764-211</td><td rowspan="1" colspan="1" style="color: #231f20">Krong Pak, Dak Lak Province, Vietnam</td><td rowspan="1" colspan="1" style="color: #231f20">20D</td><td rowspan="1" colspan="1" style="color: #231f20">–</td><td rowspan="1" colspan="1" style="color: #231f20">–</td><td rowspan="1" colspan="1" style="color: #231f20">–</td></tr><tr><td rowspan="4" colspan="1" style="color: #231f20">4</td><td rowspan="4" colspan="1" style="color: #231f20"><italic><tp:taxon-name><tp:taxon-name-part taxon-name-part-type="genus" reg="Amphidromus">Amphidromus</tp:taxon-name-part><tp:taxon-name-part taxon-name-part-type="species" reg="ingens">ingens</tp:taxon-name-part></tp:taxon-name></italic> Möllendorff, 1900</td><td rowspan="1" colspan="1" style="color: #231f20">
                  <italic>
                    <tp:taxon-name><tp:taxon-name-part taxon-name-part-type="genus" reg="Amphidromus">A.</tp:taxon-name-part><tp:taxon-name-part taxon-name-part-type="species" reg="ingens">ingens</tp:taxon-name-part></tp:taxon-name>
                  </italic>
                </td><td rowspan="1" colspan="1" style="color: #231f20">G3-1 to G3-5</td><td rowspan="1" colspan="1" style="color: #231f20"><abbrev xmlns:xlink="http://www.w3.org/1999/xlink" content-type="institution" xlink:title="National Museum of Natural Science of Taiwan, Taichung" id="ABBRID0EV3AE" xlink:type="simple">NMNS</abbrev>-8764-082 to <abbrev xmlns:xlink="http://www.w3.org/1999/xlink" content-type="institution" xlink:title="National Museum of Natural Science of Taiwan, Taichung" id="ABBRID0E13AE" xlink:type="simple">NMNS</abbrev>-8764-086</td><td rowspan="1" colspan="1" style="color: #231f20">M’drak District, Dak Lak Province, Vietnam</td><td rowspan="1" colspan="1" style="color: #231f20">4D + 1S</td><td rowspan="1" colspan="1" style="color: #231f20">3D–E</td><td rowspan="1" colspan="1" style="color: #231f20">G3-1: <ext-link xmlns:xlink="http://www.w3.org/1999/xlink" ext-link-type="gen" xlink:href="OR978018" xlink:type="simple">OR978018</ext-link></td><td rowspan="1" colspan="1" style="color: #231f20">–</td><td rowspan="4" colspan="1" style="color: #231f20">This study</td></tr><tr><td rowspan="1" colspan="1" style="color: #231f20">
                  <italic>
                    <tp:taxon-name><tp:taxon-name-part taxon-name-part-type="genus" reg="Amphidromus">A.</tp:taxon-name-part><tp:taxon-name-part taxon-name-part-type="species" reg="ingens">ingens</tp:taxon-name-part></tp:taxon-name>
                  </italic>
                </td><td rowspan="1" colspan="1" style="color: #231f20">R50</td><td rowspan="1" colspan="1" style="color: #231f20"><abbrev xmlns:xlink="http://www.w3.org/1999/xlink" content-type="institution" xlink:title="National Museum of Natural Science of Taiwan, Taichung" id="ABBRID0EW5AE" xlink:type="simple">NMNS</abbrev>-8764-087</td><td rowspan="1" colspan="1" style="color: #231f20">Ea M’doal Ward, M’drak District, Dak Lak Province, Vietnam</td><td rowspan="1" colspan="1" style="color: #231f20">1D</td><td rowspan="1" colspan="1" style="color: #231f20">3F</td><td rowspan="1" colspan="1" style="color: #396ba6">
                  <ext-link xmlns:xlink="http://www.w3.org/1999/xlink" ext-link-type="gen" xlink:href="OR978019" xlink:type="simple">OR978019</ext-link>
                </td><td rowspan="1" colspan="1" style="color: #396ba6">
                  <ext-link xmlns:xlink="http://www.w3.org/1999/xlink" ext-link-type="gen" xlink:href="OR964301" xlink:type="simple">OR964301</ext-link>
                </td></tr><tr><td rowspan="1" colspan="1" style="color: #231f20">
                  <italic>
                    <tp:taxon-name><tp:taxon-name-part taxon-name-part-type="genus" reg="Amphidromus">A.</tp:taxon-name-part><tp:taxon-name-part taxon-name-part-type="species" reg="ingens">ingens</tp:taxon-name-part></tp:taxon-name>
                  </italic>
                </td><td rowspan="1" colspan="1" style="color: #231f20">U20 to U24</td><td rowspan="1" colspan="1" style="color: #231f20"><abbrev xmlns:xlink="http://www.w3.org/1999/xlink" content-type="institution" xlink:title="National Museum of Natural Science of Taiwan, Taichung" id="ABBRID0EWAAG" xlink:type="simple">NMNS</abbrev>-8764-088 to <abbrev xmlns:xlink="http://www.w3.org/1999/xlink" content-type="institution" xlink:title="National Museum of Natural Science of Taiwan, Taichung" id="ABBRID0E2AAG" xlink:type="simple">NMNS</abbrev>-8764-092</td><td rowspan="1" colspan="1" style="color: #231f20">Krong A Ward, M’drak District, Dak Lak Province, Vietnam</td><td rowspan="1" colspan="1" style="color: #231f20">4D + 1S</td><td rowspan="1" colspan="1" style="color: #231f20">3G</td><td rowspan="1" colspan="1" style="color: #231f20">U20–U23: <ext-link xmlns:xlink="http://www.w3.org/1999/xlink" ext-link-type="gen" xlink:href="OR978020" xlink:type="simple">OR978020</ext-link>– <ext-link xmlns:xlink="http://www.w3.org/1999/xlink" ext-link-type="gen" xlink:href="OR978023" xlink:type="simple">OR978023</ext-link></td><td rowspan="1" colspan="1" style="color: #396ba6"><ext-link xmlns:xlink="http://www.w3.org/1999/xlink" ext-link-type="gen" xlink:href="OR964302" xlink:type="simple">OR964302</ext-link>– <ext-link xmlns:xlink="http://www.w3.org/1999/xlink" ext-link-type="gen" xlink:href="OR964306" xlink:type="simple">OR964306</ext-link></td></tr><tr><td rowspan="1" colspan="1" style="color: #231f20">
                  <italic>
                    <tp:taxon-name><tp:taxon-name-part taxon-name-part-type="genus" reg="Amphidromus">A.</tp:taxon-name-part><tp:taxon-name-part taxon-name-part-type="species" reg="ingens">ingens</tp:taxon-name-part></tp:taxon-name>
                  </italic>
                </td><td rowspan="1" colspan="1" style="color: #231f20">YD1 to YD8, YE1 to YE4</td><td rowspan="1" colspan="1" style="color: #231f20"><abbrev xmlns:xlink="http://www.w3.org/1999/xlink" content-type="institution" xlink:title="National Museum of Natural Science of Taiwan, Taichung" id="ABBRID0ECDAG" xlink:type="simple">NMNS</abbrev>-8764-093 to <abbrev xmlns:xlink="http://www.w3.org/1999/xlink" content-type="institution" xlink:title="National Museum of Natural Science of Taiwan, Taichung" id="ABBRID0EHDAG" xlink:type="simple">NMNS</abbrev>-8764-104</td><td rowspan="1" colspan="1" style="color: #231f20">Ea Sup District, Dak Lak Province, Vietnam</td><td rowspan="1" colspan="1" style="color: #231f20">7D + 5S</td><td rowspan="1" colspan="1" style="color: #231f20">3H–I</td><td rowspan="1" colspan="1" style="color: #231f20">YD1–YD8: <ext-link xmlns:xlink="http://www.w3.org/1999/xlink" ext-link-type="gen" xlink:href="OR978024" xlink:type="simple">OR978024</ext-link>– <ext-link xmlns:xlink="http://www.w3.org/1999/xlink" ext-link-type="gen" xlink:href="OR978031" xlink:type="simple">OR978031</ext-link> YE1–YE4: <ext-link xmlns:xlink="http://www.w3.org/1999/xlink" ext-link-type="gen" xlink:href="OR978032" xlink:type="simple">OR978032</ext-link>– <ext-link xmlns:xlink="http://www.w3.org/1999/xlink" ext-link-type="gen" xlink:href="OR978035" xlink:type="simple">OR978035</ext-link></td><td rowspan="1" colspan="1" style="color: #231f20">YD1–YD2: <ext-link xmlns:xlink="http://www.w3.org/1999/xlink" ext-link-type="gen" xlink:href="OR964307" xlink:type="simple">OR964307</ext-link>– <ext-link xmlns:xlink="http://www.w3.org/1999/xlink" ext-link-type="gen" xlink:href="OR964308" xlink:type="simple">OR964308</ext-link> YD5–8: <ext-link xmlns:xlink="http://www.w3.org/1999/xlink" ext-link-type="gen" xlink:href="OR964309" xlink:type="simple">OR964309</ext-link>– <ext-link xmlns:xlink="http://www.w3.org/1999/xlink" ext-link-type="gen" xlink:href="OR964312" xlink:type="simple">OR964312</ext-link> YE1–YE4: <ext-link xmlns:xlink="http://www.w3.org/1999/xlink" ext-link-type="gen" xlink:href="OR964313" xlink:type="simple">OR964313</ext-link>– <ext-link xmlns:xlink="http://www.w3.org/1999/xlink" ext-link-type="gen" xlink:href="OR964316" xlink:type="simple">OR964316</ext-link></td></tr><tr><td rowspan="2" colspan="1" style="color: #231f20">5</td><td rowspan="2" colspan="1" style="color: #231f20"><italic><tp:taxon-name><tp:taxon-name-part taxon-name-part-type="genus" reg="Amphidromus">Amphidromus</tp:taxon-name-part><tp:taxon-name-part taxon-name-part-type="species" reg="ingensoides">ingensoides</tp:taxon-name-part></tp:taxon-name></italic> Jirapatrasilp &amp; Lee sp. nov.</td><td rowspan="1" colspan="1" style="color: #231f20"><italic><tp:taxon-name><tp:taxon-name-part taxon-name-part-type="genus" reg="Amphidromus">Amphidromus</tp:taxon-name-part></tp:taxon-name></italic> sp. 2</td><td rowspan="1" colspan="1" style="color: #231f20">G4, P6</td><td rowspan="1" colspan="1" style="color: #231f20"><abbrev xmlns:xlink="http://www.w3.org/1999/xlink" content-type="institution" xlink:title="Natural History Museum, London" id="ABBRID0E3GAG" xlink:type="simple">NHMUK</abbrev> 20230614, <abbrev xmlns:xlink="http://www.w3.org/1999/xlink" content-type="institution" xlink:title="National Museum of Natural Science of Taiwan, Taichung" id="ABBRID0EBHAG" xlink:type="simple">NMNS</abbrev>-8764-105</td><td rowspan="1" colspan="1" style="color: #231f20">CuMta Ward, M’drak District, Dak Lak Province, Vietnam</td><td rowspan="1" colspan="1" style="color: #231f20">1D + 1S</td><td rowspan="1" colspan="1" style="color: #231f20">8G–H</td><td rowspan="1" colspan="1" style="color: #396ba6"><ext-link xmlns:xlink="http://www.w3.org/1999/xlink" ext-link-type="gen" xlink:href="OR978036" xlink:type="simple">OR978036</ext-link>– <ext-link xmlns:xlink="http://www.w3.org/1999/xlink" ext-link-type="gen" xlink:href="OR978037" xlink:type="simple">OR978037</ext-link></td><td rowspan="1" colspan="1" style="color: #396ba6"><ext-link xmlns:xlink="http://www.w3.org/1999/xlink" ext-link-type="gen" xlink:href="OR964317" xlink:type="simple">OR964317</ext-link>– <ext-link xmlns:xlink="http://www.w3.org/1999/xlink" ext-link-type="gen" xlink:href="OR964318" xlink:type="simple">OR964318</ext-link></td><td rowspan="2" colspan="1" style="color: #231f20">This study</td></tr><tr><td rowspan="1" colspan="1" style="color: #231f20"><italic><tp:taxon-name><tp:taxon-name-part taxon-name-part-type="genus" reg="Amphidromus">Amphidromus</tp:taxon-name-part></tp:taxon-name></italic> sp. 2</td><td rowspan="1" colspan="1" style="color: #231f20">U10, U11</td><td rowspan="1" colspan="1" style="color: #231f20"><abbrev xmlns:xlink="http://www.w3.org/1999/xlink" content-type="institution" xlink:title="National Museum of Natural Science of Taiwan, Taichung" id="ABBRID0EIJAG" xlink:type="simple">NMNS</abbrev>-8764-106, <abbrev xmlns:xlink="http://www.w3.org/1999/xlink" content-type="institution" xlink:title="National Museum of Natural Science of Taiwan, Taichung" id="ABBRID0ENJAG" xlink:type="simple">NMNS</abbrev>-8764-107</td><td rowspan="1" colspan="1" style="color: #231f20">Hon Ba, Khanh Son District, Khanh Hoa Province, Vietnam</td><td rowspan="1" colspan="1" style="color: #231f20">1D + 1S</td><td rowspan="1" colspan="1" style="color: #231f20">8I–J</td><td rowspan="1" colspan="1" style="color: #396ba6"><ext-link xmlns:xlink="http://www.w3.org/1999/xlink" ext-link-type="gen" xlink:href="OR978038" xlink:type="simple">OR978038</ext-link>– <ext-link xmlns:xlink="http://www.w3.org/1999/xlink" ext-link-type="gen" xlink:href="OR978039" xlink:type="simple">OR978039</ext-link></td><td rowspan="1" colspan="1" style="color: #396ba6"><ext-link xmlns:xlink="http://www.w3.org/1999/xlink" ext-link-type="gen" xlink:href="OR964319" xlink:type="simple">OR964319</ext-link>– <ext-link xmlns:xlink="http://www.w3.org/1999/xlink" ext-link-type="gen" xlink:href="OR964320" xlink:type="simple">OR964320</ext-link></td></tr><tr><td rowspan="3" colspan="1" style="color: #231f20">6</td><td rowspan="3" colspan="1" style="color: #231f20"><italic><tp:taxon-name><tp:taxon-name-part taxon-name-part-type="genus" reg="Amphidromus">Amphidromus</tp:taxon-name-part><tp:taxon-name-part taxon-name-part-type="species" reg="buelowi">buelowi</tp:taxon-name-part></tp:taxon-name></italic> Fruhstorfer, 1905</td><td rowspan="1" colspan="1" style="color: #231f20">
                  <italic>
                    <tp:taxon-name><tp:taxon-name-part taxon-name-part-type="genus" reg="Amphidromus">A.</tp:taxon-name-part><tp:taxon-name-part taxon-name-part-type="species" reg="buelowi">buelowi</tp:taxon-name-part></tp:taxon-name>
                  </italic>
                </td><td rowspan="1" colspan="1" style="color: #231f20">SUK1 to SUK4</td><td rowspan="1" colspan="1" style="color: #231f20"><abbrev xmlns:xlink="http://www.w3.org/1999/xlink" content-type="institution" xlink:title="National Museum of Natural Science of Taiwan, Taichung" id="ABBRID0EIMAG" xlink:type="simple">NMNS</abbrev>-8764-022 to <abbrev xmlns:xlink="http://www.w3.org/1999/xlink" content-type="institution" xlink:title="National Museum of Natural Science of Taiwan, Taichung" id="ABBRID0ENMAG" xlink:type="simple">NMNS</abbrev>-8764-025</td><td rowspan="1" colspan="1" style="color: #231f20">Mount Singgalang, Sepuluh Koto, Tanah Datar Regency, West Sumatra, Indonesia</td><td rowspan="1" colspan="1" style="color: #231f20">4D</td><td rowspan="1" colspan="1" style="color: #231f20">15E</td><td rowspan="1" colspan="1" style="color: #231f20">SUK2–SUK3: <ext-link xmlns:xlink="http://www.w3.org/1999/xlink" ext-link-type="gen" xlink:href="OR978040" xlink:type="simple">OR978040</ext-link>– <ext-link xmlns:xlink="http://www.w3.org/1999/xlink" ext-link-type="gen" xlink:href="OR978041" xlink:type="simple">OR978041</ext-link></td><td rowspan="1" colspan="1" style="color: #231f20">SUK2–SUK3: <ext-link xmlns:xlink="http://www.w3.org/1999/xlink" ext-link-type="gen" xlink:href="OR964321" xlink:type="simple">OR964321</ext-link>– <ext-link xmlns:xlink="http://www.w3.org/1999/xlink" ext-link-type="gen" xlink:href="OR964322" xlink:type="simple">OR964322</ext-link></td><td rowspan="3" colspan="1" style="color: #231f20">This study</td></tr><tr><td rowspan="1" colspan="1" style="color: #231f20">
                  <italic>
                    <tp:taxon-name><tp:taxon-name-part taxon-name-part-type="genus" reg="Amphidromus">A.</tp:taxon-name-part><tp:taxon-name-part taxon-name-part-type="species" reg="asper">asper</tp:taxon-name-part></tp:taxon-name>
                  </italic>
                </td><td rowspan="1" colspan="1" style="color: #231f20">VCF, VCI7</td><td rowspan="1" colspan="1" style="color: #231f20"><abbrev xmlns:xlink="http://www.w3.org/1999/xlink" content-type="institution" xlink:title="National Museum of Natural Science of Taiwan, Taichung" id="ABBRID0EYOAG" xlink:type="simple">NMNS</abbrev>-8764-026, <abbrev xmlns:xlink="http://www.w3.org/1999/xlink" content-type="institution" xlink:title="National Museum of Natural Science of Taiwan, Taichung" id="ABBRID0E4OAG" xlink:type="simple">NMNS</abbrev>-8764-027</td><td rowspan="1" colspan="1" style="color: #231f20">Lang-Biang plateau, Lac Duong District, Lam Dong Province, Vietnam</td><td rowspan="1" colspan="1" style="color: #231f20">2D</td><td rowspan="1" colspan="1" style="color: #231f20">15G</td><td rowspan="1" colspan="1" style="color: #231f20">VCF: <ext-link xmlns:xlink="http://www.w3.org/1999/xlink" ext-link-type="gen" xlink:href="OR978042" xlink:type="simple">OR978042</ext-link></td><td rowspan="1" colspan="1" style="color: #231f20">VCF: <ext-link xmlns:xlink="http://www.w3.org/1999/xlink" ext-link-type="gen" xlink:href="OR964323" xlink:type="simple">OR964323</ext-link></td></tr><tr><td rowspan="1" colspan="1" style="color: #231f20">
                  <italic>
                    <tp:taxon-name><tp:taxon-name-part taxon-name-part-type="genus" reg="Amphidromus">A.</tp:taxon-name-part><tp:taxon-name-part taxon-name-part-type="species" reg="franzhuberi">franzhuberi</tp:taxon-name-part></tp:taxon-name>
                  </italic>
                </td><td rowspan="1" colspan="1" style="color: #231f20">VCG, VCI1 to VCI6</td><td rowspan="1" colspan="1" style="color: #231f20"><abbrev xmlns:xlink="http://www.w3.org/1999/xlink" content-type="institution" xlink:title="National Museum of Natural Science of Taiwan, Taichung" id="ABBRID0E1QAG" xlink:type="simple">NMNS</abbrev>-8764-028 to <abbrev xmlns:xlink="http://www.w3.org/1999/xlink" content-type="institution" xlink:title="National Museum of Natural Science of Taiwan, Taichung" id="ABBRID0E6QAG" xlink:type="simple">NMNS</abbrev>-8764-034</td><td rowspan="1" colspan="1" style="color: #231f20">Nha Trang, Khanh Hoa Province, Vietnam</td><td rowspan="1" colspan="1" style="color: #231f20">6D + 1S</td><td rowspan="1" colspan="1" style="color: #231f20">15H–I</td><td rowspan="1" colspan="1" style="color: #231f20">VCG: <ext-link xmlns:xlink="http://www.w3.org/1999/xlink" ext-link-type="gen" xlink:href="OR978043" xlink:type="simple">OR978043</ext-link> VCI1–VCI3: <ext-link xmlns:xlink="http://www.w3.org/1999/xlink" ext-link-type="gen" xlink:href="OR978044" xlink:type="simple">OR978044</ext-link>–<ext-link xmlns:xlink="http://www.w3.org/1999/xlink" ext-link-type="gen" xlink:href="OR978046" xlink:type="simple">OR978046</ext-link></td><td rowspan="1" colspan="1" style="color: #231f20">VCG: <ext-link xmlns:xlink="http://www.w3.org/1999/xlink" ext-link-type="gen" xlink:href="OR964324" xlink:type="simple">OR964324</ext-link> VCI1–VCI3: <ext-link xmlns:xlink="http://www.w3.org/1999/xlink" ext-link-type="gen" xlink:href="OR964325" xlink:type="simple">OR964325</ext-link>– <ext-link xmlns:xlink="http://www.w3.org/1999/xlink" ext-link-type="gen" xlink:href="OR964327" xlink:type="simple">OR964327</ext-link></td></tr><tr><td rowspan="5" colspan="1" style="color: #231f20">7</td><td rowspan="5" colspan="1" style="color: #231f20"><italic><tp:taxon-name><tp:taxon-name-part taxon-name-part-type="genus" reg="Amphidromus">Amphidromus</tp:taxon-name-part><tp:taxon-name-part taxon-name-part-type="species" reg="thachi">thachi</tp:taxon-name-part></tp:taxon-name></italic> Huber, 2015</td><td rowspan="1" colspan="1" style="color: #231f20">
                  <italic>
                    <tp:taxon-name><tp:taxon-name-part taxon-name-part-type="genus" reg="Amphidromus">A.</tp:taxon-name-part><tp:taxon-name-part taxon-name-part-type="species" reg="thachi">thachi</tp:taxon-name-part></tp:taxon-name>
                  </italic>
                </td><td rowspan="1" colspan="1" style="color: #231f20">VBQ1, VBQ2</td><td rowspan="1" colspan="1" style="color: #231f20"><abbrev xmlns:xlink="http://www.w3.org/1999/xlink" content-type="institution" xlink:title="National Museum of Natural Science of Taiwan, Taichung" id="ABBRID0EEUAG" xlink:type="simple">NMNS</abbrev>-8764-264, <abbrev xmlns:xlink="http://www.w3.org/1999/xlink" content-type="institution" xlink:title="National Museum of Natural Science of Taiwan, Taichung" id="ABBRID0EJUAG" xlink:type="simple">NMNS</abbrev>-8764-265</td><td rowspan="1" colspan="1" style="color: #231f20">Lac Duong District, Lam Dong Province, Vietnam</td><td rowspan="1" colspan="1" style="color: #231f20">2D</td><td rowspan="1" colspan="1" style="color: #231f20">17G–H</td><td rowspan="1" colspan="1" style="color: #396ba6"><ext-link xmlns:xlink="http://www.w3.org/1999/xlink" ext-link-type="gen" xlink:href="OR978048" xlink:type="simple">OR978048</ext-link>– <ext-link xmlns:xlink="http://www.w3.org/1999/xlink" ext-link-type="gen" xlink:href="OR978049" xlink:type="simple">OR978049</ext-link></td><td rowspan="1" colspan="1" style="color: #396ba6"><ext-link xmlns:xlink="http://www.w3.org/1999/xlink" ext-link-type="gen" xlink:href="OR964329" xlink:type="simple">OR964329</ext-link>– <ext-link xmlns:xlink="http://www.w3.org/1999/xlink" ext-link-type="gen" xlink:href="OR964330" xlink:type="simple">OR964330</ext-link></td><td rowspan="5" colspan="1" style="color: #231f20">This study</td></tr><tr><td rowspan="1" colspan="1" style="color: #231f20">
                  <italic>
                    <tp:taxon-name><tp:taxon-name-part taxon-name-part-type="genus" reg="Amphidromus">A.</tp:taxon-name-part><tp:taxon-name-part taxon-name-part-type="species" reg="thachi">thachi</tp:taxon-name-part></tp:taxon-name>
                  </italic>
                </td><td rowspan="1" colspan="1" style="color: #231f20">VBI1 to VBI4</td><td rowspan="1" colspan="1" style="color: #231f20"><abbrev xmlns:xlink="http://www.w3.org/1999/xlink" content-type="institution" xlink:title="National Museum of Natural Science of Taiwan, Taichung" id="ABBRID0EUWAG" xlink:type="simple">NMNS</abbrev>-8764-266 to <abbrev xmlns:xlink="http://www.w3.org/1999/xlink" content-type="institution" xlink:title="National Museum of Natural Science of Taiwan, Taichung" id="ABBRID0EZWAG" xlink:type="simple">NMNS</abbrev>-8764-269</td><td rowspan="1" colspan="1" style="color: #231f20">Vinh Thanh, Binh Dinh Province, Vietnam</td><td rowspan="1" colspan="1" style="color: #231f20">3D + 1S</td><td rowspan="1" colspan="1" style="color: #231f20">17D</td><td rowspan="1" colspan="1" style="color: #231f20">VBI1: <ext-link xmlns:xlink="http://www.w3.org/1999/xlink" ext-link-type="gen" xlink:href="OR978047" xlink:type="simple">OR978047</ext-link></td><td rowspan="1" colspan="1" style="color: #231f20">VBI1: <ext-link xmlns:xlink="http://www.w3.org/1999/xlink" ext-link-type="gen" xlink:href="OR964328" xlink:type="simple">OR964328</ext-link></td></tr><tr><td rowspan="1" colspan="1" style="color: #231f20">
                  <italic>
                    <tp:taxon-name><tp:taxon-name-part taxon-name-part-type="genus" reg="Amphidromus">A.</tp:taxon-name-part><tp:taxon-name-part taxon-name-part-type="species" reg="thachi">thachi</tp:taxon-name-part></tp:taxon-name>
                  </italic>
                </td><td rowspan="1" colspan="1" style="color: #231f20">VCD1, VCD2</td><td rowspan="1" colspan="1" style="color: #231f20"><abbrev xmlns:xlink="http://www.w3.org/1999/xlink" content-type="institution" xlink:title="National Museum of Natural Science of Taiwan, Taichung" id="ABBRID0EWYAG" xlink:type="simple">NMNS</abbrev>-8764-270, <abbrev xmlns:xlink="http://www.w3.org/1999/xlink" content-type="institution" xlink:title="National Museum of Natural Science of Taiwan, Taichung" id="ABBRID0E2YAG" xlink:type="simple">NMNS</abbrev>-8764-271</td><td rowspan="1" colspan="1" style="color: #231f20">Buon Don District, Dak Lak Province, Vietnam</td><td rowspan="1" colspan="1" style="color: #231f20">1D + 1S</td><td rowspan="1" colspan="1" style="color: #231f20">17E</td><td rowspan="1" colspan="1" style="color: #396ba6"><ext-link xmlns:xlink="http://www.w3.org/1999/xlink" ext-link-type="gen" xlink:href="OR978050" xlink:type="simple">OR978050</ext-link>– <ext-link xmlns:xlink="http://www.w3.org/1999/xlink" ext-link-type="gen" xlink:href="OR978051" xlink:type="simple">OR978051</ext-link></td><td rowspan="1" colspan="1" style="color: #396ba6"><ext-link xmlns:xlink="http://www.w3.org/1999/xlink" ext-link-type="gen" xlink:href="OR964331" xlink:type="simple">OR964331</ext-link>– <ext-link xmlns:xlink="http://www.w3.org/1999/xlink" ext-link-type="gen" xlink:href="OR964332" xlink:type="simple">OR964332</ext-link></td></tr><tr><td rowspan="1" colspan="1" style="color: #231f20">
                  <italic>
                    <tp:taxon-name><tp:taxon-name-part taxon-name-part-type="genus" reg="Amphidromus">A.</tp:taxon-name-part><tp:taxon-name-part taxon-name-part-type="species" reg="thachi">thachi</tp:taxon-name-part></tp:taxon-name>
                  </italic>
                </td><td rowspan="1" colspan="1" style="color: #231f20">VMAM</td><td rowspan="1" colspan="1" style="color: #231f20"><abbrev xmlns:xlink="http://www.w3.org/1999/xlink" content-type="institution" xlink:title="National Museum of Natural Science of Taiwan, Taichung" id="ABBRID0EC2AG" xlink:type="simple">NMNS</abbrev>-8764-272</td><td rowspan="1" colspan="1" style="color: #231f20">Da Lat, Lam Dong Province, Vietnam</td><td rowspan="1" colspan="1" style="color: #231f20">1S</td><td rowspan="1" colspan="1" style="color: #231f20">17F</td><td rowspan="1" colspan="1" style="color: #396ba6">
                  <ext-link xmlns:xlink="http://www.w3.org/1999/xlink" ext-link-type="gen" xlink:href="OR978052" xlink:type="simple">OR978052</ext-link>
                </td><td rowspan="1" colspan="1" style="color: #396ba6">
                  <ext-link xmlns:xlink="http://www.w3.org/1999/xlink" ext-link-type="gen" xlink:href="OR964333" xlink:type="simple">OR964333</ext-link>
                </td></tr><tr><td rowspan="1" colspan="1" style="color: #231f20">
                  <italic>
                    <tp:taxon-name><tp:taxon-name-part taxon-name-part-type="genus" reg="Amphidromus">A.</tp:taxon-name-part><tp:taxon-name-part taxon-name-part-type="species" reg="thachi">thachi</tp:taxon-name-part></tp:taxon-name>
                  </italic>
                </td><td rowspan="1" colspan="1" style="color: #231f20">XM1, XM2</td><td rowspan="1" colspan="1" style="color: #231f20"><abbrev xmlns:xlink="http://www.w3.org/1999/xlink" content-type="institution" xlink:title="National Museum of Natural Science of Taiwan, Taichung" id="ABBRID0EB4AG" xlink:type="simple">NMNS</abbrev>-8764-273, <abbrev xmlns:xlink="http://www.w3.org/1999/xlink" content-type="institution" xlink:title="National Museum of Natural Science of Taiwan, Taichung" id="ABBRID0EG4AG" xlink:type="simple">NMNS</abbrev>-8764-274</td><td rowspan="1" colspan="1" style="color: #231f20">Krong Bong, Dak Lak Province, Vietnam</td><td rowspan="1" colspan="1" style="color: #231f20">2D</td><td rowspan="1" colspan="1" style="color: #231f20">–</td><td rowspan="1" colspan="1" style="color: #396ba6"><ext-link xmlns:xlink="http://www.w3.org/1999/xlink" ext-link-type="gen" xlink:href="OR978053" xlink:type="simple">OR978053</ext-link>– <ext-link xmlns:xlink="http://www.w3.org/1999/xlink" ext-link-type="gen" xlink:href="OR978054" xlink:type="simple">OR978054</ext-link></td><td rowspan="1" colspan="1" style="color: #396ba6"><ext-link xmlns:xlink="http://www.w3.org/1999/xlink" ext-link-type="gen" xlink:href="OR964334" xlink:type="simple">OR964334</ext-link>– <ext-link xmlns:xlink="http://www.w3.org/1999/xlink" ext-link-type="gen" xlink:href="OR964335" xlink:type="simple">OR964335</ext-link></td></tr><tr><td rowspan="2" colspan="1" style="color: #231f20">8</td><td rowspan="2" colspan="1" style="color: #231f20"><italic><tp:taxon-name><tp:taxon-name-part taxon-name-part-type="genus" reg="Amphidromus">Amphidromus</tp:taxon-name-part><tp:taxon-name-part taxon-name-part-type="species" reg="metabletus">metabletus</tp:taxon-name-part></tp:taxon-name></italic> Möllendorff, 1900</td><td rowspan="1" colspan="1" style="color: #231f20">
                  <italic>
                    <tp:taxon-name><tp:taxon-name-part taxon-name-part-type="genus" reg="Amphidromus">A.</tp:taxon-name-part><tp:taxon-name-part taxon-name-part-type="species" reg="metabletus">metabletus</tp:taxon-name-part></tp:taxon-name>
                  </italic>
                </td><td rowspan="1" colspan="1" style="color: #231f20">P3 to P5, XE1 to XE5</td><td rowspan="1" colspan="1" style="color: #231f20"><abbrev xmlns:xlink="http://www.w3.org/1999/xlink" content-type="institution" xlink:title="National Museum of Natural Science of Taiwan, Taichung" id="ABBRID0EBABG" xlink:type="simple">NMNS</abbrev>-8764-123 to <abbrev xmlns:xlink="http://www.w3.org/1999/xlink" content-type="institution" xlink:title="National Museum of Natural Science of Taiwan, Taichung" id="ABBRID0EGABG" xlink:type="simple">NMNS</abbrev>-8764-130</td><td rowspan="1" colspan="1" style="color: #231f20">Nha Trang, Khanh Hoa Province, Vietnam</td><td rowspan="1" colspan="1" style="color: #231f20">4D + 4S</td><td rowspan="1" colspan="1" style="color: #231f20">21C–F</td><td rowspan="1" colspan="1" style="color: #231f20">P3–P5: <ext-link xmlns:xlink="http://www.w3.org/1999/xlink" ext-link-type="gen" xlink:href="OR978055" xlink:type="simple">OR978055</ext-link>– <ext-link xmlns:xlink="http://www.w3.org/1999/xlink" ext-link-type="gen" xlink:href="OR978057" xlink:type="simple">OR978057</ext-link> XE1–XE5: <ext-link xmlns:xlink="http://www.w3.org/1999/xlink" ext-link-type="gen" xlink:href="OR978064" xlink:type="simple">OR978064</ext-link>– <ext-link xmlns:xlink="http://www.w3.org/1999/xlink" ext-link-type="gen" xlink:href="OR978068" xlink:type="simple">OR978068</ext-link></td><td rowspan="1" colspan="1" style="color: #231f20">P3–P5: <ext-link xmlns:xlink="http://www.w3.org/1999/xlink" ext-link-type="gen" xlink:href="OR964336" xlink:type="simple">OR964336</ext-link>– <ext-link xmlns:xlink="http://www.w3.org/1999/xlink" ext-link-type="gen" xlink:href="OR964338" xlink:type="simple">OR964338</ext-link> XE1–XE5: <ext-link xmlns:xlink="http://www.w3.org/1999/xlink" ext-link-type="gen" xlink:href="OR964344" xlink:type="simple">OR964344</ext-link>–<ext-link xmlns:xlink="http://www.w3.org/1999/xlink" ext-link-type="gen" xlink:href="OR964348" xlink:type="simple">OR964348</ext-link></td><td rowspan="2" colspan="1" style="color: #231f20">This study</td></tr><tr><td rowspan="1" colspan="1" style="color: #231f20">
                  <italic>
                    <tp:taxon-name><tp:taxon-name-part taxon-name-part-type="genus" reg="Amphidromus">A.</tp:taxon-name-part><tp:taxon-name-part taxon-name-part-type="species" reg="metabletus">metabletus</tp:taxon-name-part></tp:taxon-name>
                  </italic>
                </td><td rowspan="1" colspan="1" style="color: #231f20">VMELa1 to VMELa6, VMELb1 to VMELb6, VMELc1, VMELd1 to VMELd3, VMELe1 to VMELe3</td><td rowspan="1" colspan="1" style="color: #231f20"><abbrev xmlns:xlink="http://www.w3.org/1999/xlink" content-type="institution" xlink:title="National Museum of Natural Science of Taiwan, Taichung" id="ABBRID0EFDBG" xlink:type="simple">NMNS</abbrev>-8764-131 to <abbrev xmlns:xlink="http://www.w3.org/1999/xlink" content-type="institution" xlink:title="National Museum of Natural Science of Taiwan, Taichung" id="ABBRID0EKDBG" xlink:type="simple">NMNS</abbrev>-8764-149</td><td rowspan="1" colspan="1" style="color: #231f20">Ninh Hoa, Khanh Hoa Province, Vietnam</td><td rowspan="1" colspan="1" style="color: #231f20">15D + 4S</td><td rowspan="1" colspan="1" style="color: #231f20">21G–L</td><td rowspan="1" colspan="1" style="color: #231f20">VMELa6: <ext-link xmlns:xlink="http://www.w3.org/1999/xlink" ext-link-type="gen" xlink:href="OR978058" xlink:type="simple">OR978058</ext-link> VMELb6: <ext-link xmlns:xlink="http://www.w3.org/1999/xlink" ext-link-type="gen" xlink:href="OR978059" xlink:type="simple">OR978059</ext-link> VMELc1: <ext-link xmlns:xlink="http://www.w3.org/1999/xlink" ext-link-type="gen" xlink:href="OR978060" xlink:type="simple">OR978060</ext-link> VMELd1: <ext-link xmlns:xlink="http://www.w3.org/1999/xlink" ext-link-type="gen" xlink:href="OR978061" xlink:type="simple">OR978061</ext-link> VMELd3: <ext-link xmlns:xlink="http://www.w3.org/1999/xlink" ext-link-type="gen" xlink:href="OR978062" xlink:type="simple">OR978062</ext-link> VMELe1: <ext-link xmlns:xlink="http://www.w3.org/1999/xlink" ext-link-type="gen" xlink:href="OR978063" xlink:type="simple">OR978063</ext-link></td><td rowspan="1" colspan="1" style="color: #231f20">VMELa6: <ext-link xmlns:xlink="http://www.w3.org/1999/xlink" ext-link-type="gen" xlink:href="OR964339" xlink:type="simple">OR964339</ext-link> VMELb6: <ext-link xmlns:xlink="http://www.w3.org/1999/xlink" ext-link-type="gen" xlink:href="OR964340" xlink:type="simple">OR964340</ext-link> VMELc1: <ext-link xmlns:xlink="http://www.w3.org/1999/xlink" ext-link-type="gen" xlink:href="OR964341" xlink:type="simple">OR964341</ext-link> VMELd1: <ext-link xmlns:xlink="http://www.w3.org/1999/xlink" ext-link-type="gen" xlink:href="OR964342" xlink:type="simple">OR964342</ext-link> VMELe1: <ext-link xmlns:xlink="http://www.w3.org/1999/xlink" ext-link-type="gen" xlink:href="OR964343" xlink:type="simple">OR964343</ext-link></td></tr><tr><td rowspan="4" colspan="1" style="color: #231f20">9</td><td rowspan="4" colspan="1" style="color: #231f20"><italic><tp:taxon-name><tp:taxon-name-part taxon-name-part-type="genus" reg="Amphidromus">Amphidromus</tp:taxon-name-part><tp:taxon-name-part taxon-name-part-type="species" reg="haematostoma">haematostoma</tp:taxon-name-part></tp:taxon-name></italic> Möllendorff, 1898</td><td rowspan="1" colspan="1" style="color: #231f20">
                  <italic>
                    <tp:taxon-name><tp:taxon-name-part taxon-name-part-type="genus" reg="Amphidromus">A.</tp:taxon-name-part><tp:taxon-name-part taxon-name-part-type="species" reg="haematostoma">haematostoma</tp:taxon-name-part></tp:taxon-name>
                  </italic>
                </td><td rowspan="1" colspan="1" style="color: #231f20">X91 to X94</td><td rowspan="1" colspan="1" style="color: #231f20"><abbrev xmlns:xlink="http://www.w3.org/1999/xlink" content-type="institution" xlink:title="National Museum of Natural Science of Taiwan, Taichung" id="ABBRID0EIHBG" xlink:type="simple">NMNS</abbrev>-8764-053 to <abbrev xmlns:xlink="http://www.w3.org/1999/xlink" content-type="institution" xlink:title="National Museum of Natural Science of Taiwan, Taichung" id="ABBRID0ENHBG" xlink:type="simple">NMNS</abbrev>-8764-056</td><td rowspan="1" colspan="1" style="color: #231f20">Samphanh District, Phongsali Province, Laos</td><td rowspan="1" colspan="1" style="color: #231f20">4S</td><td rowspan="1" colspan="1" style="color: #231f20">24D</td><td rowspan="1" colspan="1" style="color: #231f20">–</td><td rowspan="1" colspan="1" style="color: #231f20">X92–X94: <ext-link xmlns:xlink="http://www.w3.org/1999/xlink" ext-link-type="gen" xlink:href="OR964349" xlink:type="simple">OR964349</ext-link>– <ext-link xmlns:xlink="http://www.w3.org/1999/xlink" ext-link-type="gen" xlink:href="OR964351" xlink:type="simple">OR964351</ext-link></td><td rowspan="4" colspan="1" style="color: #231f20">This study</td></tr><tr><td rowspan="1" colspan="1" style="color: #231f20">
                  <italic>
                    <tp:taxon-name><tp:taxon-name-part taxon-name-part-type="genus" reg="Amphidromus">A.</tp:taxon-name-part><tp:taxon-name-part taxon-name-part-type="species" reg="haematostoma">haematostoma</tp:taxon-name-part></tp:taxon-name>
                  </italic>
                </td><td rowspan="1" colspan="1" style="color: #231f20">ZK0 to ZK9, ZK9a to ZJ9j</td><td rowspan="1" colspan="1" style="color: #231f20"><abbrev xmlns:xlink="http://www.w3.org/1999/xlink" content-type="institution" xlink:title="National Museum of Natural Science of Taiwan, Taichung" id="ABBRID0EOJBG" xlink:type="simple">NMNS</abbrev>-8764-057 to <abbrev xmlns:xlink="http://www.w3.org/1999/xlink" content-type="institution" xlink:title="National Museum of Natural Science of Taiwan, Taichung" id="ABBRID0ETJBG" xlink:type="simple">NMNS</abbrev>-8764-076</td><td rowspan="1" colspan="1" style="color: #231f20">Ba Chien, Pakse District, Champasak Province, Laos</td><td rowspan="1" colspan="1" style="color: #231f20">20S</td><td rowspan="1" colspan="1" style="color: #231f20">24E–F</td><td rowspan="1" colspan="1" style="color: #231f20">ZK6–ZK7: <ext-link xmlns:xlink="http://www.w3.org/1999/xlink" ext-link-type="gen" xlink:href="OR978073" xlink:type="simple">OR978073</ext-link>– <ext-link xmlns:xlink="http://www.w3.org/1999/xlink" ext-link-type="gen" xlink:href="OR978074" xlink:type="simple">OR978074</ext-link> ZK9: <ext-link xmlns:xlink="http://www.w3.org/1999/xlink" ext-link-type="gen" xlink:href="OR978075" xlink:type="simple">OR978075</ext-link></td><td rowspan="1" colspan="1" style="color: #231f20">ZK6–ZK7: <ext-link xmlns:xlink="http://www.w3.org/1999/xlink" ext-link-type="gen" xlink:href="OR964352" xlink:type="simple">OR964352</ext-link>– <ext-link xmlns:xlink="http://www.w3.org/1999/xlink" ext-link-type="gen" xlink:href="OR964353" xlink:type="simple">OR964353</ext-link></td></tr><tr><td rowspan="1" colspan="1" style="color: #231f20">
                  <italic>
                    <tp:taxon-name><tp:taxon-name-part taxon-name-part-type="genus" reg="Amphidromus">A.</tp:taxon-name-part><tp:taxon-name-part taxon-name-part-type="species" reg="haematostoma">haematostoma</tp:taxon-name-part></tp:taxon-name>
                  </italic>
                </td><td rowspan="1" colspan="1" style="color: #231f20">AM36</td><td rowspan="1" colspan="1" style="color: #231f20">ex. Maassen collection</td><td rowspan="1" colspan="1" style="color: #231f20">Boloven Plateau, Paksong District, Champasak Province, Laos</td><td rowspan="1" colspan="1" style="color: #231f20">1S</td><td rowspan="1" colspan="1" style="color: #231f20">–</td><td rowspan="1" colspan="1" style="color: #396ba6">
                  <ext-link xmlns:xlink="http://www.w3.org/1999/xlink" ext-link-type="gen" xlink:href="OR978069" xlink:type="simple">OR978069</ext-link>
                </td><td rowspan="1" colspan="1" style="color: #231f20">–</td></tr><tr><td rowspan="1" colspan="1" style="color: #231f20">
                  <italic>
                    <tp:taxon-name><tp:taxon-name-part taxon-name-part-type="genus" reg="Amphidromus">A.</tp:taxon-name-part><tp:taxon-name-part taxon-name-part-type="species" reg="haematostoma">haematostoma</tp:taxon-name-part></tp:taxon-name>
                  </italic>
                </td><td rowspan="1" colspan="1" style="color: #231f20">VMDO1 to VMDO5</td><td rowspan="1" colspan="1" style="color: #231f20"><abbrev xmlns:xlink="http://www.w3.org/1999/xlink" content-type="institution" xlink:title="National Museum of Natural Science of Taiwan, Taichung" id="ABBRID0ESNBG" xlink:type="simple">NMNS</abbrev>-8764-077 to <abbrev xmlns:xlink="http://www.w3.org/1999/xlink" content-type="institution" xlink:title="National Museum of Natural Science of Taiwan, Taichung" id="ABBRID0EXNBG" xlink:type="simple">NMNS</abbrev>-8764-081</td><td rowspan="1" colspan="1" style="color: #231f20">Kbang District, Gia Lai Province, Vietnam</td><td rowspan="1" colspan="1" style="color: #231f20">5S</td><td rowspan="1" colspan="1" style="color: #231f20">24G</td><td rowspan="1" colspan="1" style="color: #231f20">VMDO1: <ext-link xmlns:xlink="http://www.w3.org/1999/xlink" ext-link-type="gen" xlink:href="OR978070" xlink:type="simple">OR978070</ext-link> VMDO4: <ext-link xmlns:xlink="http://www.w3.org/1999/xlink" ext-link-type="gen" xlink:href="OR978071" xlink:type="simple">OR978071</ext-link> VMDO5: <ext-link xmlns:xlink="http://www.w3.org/1999/xlink" ext-link-type="gen" xlink:href="OR978072" xlink:type="simple">OR978072</ext-link></td><td rowspan="1" colspan="1" style="color: #231f20">–</td></tr><tr><td rowspan="2" colspan="1" style="color: #231f20">10</td><td rowspan="2" colspan="1" style="color: #231f20"><italic><tp:taxon-name><tp:taxon-name-part taxon-name-part-type="genus" reg="Amphidromus">Amphidromus</tp:taxon-name-part><tp:taxon-name-part taxon-name-part-type="species" reg="madelineae">madelineae</tp:taxon-name-part></tp:taxon-name></italic> Thach, 2020</td><td rowspan="1" colspan="1" style="color: #231f20">
                  <italic>
                    <tp:taxon-name><tp:taxon-name-part taxon-name-part-type="genus" reg="Amphidromus">A.</tp:taxon-name-part><tp:taxon-name-part taxon-name-part-type="species" reg="madelineae">madelineae</tp:taxon-name-part></tp:taxon-name>
                  </italic>
                </td><td rowspan="1" colspan="1" style="color: #231f20">VBO1 to VBO5</td><td rowspan="1" colspan="1" style="color: #231f20"><abbrev xmlns:xlink="http://www.w3.org/1999/xlink" content-type="institution" xlink:title="National Museum of Natural Science of Taiwan, Taichung" id="ABBRID0ENQBG" xlink:type="simple">NMNS</abbrev>-8764-108 to <abbrev xmlns:xlink="http://www.w3.org/1999/xlink" content-type="institution" xlink:title="National Museum of Natural Science of Taiwan, Taichung" id="ABBRID0ESQBG" xlink:type="simple">NMNS</abbrev>-8764-112</td><td rowspan="1" colspan="1" style="color: #231f20">Duy Xuyen District, Quang Nam Province, Vietnam</td><td rowspan="1" colspan="1" style="color: #231f20">5S</td><td rowspan="1" colspan="1" style="color: #231f20">24I–J</td><td rowspan="1" colspan="1" style="color: #231f20">VBO2: <ext-link xmlns:xlink="http://www.w3.org/1999/xlink" ext-link-type="gen" xlink:href="OR978076" xlink:type="simple">OR978076</ext-link> VBO5: <ext-link xmlns:xlink="http://www.w3.org/1999/xlink" ext-link-type="gen" xlink:href="OR978077" xlink:type="simple">OR978077</ext-link></td><td rowspan="1" colspan="1" style="color: #231f20">VBO2: <ext-link xmlns:xlink="http://www.w3.org/1999/xlink" ext-link-type="gen" xlink:href="OR964354" xlink:type="simple">OR964354</ext-link> VBO5: <ext-link xmlns:xlink="http://www.w3.org/1999/xlink" ext-link-type="gen" xlink:href="OR964355" xlink:type="simple">OR964355</ext-link></td><td rowspan="2" colspan="1" style="color: #231f20">This study</td></tr><tr><td rowspan="1" colspan="1" style="color: #231f20">
                  <italic>
                    <tp:taxon-name><tp:taxon-name-part taxon-name-part-type="genus" reg="Amphidromus">A.</tp:taxon-name-part><tp:taxon-name-part taxon-name-part-type="species" reg="madelineae">madelineae</tp:taxon-name-part></tp:taxon-name>
                  </italic>
                </td><td rowspan="1" colspan="1" style="color: #231f20">VKBG0 to VKBG9</td><td rowspan="1" colspan="1" style="color: #231f20"><abbrev xmlns:xlink="http://www.w3.org/1999/xlink" content-type="institution" xlink:title="National Museum of Natural Science of Taiwan, Taichung" id="ABBRID0E4SBG" xlink:type="simple">NMNS</abbrev>-8764-113 to <abbrev xmlns:xlink="http://www.w3.org/1999/xlink" content-type="institution" xlink:title="National Museum of Natural Science of Taiwan, Taichung" id="ABBRID0ECTBG" xlink:type="simple">NMNS</abbrev>-8764-122</td><td rowspan="1" colspan="1" style="color: #231f20">Za Hung, Dong Giang District, Quang Nam Province, Vietnam</td><td rowspan="1" colspan="1" style="color: #231f20">10S</td><td rowspan="1" colspan="1" style="color: #231f20">24K–M</td><td rowspan="1" colspan="1" style="color: #231f20">VKBG1: <ext-link xmlns:xlink="http://www.w3.org/1999/xlink" ext-link-type="gen" xlink:href="OR978078" xlink:type="simple">OR978078</ext-link> VKBG5: <ext-link xmlns:xlink="http://www.w3.org/1999/xlink" ext-link-type="gen" xlink:href="OR978079" xlink:type="simple">OR978079</ext-link> VKBG9: <ext-link xmlns:xlink="http://www.w3.org/1999/xlink" ext-link-type="gen" xlink:href="OR978080" xlink:type="simple">OR978080</ext-link></td><td rowspan="1" colspan="1" style="color: #231f20">VKBG1: <ext-link xmlns:xlink="http://www.w3.org/1999/xlink" ext-link-type="gen" xlink:href="OR964356" xlink:type="simple">OR964356</ext-link> VKBG5: <ext-link xmlns:xlink="http://www.w3.org/1999/xlink" ext-link-type="gen" xlink:href="OR964357" xlink:type="simple">OR964357</ext-link> VKBG9: <ext-link xmlns:xlink="http://www.w3.org/1999/xlink" ext-link-type="gen" xlink:href="OR964358" xlink:type="simple">OR964358</ext-link></td></tr><tr><td rowspan="3" colspan="1" style="color: #231f20">11</td><td rowspan="3" colspan="1" style="color: #231f20"><italic><tp:taxon-name><tp:taxon-name-part taxon-name-part-type="genus" reg="Amphidromus">Amphidromus</tp:taxon-name-part><tp:taxon-name-part taxon-name-part-type="species" reg="costifer">costifer</tp:taxon-name-part></tp:taxon-name></italic> Smith, 1893</td><td rowspan="1" colspan="1" style="color: #231f20">
                  <italic>
                    <tp:taxon-name><tp:taxon-name-part taxon-name-part-type="genus" reg="Amphidromus">A.</tp:taxon-name-part><tp:taxon-name-part taxon-name-part-type="species" reg="costifer">costifer</tp:taxon-name-part></tp:taxon-name>
                  </italic>
                </td><td rowspan="1" colspan="1" style="color: #231f20">YW0 to YW9</td><td rowspan="1" colspan="1" style="color: #231f20"><abbrev xmlns:xlink="http://www.w3.org/1999/xlink" content-type="institution" xlink:title="National Museum of Natural Science of Taiwan, Taichung" id="ABBRID0EHWBG" xlink:type="simple">NMNS</abbrev>-8764-035 to <abbrev xmlns:xlink="http://www.w3.org/1999/xlink" content-type="institution" xlink:title="National Museum of Natural Science of Taiwan, Taichung" id="ABBRID0EMWBG" xlink:type="simple">NMNS</abbrev>-8764-044</td><td rowspan="1" colspan="1" style="color: #231f20">Tay Son District, Binh Dinh Province, Vietnam</td><td rowspan="1" colspan="1" style="color: #231f20">10D</td><td rowspan="1" colspan="1" style="color: #231f20">27D–E</td><td rowspan="1" colspan="1" style="color: #231f20">–</td><td rowspan="1" colspan="1" style="color: #231f20">YW0–YW8: <ext-link xmlns:xlink="http://www.w3.org/1999/xlink" ext-link-type="gen" xlink:href="OR964366" xlink:type="simple">OR964366</ext-link>– <ext-link xmlns:xlink="http://www.w3.org/1999/xlink" ext-link-type="gen" xlink:href="OR964374" xlink:type="simple">OR964374</ext-link></td><td rowspan="3" colspan="1" style="color: #231f20">This study</td></tr><tr><td rowspan="1" colspan="1" style="color: #231f20">
                  <italic>
                    <tp:taxon-name><tp:taxon-name-part taxon-name-part-type="genus" reg="Amphidromus">A.</tp:taxon-name-part><tp:taxon-name-part taxon-name-part-type="species" reg="costifer">costifer</tp:taxon-name-part></tp:taxon-name>
                  </italic>
                </td><td rowspan="1" colspan="1" style="color: #231f20">YF1 to YF6</td><td rowspan="1" colspan="1" style="color: #231f20"><abbrev xmlns:xlink="http://www.w3.org/1999/xlink" content-type="institution" xlink:title="National Museum of Natural Science of Taiwan, Taichung" id="ABBRID0ENYBG" xlink:type="simple">NMNS</abbrev>-8764-045 to <abbrev xmlns:xlink="http://www.w3.org/1999/xlink" content-type="institution" xlink:title="National Museum of Natural Science of Taiwan, Taichung" id="ABBRID0ESYBG" xlink:type="simple">NMNS</abbrev>-8764-050</td><td rowspan="1" colspan="1" style="color: #231f20">Ea Sup District, Dak Lak Province, Vietnam</td><td rowspan="1" colspan="1" style="color: #231f20">6D</td><td rowspan="1" colspan="1" style="color: #231f20">27F–G</td><td rowspan="1" colspan="1" style="color: #231f20">YF4: <ext-link xmlns:xlink="http://www.w3.org/1999/xlink" ext-link-type="gen" xlink:href="OR978083" xlink:type="simple">OR978083</ext-link></td><td rowspan="1" colspan="1" style="color: #231f20">YF2–YF6: <ext-link xmlns:xlink="http://www.w3.org/1999/xlink" ext-link-type="gen" xlink:href="OR964361" xlink:type="simple">OR964361</ext-link>– <ext-link xmlns:xlink="http://www.w3.org/1999/xlink" ext-link-type="gen" xlink:href="OR964365" xlink:type="simple">OR964365</ext-link></td></tr><tr><td rowspan="1" colspan="1" style="color: #231f20">
                  <italic>
                    <tp:taxon-name><tp:taxon-name-part taxon-name-part-type="genus" reg="Amphidromus">A.</tp:taxon-name-part><tp:taxon-name-part taxon-name-part-type="species" reg="nguyenkhoai">nguyenkhoai</tp:taxon-name-part></tp:taxon-name>
                  </italic>
                </td><td rowspan="1" colspan="1" style="color: #231f20">VKBE1, VKBE2</td><td rowspan="1" colspan="1" style="color: #231f20"><abbrev xmlns:xlink="http://www.w3.org/1999/xlink" content-type="institution" xlink:title="National Museum of Natural Science of Taiwan, Taichung" id="ABBRID0EU1BG" xlink:type="simple">NMNS</abbrev>-8764-051, <abbrev xmlns:xlink="http://www.w3.org/1999/xlink" content-type="institution" xlink:title="National Museum of Natural Science of Taiwan, Taichung" id="ABBRID0EZ1BG" xlink:type="simple">NMNS</abbrev>-8764-052</td><td rowspan="1" colspan="1" style="color: #231f20">An Lao District, Binh Dinh Province, Vietnam</td><td rowspan="1" colspan="1" style="color: #231f20">2D</td><td rowspan="1" colspan="1" style="color: #231f20">27H–I</td><td rowspan="1" colspan="1" style="color: #396ba6"><ext-link xmlns:xlink="http://www.w3.org/1999/xlink" ext-link-type="gen" xlink:href="OR978081" xlink:type="simple">OR978081</ext-link>– <ext-link xmlns:xlink="http://www.w3.org/1999/xlink" ext-link-type="gen" xlink:href="OR978082" xlink:type="simple">OR978082</ext-link></td><td rowspan="1" colspan="1" style="color: #396ba6"><ext-link xmlns:xlink="http://www.w3.org/1999/xlink" ext-link-type="gen" xlink:href="OR964359" xlink:type="simple">OR964359</ext-link>– <ext-link xmlns:xlink="http://www.w3.org/1999/xlink" ext-link-type="gen" xlink:href="OR964360" xlink:type="simple">OR964360</ext-link></td></tr><tr><td rowspan="2" colspan="1" style="color: #231f20">12</td><td rowspan="2" colspan="1" style="color: #231f20"><italic><tp:taxon-name><tp:taxon-name-part taxon-name-part-type="genus" reg="Amphidromus">Amphidromus</tp:taxon-name-part><tp:taxon-name-part taxon-name-part-type="species" reg="pankowskianus">pankowskianus</tp:taxon-name-part></tp:taxon-name></italic> Thach, 2020</td><td rowspan="1" colspan="1" style="color: #231f20">
                  <italic>
                    <tp:taxon-name><tp:taxon-name-part taxon-name-part-type="genus" reg="Amphidromus">A.</tp:taxon-name-part><tp:taxon-name-part taxon-name-part-type="species" reg="pankowskianus">pankowskianus</tp:taxon-name-part></tp:taxon-name>
                  </italic>
                </td><td rowspan="1" colspan="1" style="color: #231f20">CAF1 to CAF3</td><td rowspan="1" colspan="1" style="color: #231f20"><abbrev xmlns:xlink="http://www.w3.org/1999/xlink" content-type="institution" xlink:title="National Museum of Natural Science of Taiwan, Taichung" id="ABBRID0EU4BG" xlink:type="simple">NMNS</abbrev>-8764-150 to <abbrev xmlns:xlink="http://www.w3.org/1999/xlink" content-type="institution" xlink:title="National Museum of Natural Science of Taiwan, Taichung" id="ABBRID0EZ4BG" xlink:type="simple">NMNS</abbrev>-8764-152</td><td rowspan="1" colspan="1" style="color: #231f20">Khammouan Province, Laos, near Minh Hoa District, Quang Binh Province, Vietnam</td><td rowspan="1" colspan="1" style="color: #231f20">2D + 1S</td><td rowspan="1" colspan="1" style="color: #231f20">30K–L</td><td rowspan="1" colspan="1" style="color: #231f20">CAF1–CAF2: <ext-link xmlns:xlink="http://www.w3.org/1999/xlink" ext-link-type="gen" xlink:href="OR978084" xlink:type="simple">OR978084</ext-link>– <ext-link xmlns:xlink="http://www.w3.org/1999/xlink" ext-link-type="gen" xlink:href="OR978085" xlink:type="simple">OR978085</ext-link></td><td rowspan="1" colspan="1" style="color: #231f20">CAF1: <ext-link xmlns:xlink="http://www.w3.org/1999/xlink" ext-link-type="gen" xlink:href="OR964375" xlink:type="simple">OR964375</ext-link></td><td rowspan="2" colspan="1" style="color: #231f20">This study</td></tr><tr><td rowspan="1" colspan="1" style="color: #231f20">
                  <italic>
                    <tp:taxon-name><tp:taxon-name-part taxon-name-part-type="genus" reg="Amphidromus">A.</tp:taxon-name-part><tp:taxon-name-part taxon-name-part-type="species" reg="pankowskianus">pankowskianus</tp:taxon-name-part></tp:taxon-name>
                  </italic>
                </td><td rowspan="1" colspan="1" style="color: #231f20">VTAR1 to VTAR40</td><td rowspan="1" colspan="1" style="color: #231f20"><abbrev xmlns:xlink="http://www.w3.org/1999/xlink" content-type="institution" xlink:title="National Museum of Natural Science of Taiwan, Taichung" id="ABBRID0EAAAI" xlink:type="simple">NMNS</abbrev>-8764-153 to <abbrev xmlns:xlink="http://www.w3.org/1999/xlink" content-type="institution" xlink:title="National Museum of Natural Science of Taiwan, Taichung" id="ABBRID0EFAAI" xlink:type="simple">NMNS</abbrev>-8764-191, <abbrev xmlns:xlink="http://www.w3.org/1999/xlink" content-type="institution" xlink:title="National Museum of Natural Science of Taiwan, Taichung" id="ABBRID0EKAAI" xlink:type="simple">NMNS</abbrev>-8764-212</td><td rowspan="1" colspan="1" style="color: #231f20">Lak Sao, Khamkeut District, Bolikhamsai Province, Laos</td><td rowspan="1" colspan="1" style="color: #231f20">23D + 17S</td><td rowspan="1" colspan="1" style="color: #231f20">30H–J</td><td rowspan="1" colspan="1" style="color: #231f20">VTAR02: <ext-link xmlns:xlink="http://www.w3.org/1999/xlink" ext-link-type="gen" xlink:href="OR978086" xlink:type="simple">OR978086</ext-link> VTAR06: <ext-link xmlns:xlink="http://www.w3.org/1999/xlink" ext-link-type="gen" xlink:href="OR978087" xlink:type="simple">OR978087</ext-link> VTAR08–VTAR09: <ext-link xmlns:xlink="http://www.w3.org/1999/xlink" ext-link-type="gen" xlink:href="OR978088" xlink:type="simple">OR978088</ext-link>–<ext-link xmlns:xlink="http://www.w3.org/1999/xlink" ext-link-type="gen" xlink:href="OR978089" xlink:type="simple">OR978089</ext-link> VTAR11: <ext-link xmlns:xlink="http://www.w3.org/1999/xlink" ext-link-type="gen" xlink:href="OR978090" xlink:type="simple">OR978090</ext-link> VTAR15: <ext-link xmlns:xlink="http://www.w3.org/1999/xlink" ext-link-type="gen" xlink:href="OR978091" xlink:type="simple">OR978091</ext-link></td><td rowspan="1" colspan="1" style="color: #231f20">–</td></tr><tr><td rowspan="1" colspan="1" style="color: #231f20">13</td><td rowspan="1" colspan="1" style="color: #231f20"><italic><tp:taxon-name><tp:taxon-name-part taxon-name-part-type="genus" reg="Amphidromus">Amphidromus</tp:taxon-name-part><tp:taxon-name-part taxon-name-part-type="species" reg="roseolabiatus">roseolabiatus</tp:taxon-name-part></tp:taxon-name></italic> Fulton, 1896</td><td rowspan="1" colspan="1" style="color: #231f20">
                  <italic>
                    <tp:taxon-name><tp:taxon-name-part taxon-name-part-type="genus" reg="Amphidromus">A.</tp:taxon-name-part><tp:taxon-name-part taxon-name-part-type="species" reg="roseolabiatus">roseolabiatus</tp:taxon-name-part></tp:taxon-name>
                  </italic>
                </td><td rowspan="1" colspan="1" style="color: #231f20">CAB0 to CAB9</td><td rowspan="1" colspan="1" style="color: #231f20"><abbrev xmlns:xlink="http://www.w3.org/1999/xlink" content-type="institution" xlink:title="National Museum of Natural Science of Taiwan, Taichung" id="ABBRID0EPDAI" xlink:type="simple">NMNS</abbrev>-8764-254 to <abbrev xmlns:xlink="http://www.w3.org/1999/xlink" content-type="institution" xlink:title="National Museum of Natural Science of Taiwan, Taichung" id="ABBRID0EUDAI" xlink:type="simple">NMNS</abbrev>-8764-263</td><td rowspan="1" colspan="1" style="color: #231f20">Kambong Siem District, Kampong Cham Province, Cambodia</td><td rowspan="1" colspan="1" style="color: #231f20">4D + 6S</td><td rowspan="1" colspan="1" style="color: #231f20">30D–F</td><td rowspan="1" colspan="1" style="color: #231f20">CAB0: <ext-link xmlns:xlink="http://www.w3.org/1999/xlink" ext-link-type="gen" xlink:href="OR978092" xlink:type="simple">OR978092</ext-link> CAB2–CAB3: <ext-link xmlns:xlink="http://www.w3.org/1999/xlink" ext-link-type="gen" xlink:href="OR978093" xlink:type="simple">OR978093</ext-link>– <ext-link xmlns:xlink="http://www.w3.org/1999/xlink" ext-link-type="gen" xlink:href="OR978094" xlink:type="simple">OR978094</ext-link> CAB7: <ext-link xmlns:xlink="http://www.w3.org/1999/xlink" ext-link-type="gen" xlink:href="OR978095" xlink:type="simple">OR978095</ext-link></td><td rowspan="1" colspan="1" style="color: #231f20">CAB0: <ext-link xmlns:xlink="http://www.w3.org/1999/xlink" ext-link-type="gen" xlink:href="OR964376" xlink:type="simple">OR964376</ext-link> CAB2–CAB3: <ext-link xmlns:xlink="http://www.w3.org/1999/xlink" ext-link-type="gen" xlink:href="OR964377" xlink:type="simple">OR964377</ext-link>– <ext-link xmlns:xlink="http://www.w3.org/1999/xlink" ext-link-type="gen" xlink:href="OR964378" xlink:type="simple">OR964378</ext-link> CAB7: <ext-link xmlns:xlink="http://www.w3.org/1999/xlink" ext-link-type="gen" xlink:href="OR964379" xlink:type="simple">OR964379</ext-link></td><td rowspan="1" colspan="1" style="color: #231f20">This study</td></tr><tr><td rowspan="2" colspan="1" style="color: #231f20">14</td><td rowspan="2" colspan="1" style="color: #231f20"><italic><tp:taxon-name><tp:taxon-name-part taxon-name-part-type="genus" reg="Amphidromus">Amphidromus</tp:taxon-name-part><tp:taxon-name-part taxon-name-part-type="species" reg="cruentatus">cruentatus</tp:taxon-name-part></tp:taxon-name></italic> (Morelet, 1875)</td><td rowspan="2" colspan="1"/><td rowspan="1" colspan="1" style="color: #231f20">X71 to X79, X81 to X88</td><td rowspan="1" colspan="1" style="color: #231f20"><abbrev xmlns:xlink="http://www.w3.org/1999/xlink" content-type="institution" xlink:title="National Museum of Natural Science of Taiwan, Taichung" id="ABBRID0E1GAI" xlink:type="simple">NMNS</abbrev>-8476-001 to <abbrev xmlns:xlink="http://www.w3.org/1999/xlink" content-type="institution" xlink:title="National Museum of Natural Science of Taiwan, Taichung" id="ABBRID0E6GAI" xlink:type="simple">NMNS</abbrev>-8476-009, <abbrev xmlns:xlink="http://www.w3.org/1999/xlink" content-type="institution" xlink:title="National Museum of Natural Science of Taiwan, Taichung" id="ABBRID0EEHAI" xlink:type="simple">NMNS</abbrev>-8476-034 to <abbrev xmlns:xlink="http://www.w3.org/1999/xlink" content-type="institution" xlink:title="National Museum of Natural Science of Taiwan, Taichung" id="ABBRID0EJHAI" xlink:type="simple">NMNS</abbrev>-8476-041</td><td rowspan="1" colspan="1" style="color: #231f20">Samphanh District, Phongsali Province, Laos</td><td rowspan="1" colspan="1" style="color: #231f20">17S</td><td rowspan="1" colspan="1" style="color: #231f20">–</td><td rowspan="1" colspan="1" style="color: #396ba6"><ext-link xmlns:xlink="http://www.w3.org/1999/xlink" ext-link-type="gen" xlink:href="OL352241" xlink:type="simple">OL352241</ext-link>–<ext-link xmlns:xlink="http://www.w3.org/1999/xlink" ext-link-type="gen" xlink:href="OL352248" xlink:type="simple">OL352248</ext-link>, <ext-link xmlns:xlink="http://www.w3.org/1999/xlink" ext-link-type="gen" xlink:href="OL352249" xlink:type="simple">OL352249</ext-link>–<ext-link xmlns:xlink="http://www.w3.org/1999/xlink" ext-link-type="gen" xlink:href="OL352255" xlink:type="simple">OL352255</ext-link></td><td rowspan="1" colspan="1" style="color: #231f20">X71: <ext-link xmlns:xlink="http://www.w3.org/1999/xlink" ext-link-type="gen" xlink:href="OL352062" xlink:type="simple">OL352062</ext-link> X73–X79: <ext-link xmlns:xlink="http://www.w3.org/1999/xlink" ext-link-type="gen" xlink:href="OL352063" xlink:type="simple">OL352063</ext-link>–<ext-link xmlns:xlink="http://www.w3.org/1999/xlink" ext-link-type="gen" xlink:href="OL352069" xlink:type="simple">OL352069</ext-link> X81–X88: <ext-link xmlns:xlink="http://www.w3.org/1999/xlink" ext-link-type="gen" xlink:href="OL352070" xlink:type="simple">OL352070</ext-link>–<ext-link xmlns:xlink="http://www.w3.org/1999/xlink" ext-link-type="gen" xlink:href="OL352077" xlink:type="simple">OL352077</ext-link></td><td rowspan="2" colspan="1" style="color: #231f20">
                  <xref ref-type="bibr" rid="B35">Lee et al. (2022)</xref>
                </td></tr><tr><td rowspan="1" colspan="1" style="color: #231f20">ZY3, ZY4, ZY7</td><td rowspan="1" colspan="1" style="color: #231f20"><abbrev xmlns:xlink="http://www.w3.org/1999/xlink" content-type="institution" xlink:title="National Museum of Natural Science of Taiwan, Taichung" id="ABBRID0ECKAI" xlink:type="simple">NMNS</abbrev>-8476-054, <abbrev xmlns:xlink="http://www.w3.org/1999/xlink" content-type="institution" xlink:title="National Museum of Natural Science of Taiwan, Taichung" id="ABBRID0EHKAI" xlink:type="simple">NMNS</abbrev>-8476-055, <abbrev xmlns:xlink="http://www.w3.org/1999/xlink" content-type="institution" xlink:title="National Museum of Natural Science of Taiwan, Taichung" id="ABBRID0EMKAI" xlink:type="simple">NMNS</abbrev>-8476-058</td><td rowspan="1" colspan="1" style="color: #231f20">Chu Prong District, Gia Lai Province, Vietnam</td><td rowspan="1" colspan="1" style="color: #231f20">3S</td><td rowspan="1" colspan="1" style="color: #231f20">–</td><td rowspan="1" colspan="1" style="color: #396ba6"><ext-link xmlns:xlink="http://www.w3.org/1999/xlink" ext-link-type="gen" xlink:href="OL352256" xlink:type="simple">OL352256</ext-link>–<ext-link xmlns:xlink="http://www.w3.org/1999/xlink" ext-link-type="gen" xlink:href="OL352258" xlink:type="simple">OL352258</ext-link></td><td rowspan="1" colspan="1" style="color: #231f20">ZY3–ZY4: <ext-link xmlns:xlink="http://www.w3.org/1999/xlink" ext-link-type="gen" xlink:href="OL352078" xlink:type="simple">OL352078</ext-link>–<ext-link xmlns:xlink="http://www.w3.org/1999/xlink" ext-link-type="gen" xlink:href="OL352079" xlink:type="simple">OL352079</ext-link> ZY7: <ext-link xmlns:xlink="http://www.w3.org/1999/xlink" ext-link-type="gen" xlink:href="OL352080" xlink:type="simple">OL352080</ext-link></td></tr><tr><td rowspan="1" colspan="1" style="color: #231f20">15</td><td rowspan="1" colspan="2" style="color: #231f20"><italic><tp:taxon-name><tp:taxon-name-part taxon-name-part-type="genus" reg="Amphidromus">Amphidromus</tp:taxon-name-part><tp:taxon-name-part taxon-name-part-type="species" reg="contrarius">contrarius</tp:taxon-name-part></tp:taxon-name></italic> (Müller, 1774)</td><td rowspan="1" colspan="1" style="color: #231f20">AM C.468733</td><td rowspan="1" colspan="1" style="color: #231f20">–</td><td rowspan="1" colspan="1" style="color: #231f20">6.5 km N of Los Palos, Lautem District, Timor-Leste</td><td rowspan="1" colspan="1" style="color: #231f20">1S</td><td rowspan="1" colspan="1" style="color: #231f20">–</td><td rowspan="1" colspan="1" style="color: #396ba6">
                  <ext-link xmlns:xlink="http://www.w3.org/1999/xlink" ext-link-type="gen" xlink:href="KP085341" xlink:type="simple">KP085341</ext-link>
                </td><td rowspan="1" colspan="1" style="color: #396ba6">
                  <ext-link xmlns:xlink="http://www.w3.org/1999/xlink" ext-link-type="gen" xlink:href="KP085031" xlink:type="simple">KP085031</ext-link>
                </td><td rowspan="1" colspan="1" style="color: #231f20">
                  <xref ref-type="bibr" rid="B32">Köhler and Criscione (2015)</xref>
                </td></tr><tr><td rowspan="1" colspan="1" style="color: #231f20">16</td><td rowspan="1" colspan="2" style="color: #231f20"><italic><tp:taxon-name><tp:taxon-name-part taxon-name-part-type="genus" reg="Amphidromus">Amphidromus</tp:taxon-name-part><tp:taxon-name-part taxon-name-part-type="species" reg="perversus">perversus</tp:taxon-name-part></tp:taxon-name></italic> (Linnaeus, 1758)</td><td rowspan="1" colspan="1" style="color: #231f20">AM19</td><td rowspan="1" colspan="1" style="color: #231f20"><abbrev xmlns:xlink="http://www.w3.org/1999/xlink" content-type="institution" xlink:title="Chulalongkorn University Museum of Zoology, Bangkok" id="ABBRID0ECPAI" xlink:type="simple">CUMZ</abbrev> 4291</td><td rowspan="1" colspan="1" style="color: #231f20">Bali Island, Indonesia</td><td rowspan="1" colspan="1" style="color: #231f20">1S</td><td rowspan="1" colspan="1" style="color: #231f20">–</td><td rowspan="1" colspan="1" style="color: #396ba6">
                  <ext-link xmlns:xlink="http://www.w3.org/1999/xlink" ext-link-type="gen" xlink:href="MW649970" xlink:type="simple">MW649970</ext-link>
                </td><td rowspan="1" colspan="1" style="color: #396ba6">
                  <ext-link xmlns:xlink="http://www.w3.org/1999/xlink" ext-link-type="gen" xlink:href="MW652850" xlink:type="simple">MW652850</ext-link>
                </td><td rowspan="1" colspan="1" style="color: #231f20">
                  <xref ref-type="bibr" rid="B28">Jirapatrasilp et al. (2022)</xref>
                </td></tr><tr><td rowspan="1" colspan="1" style="color: #231f20">17</td><td rowspan="1" colspan="2" style="color: #231f20"><italic><tp:taxon-name><tp:taxon-name-part taxon-name-part-type="genus" reg="Amphidromus">Amphidromus</tp:taxon-name-part><tp:taxon-name-part taxon-name-part-type="species" reg="sinistralis">sinistralis</tp:taxon-name-part></tp:taxon-name></italic> (Reeve, 1849)</td><td rowspan="1" colspan="1" style="color: #231f20">AM38</td><td rowspan="1" colspan="1" style="color: #231f20">ex. Maassen collection</td><td rowspan="1" colspan="1" style="color: #231f20">Sulawesi, Indonesia</td><td rowspan="1" colspan="1" style="color: #231f20">1S</td><td rowspan="1" colspan="1" style="color: #231f20">–</td><td rowspan="1" colspan="1" style="color: #396ba6">
                  <ext-link xmlns:xlink="http://www.w3.org/1999/xlink" ext-link-type="gen" xlink:href="OR978096" xlink:type="simple">OR978096</ext-link>
                </td><td rowspan="1" colspan="1" style="color: #231f20">–</td><td rowspan="1" colspan="1" style="color: #231f20">This study</td></tr><tr><td rowspan="1" colspan="11" style="color: #231f20">Outgroup</td></tr><tr><td rowspan="1" colspan="1" style="color: #231f20">18</td><td rowspan="1" colspan="2" style="color: #231f20"><italic><tp:taxon-name><tp:taxon-name-part taxon-name-part-type="genus" reg="Camaena">Camaena</tp:taxon-name-part><tp:taxon-name-part taxon-name-part-type="species" reg="cicatricosa">cicatricosa</tp:taxon-name-part></tp:taxon-name></italic> (Müller, 1774)</td><td rowspan="1" colspan="1" style="color: #231f20">FJIQBC18503</td><td rowspan="1" colspan="1" style="color: #231f20">–</td><td rowspan="1" colspan="1" style="color: #231f20">Guiping, Guangxi, China</td><td rowspan="1" colspan="1" style="color: #231f20">–</td><td rowspan="1" colspan="1" style="color: #231f20">–</td><td rowspan="1" colspan="1" style="color: #396ba6">
                  <ext-link xmlns:xlink="http://www.w3.org/1999/xlink" ext-link-type="gen" xlink:href="KU061276" xlink:type="simple">KU061276</ext-link>
                </td><td rowspan="1" colspan="1" style="color: #396ba6">
                  <ext-link xmlns:xlink="http://www.w3.org/1999/xlink" ext-link-type="gen" xlink:href="KU586474" xlink:type="simple">KU586474</ext-link>
                </td><td rowspan="2" colspan="1" style="color: #231f20">
                  <xref ref-type="bibr" rid="B12">Ding et al. (2016)</xref>
                </td></tr><tr><td rowspan="1" colspan="1" style="color: #231f20">19</td><td rowspan="1" colspan="2" style="color: #231f20"><italic><tp:taxon-name><tp:taxon-name-part taxon-name-part-type="genus" reg="Camaena">Camaena</tp:taxon-name-part><tp:taxon-name-part taxon-name-part-type="species" reg="poyuensis">poyuensis</tp:taxon-name-part></tp:taxon-name></italic> Zhou, Wang &amp; Ding, 2016</td><td rowspan="1" colspan="1" style="color: #231f20">FJIQBC18484</td><td rowspan="1" colspan="1" style="color: #231f20">–</td><td rowspan="1" colspan="1" style="color: #231f20">Poyue town, Bama, Hechi, Guangxi, China</td><td rowspan="1" colspan="1" style="color: #231f20">–</td><td rowspan="1" colspan="1" style="color: #231f20">–</td><td rowspan="1" colspan="1" style="color: #396ba6">
                  <ext-link xmlns:xlink="http://www.w3.org/1999/xlink" ext-link-type="gen" xlink:href="KU061273" xlink:type="simple">KU061273</ext-link>
                </td><td rowspan="1" colspan="1" style="color: #396ba6">
                  <ext-link xmlns:xlink="http://www.w3.org/1999/xlink" ext-link-type="gen" xlink:href="KU586468" xlink:type="simple">KU586468</ext-link>
                </td></tr></tbody></table></table-wrap><fig id="F2" position="float" orientation="portrait"><object-id xmlns:xlink="http://www.w3.org/1999/xlink" content-type="doi" xlink:type="simple">10.3897/zookeys.1196.112146.figure2</object-id><object-id xmlns:xlink="http://www.w3.org/1999/xlink" content-type="arpha" xlink:type="simple">96C4AAA5-42F6-5D88-81F2-4C20BDE82C86</object-id><label>Figure 2.</label><caption><p>Bayesian phylogeny of <italic><tp:taxon-name><tp:taxon-name-part taxon-name-part-type="genus" reg="Amphidromus">Amphidromus</tp:taxon-name-part></tp:taxon-name></italic> spp. based on mitochondrial COI and 16S genes. Nodal support values are given as <abbrev xmlns:xlink="http://www.w3.org/1999/xlink" xlink:title="Shimodaira and Hasegawa-approximate likelihood-ratio" id="ABBRID0EZHBI" xlink:type="simple">SH-aLRT</abbrev>/aBayes/ultra-fast bootstrap (IQ-TREE, <abbrev xmlns:xlink="http://www.w3.org/1999/xlink" xlink:title="maximum likelihood" id="ABBRID0E4HBI" xlink:type="simple">ML</abbrev>)/posterior probability (MrBayes, <abbrev xmlns:xlink="http://www.w3.org/1999/xlink" xlink:title="Bayesian inference" id="ABBRID0EBIBI" xlink:type="simple">BI</abbrev>). An asterisk on each branch indicates a clade with all well-supported values (<abbrev xmlns:xlink="http://www.w3.org/1999/xlink" xlink:title="Shimodaira and Hasegawa-approximate likelihood-ratio" id="ABBRID0EFIBI" xlink:type="simple">SH-aLRT</abbrev> ≥ 80%, aBayes ≥ 0.95, <abbrev xmlns:xlink="http://www.w3.org/1999/xlink" xlink:title="bootstrap support" id="ABBRID0EJIBI" xlink:type="simple">BS</abbrev> ≥ 95%, <abbrev xmlns:xlink="http://www.w3.org/1999/xlink" xlink:title="posterior probability values" id="ABBRID0ENIBI" xlink:type="simple">PP</abbrev> ≥ 0.95). Species numbers correspond to those in Fig. <xref ref-type="fig" rid="F1">1</xref> and Tables <xref ref-type="table" rid="T1">1</xref>, <xref ref-type="table" rid="T2">2</xref>.</p></caption><graphic xmlns:xlink="http://www.w3.org/1999/xlink" xlink:href="zookeys-1196-015_article-112146__-g002.jpg" position="float" orientation="portrait" xlink:type="simple" id="oo_1007820.jpg"><uri content-type="original_file" xlink:type="simple">https://binary.pensoft.net/fig/1007820</uri></graphic></fig><fig id="F1" position="float" orientation="portrait"><object-id xmlns:xlink="http://www.w3.org/1999/xlink" content-type="doi" xlink:type="simple">10.3897/zookeys.1196.112146.figure1</object-id><object-id xmlns:xlink="http://www.w3.org/1999/xlink" content-type="arpha" xlink:type="simple">53CC2CB8-A93F-51F2-A4FD-6D5EFBD1B8B1</object-id><label>Figure 1.</label><caption><p>Distribution map of <italic><tp:taxon-name><tp:taxon-name-part taxon-name-part-type="genus" reg="Amphidromus">Amphidromus</tp:taxon-name-part></tp:taxon-name></italic> samples recognised in this study. 1. <italic><tp:taxon-name><tp:taxon-name-part taxon-name-part-type="genus" reg="Amphidromus">Amphidromus</tp:taxon-name-part><tp:taxon-name-part taxon-name-part-type="species" reg="bozhii">bozhii</tp:taxon-name-part></tp:taxon-name></italic>; 2. <italic><tp:taxon-name><tp:taxon-name-part taxon-name-part-type="genus" reg="Amphidromus">Amphidromus</tp:taxon-name-part><tp:taxon-name-part taxon-name-part-type="species" reg="placostylus">placostylus</tp:taxon-name-part></tp:taxon-name></italic>; 3. <italic><tp:taxon-name><tp:taxon-name-part taxon-name-part-type="genus" reg="Amphidromus">Amphidromus</tp:taxon-name-part><tp:taxon-name-part taxon-name-part-type="species" reg="asperoides">asperoides</tp:taxon-name-part></tp:taxon-name></italic> sp. nov.; 4. <italic><tp:taxon-name><tp:taxon-name-part taxon-name-part-type="genus" reg="Amphidromus">Amphidromus</tp:taxon-name-part><tp:taxon-name-part taxon-name-part-type="species" reg="ingens">ingens</tp:taxon-name-part></tp:taxon-name></italic>; 5. <italic><tp:taxon-name><tp:taxon-name-part taxon-name-part-type="genus" reg="Amphidromus">Amphidromus</tp:taxon-name-part><tp:taxon-name-part taxon-name-part-type="species" reg="ingensoides">ingensoides</tp:taxon-name-part></tp:taxon-name></italic> sp. nov.; 6. <italic><tp:taxon-name><tp:taxon-name-part taxon-name-part-type="genus" reg="Amphidromus">Amphidromus</tp:taxon-name-part><tp:taxon-name-part taxon-name-part-type="species" reg="buelowi">buelowi</tp:taxon-name-part></tp:taxon-name></italic>; 7. <italic><tp:taxon-name><tp:taxon-name-part taxon-name-part-type="genus" reg="Amphidromus">Amphidromus</tp:taxon-name-part><tp:taxon-name-part taxon-name-part-type="species" reg="thachi">thachi</tp:taxon-name-part></tp:taxon-name></italic>; 8. <italic><tp:taxon-name><tp:taxon-name-part taxon-name-part-type="genus" reg="Amphidromus">Amphidromus</tp:taxon-name-part><tp:taxon-name-part taxon-name-part-type="species" reg="metabletus">metabletus</tp:taxon-name-part></tp:taxon-name></italic>; 9. <italic><tp:taxon-name><tp:taxon-name-part taxon-name-part-type="genus" reg="Amphidromus">Amphidromus</tp:taxon-name-part><tp:taxon-name-part taxon-name-part-type="species" reg="haematostoma">haematostoma</tp:taxon-name-part></tp:taxon-name></italic>; 10. <italic><tp:taxon-name><tp:taxon-name-part taxon-name-part-type="genus" reg="Amphidromus">Amphidromus</tp:taxon-name-part><tp:taxon-name-part taxon-name-part-type="species" reg="madelineae">madelineae</tp:taxon-name-part></tp:taxon-name></italic>; 11. <italic><tp:taxon-name><tp:taxon-name-part taxon-name-part-type="genus" reg="Amphidromus">Amphidromus</tp:taxon-name-part><tp:taxon-name-part taxon-name-part-type="species" reg="costifer">costifer</tp:taxon-name-part></tp:taxon-name></italic>; 12. <italic><tp:taxon-name><tp:taxon-name-part taxon-name-part-type="genus" reg="Amphidromus">Amphidromus</tp:taxon-name-part><tp:taxon-name-part taxon-name-part-type="species" reg="pankowskianus">pankowskianus</tp:taxon-name-part></tp:taxon-name></italic>; 13. <italic><tp:taxon-name><tp:taxon-name-part taxon-name-part-type="genus" reg="Amphidromus">Amphidromus</tp:taxon-name-part><tp:taxon-name-part taxon-name-part-type="species" reg="roseolabiatus">roseolabiatus</tp:taxon-name-part></tp:taxon-name></italic>. Species numbers correspond to those in Fig. <xref ref-type="fig" rid="F2">2</xref> and Tables <xref ref-type="table" rid="T1">1</xref>, <xref ref-type="table" rid="T2">2</xref>. The map was produced using QGIS (3.16.0) with SRTM Downloader plugin (<ext-link xmlns:xlink="http://www.w3.org/1999/xlink" xlink:href="https://github.com/hdus/SRTM-Downloader" ext-link-type="uri" xlink:type="simple">https://github.com/hdus/SRTM-Downloader</ext-link>), retrieving SRTM data from NASA Earth Data server (<ext-link xmlns:xlink="http://www.w3.org/1999/xlink" xlink:href="https://urs.earthdata.nasa.gov/" ext-link-type="uri" xlink:type="simple">https://urs.earthdata.nasa.gov/</ext-link>).</p></caption><graphic xmlns:xlink="http://www.w3.org/1999/xlink" xlink:href="zookeys-1196-015_article-112146__-g001.jpg" position="float" orientation="portrait" xlink:type="simple" id="oo_1007819.jpg"><uri content-type="original_file" xlink:type="simple">https://binary.pensoft.net/fig/1007819</uri></graphic></fig><table-wrap id="T2" position="float" orientation="portrait"><label>Table 2.</label><caption><p>Percentage of uncorrected pairwise interspecific distances for the partial COI (above the diagonal) and 16S rRNA (below the diagonal) gene fragments among the <italic><tp:taxon-name><tp:taxon-name-part taxon-name-part-type="genus" reg="Amphidromus">Amphidromus</tp:taxon-name-part></tp:taxon-name></italic> species in this study. Intraspecific distances for COI/16S rRNA are shown on the diagonal (bold). Species numbers correspond to those in Figs <xref ref-type="fig" rid="F1">1</xref>, <xref ref-type="fig" rid="F2">2</xref>, and Table <xref ref-type="table" rid="T1">1</xref>. The numbers of sequences used to calculate the distances of each respective gene fragment are given as <italic>n</italic> = COI,16S in the first column.</p></caption><table id="TID0EKDCK" rules="all"><tbody><tr><th rowspan="1" colspan="1" style="color: #231f20">Species</th><th rowspan="1" colspan="1" style="color: #231f20">1</th><th rowspan="1" colspan="1" style="color: #231f20">2</th><th rowspan="1" colspan="1" style="color: #231f20">3</th><th rowspan="1" colspan="1" style="color: #231f20">4</th><th rowspan="1" colspan="1" style="color: #231f20">5</th><th rowspan="1" colspan="1" style="color: #231f20">6</th><th rowspan="1" colspan="1" style="color: #231f20">7</th><th rowspan="1" colspan="1" style="color: #231f20">8</th><th rowspan="1" colspan="1" style="color: #231f20">9</th><th rowspan="1" colspan="1" style="color: #231f20">10</th><th rowspan="1" colspan="1" style="color: #231f20">11</th><th rowspan="1" colspan="1" style="color: #231f20">12</th><th rowspan="1" colspan="1" style="color: #231f20">13</th><th rowspan="1" colspan="1" style="color: #231f20">14</th><th rowspan="1" colspan="1" style="color: #231f20">15</th><th rowspan="1" colspan="1" style="color: #231f20">16</th><th rowspan="1" colspan="1" style="color: #231f20">17</th></tr><tr><td rowspan="1" colspan="1" style="color: #231f20">1. <italic><tp:taxon-name><tp:taxon-name-part taxon-name-part-type="genus" reg="Amphidromus">A.</tp:taxon-name-part><tp:taxon-name-part taxon-name-part-type="species" reg="bozhii">bozhii</tp:taxon-name-part></tp:taxon-name></italic> (<italic>n</italic> = 17, 4)</td><td rowspan="1" colspan="1" style="color: #231f20">
                <bold>0.60/ 0.13</bold>
              </td><td rowspan="1" colspan="1" style="color: #231f20">9.61</td><td rowspan="1" colspan="1" style="color: #231f20">10.33</td><td rowspan="1" colspan="1" style="color: #231f20">10.82</td><td rowspan="1" colspan="1" style="color: #231f20">9.99</td><td rowspan="1" colspan="1" style="color: #231f20">13.29</td><td rowspan="1" colspan="1" style="color: #231f20">13.04</td><td rowspan="1" colspan="1" style="color: #231f20">17.30</td><td rowspan="1" colspan="1" style="color: #231f20">19.19</td><td rowspan="1" colspan="1" style="color: #231f20">18.25</td><td rowspan="1" colspan="1" style="color: #231f20">18.88</td><td rowspan="1" colspan="1" style="color: #231f20">18.87</td><td rowspan="1" colspan="1" style="color: #231f20">17.94</td><td rowspan="1" colspan="1" style="color: #231f20">21.40</td><td rowspan="1" colspan="1" style="color: #231f20">22.36</td><td rowspan="1" colspan="1" style="color: #231f20">18.97</td><td rowspan="1" colspan="1" style="color: #231f20">18.85</td></tr><tr><td rowspan="1" colspan="1" style="color: #231f20">2. <italic><tp:taxon-name><tp:taxon-name-part taxon-name-part-type="genus" reg="Amphidromus">A.</tp:taxon-name-part><tp:taxon-name-part taxon-name-part-type="species" reg="placostylus">placostylus</tp:taxon-name-part></tp:taxon-name></italic> (<italic>n</italic> = 10, 10)</td><td rowspan="1" colspan="1" style="color: #231f20">4.32</td><td rowspan="1" colspan="1" style="color: #231f20">
                <bold>5.47/ 3.14</bold>
              </td><td rowspan="1" colspan="1" style="color: #231f20">9.83</td><td rowspan="1" colspan="1" style="color: #231f20">10.51</td><td rowspan="1" colspan="1" style="color: #231f20">10.53</td><td rowspan="1" colspan="1" style="color: #231f20">12.79</td><td rowspan="1" colspan="1" style="color: #231f20">13.04</td><td rowspan="1" colspan="1" style="color: #231f20">16.57</td><td rowspan="1" colspan="1" style="color: #231f20">19.02</td><td rowspan="1" colspan="1" style="color: #231f20">18.44</td><td rowspan="1" colspan="1" style="color: #231f20">17.89</td><td rowspan="1" colspan="1" style="color: #231f20">19.60</td><td rowspan="1" colspan="1" style="color: #231f20">18.11</td><td rowspan="1" colspan="1" style="color: #231f20">21.09</td><td rowspan="1" colspan="1" style="color: #231f20">22.16</td><td rowspan="1" colspan="1" style="color: #231f20">19.74</td><td rowspan="1" colspan="1" style="color: #231f20">19.75</td></tr><tr><td rowspan="1" colspan="1" style="color: #231f20">3. <italic><tp:taxon-name><tp:taxon-name-part taxon-name-part-type="genus" reg="Amphidromus">A.</tp:taxon-name-part><tp:taxon-name-part taxon-name-part-type="species" reg="asperoides">asperoides</tp:taxon-name-part></tp:taxon-name></italic> sp. nov. (<italic>n</italic> = 4, 4)</td><td rowspan="1" colspan="1" style="color: #231f20">3.31</td><td rowspan="1" colspan="1" style="color: #231f20">4.68</td><td rowspan="1" colspan="1" style="color: #231f20">
                <bold>0/0</bold>
              </td><td rowspan="1" colspan="1" style="color: #231f20">10.32</td><td rowspan="1" colspan="1" style="color: #231f20">10.69</td><td rowspan="1" colspan="1" style="color: #231f20">13.13</td><td rowspan="1" colspan="1" style="color: #231f20">12.69</td><td rowspan="1" colspan="1" style="color: #231f20">16.72</td><td rowspan="1" colspan="1" style="color: #231f20">18.47</td><td rowspan="1" colspan="1" style="color: #231f20">18.02</td><td rowspan="1" colspan="1" style="color: #231f20">17.12</td><td rowspan="1" colspan="1" style="color: #231f20">20.33</td><td rowspan="1" colspan="1" style="color: #231f20">18.78</td><td rowspan="1" colspan="1" style="color: #231f20">20.76</td><td rowspan="1" colspan="1" style="color: #231f20">22.41</td><td rowspan="1" colspan="1" style="color: #231f20">18.45</td><td rowspan="1" colspan="1" style="color: #231f20">18.29</td></tr><tr><td rowspan="1" colspan="1" style="color: #231f20">4. <italic><tp:taxon-name><tp:taxon-name-part taxon-name-part-type="genus" reg="Amphidromus">A.</tp:taxon-name-part><tp:taxon-name-part taxon-name-part-type="species" reg="ingens">ingens</tp:taxon-name-part></tp:taxon-name></italic> (<italic>n</italic> = 18, 16)</td><td rowspan="1" colspan="1" style="color: #231f20">2.76</td><td rowspan="1" colspan="1" style="color: #231f20">4.23</td><td rowspan="1" colspan="1" style="color: #231f20">3.02</td><td rowspan="1" colspan="1" style="color: #231f20">
                <bold>1.37/ 0.52</bold>
              </td><td rowspan="1" colspan="1" style="color: #231f20">10.20</td><td rowspan="1" colspan="1" style="color: #231f20">12.23</td><td rowspan="1" colspan="1" style="color: #231f20">12.74</td><td rowspan="1" colspan="1" style="color: #231f20">15.91</td><td rowspan="1" colspan="1" style="color: #231f20">19.12</td><td rowspan="1" colspan="1" style="color: #231f20">18.38</td><td rowspan="1" colspan="1" style="color: #231f20">17.06</td><td rowspan="1" colspan="1" style="color: #231f20">20.01</td><td rowspan="1" colspan="1" style="color: #231f20">18.26</td><td rowspan="1" colspan="1" style="color: #231f20">20.65</td><td rowspan="1" colspan="1" style="color: #231f20">20.71</td><td rowspan="1" colspan="1" style="color: #231f20">17.71</td><td rowspan="1" colspan="1" style="color: #231f20">20.01</td></tr><tr><td rowspan="1" colspan="1" style="color: #231f20">5. <italic><tp:taxon-name><tp:taxon-name-part taxon-name-part-type="genus" reg="Amphidromus">A.</tp:taxon-name-part><tp:taxon-name-part taxon-name-part-type="species" reg="ingensoides">ingensoides</tp:taxon-name-part></tp:taxon-name></italic> sp. nov. (<italic>n</italic> = 4, 4)</td><td rowspan="1" colspan="1" style="color: #231f20">4.25</td><td rowspan="1" colspan="1" style="color: #231f20">5.14</td><td rowspan="1" colspan="1" style="color: #231f20">4.61</td><td rowspan="1" colspan="1" style="color: #231f20">4.19</td><td rowspan="1" colspan="1" style="color: #231f20">
                <bold>3.32/ 1.45</bold>
              </td><td rowspan="1" colspan="1" style="color: #231f20">13.51</td><td rowspan="1" colspan="1" style="color: #231f20">12.80</td><td rowspan="1" colspan="1" style="color: #231f20">16.27</td><td rowspan="1" colspan="1" style="color: #231f20">19.16</td><td rowspan="1" colspan="1" style="color: #231f20">19.48</td><td rowspan="1" colspan="1" style="color: #231f20">17.63</td><td rowspan="1" colspan="1" style="color: #231f20">19.98</td><td rowspan="1" colspan="1" style="color: #231f20">19.20</td><td rowspan="1" colspan="1" style="color: #231f20">21.76</td><td rowspan="1" colspan="1" style="color: #231f20">21.62</td><td rowspan="1" colspan="1" style="color: #231f20">18.18</td><td rowspan="1" colspan="1" style="color: #231f20">19.23</td></tr><tr><td rowspan="1" colspan="1" style="color: #231f20">6. <italic><tp:taxon-name><tp:taxon-name-part taxon-name-part-type="genus" reg="Amphidromus">A.</tp:taxon-name-part><tp:taxon-name-part taxon-name-part-type="species" reg="buelowi">buelowi</tp:taxon-name-part></tp:taxon-name></italic> (<italic>n</italic> = 7, 7)</td><td rowspan="1" colspan="1" style="color: #231f20">5.00</td><td rowspan="1" colspan="1" style="color: #231f20">5.60</td><td rowspan="1" colspan="1" style="color: #231f20">4.61</td><td rowspan="1" colspan="1" style="color: #231f20">4.61</td><td rowspan="1" colspan="1" style="color: #231f20">4.89</td><td rowspan="1" colspan="1" style="color: #231f20">
                <bold>1.25/ 0.19</bold>
              </td><td rowspan="1" colspan="1" style="color: #231f20">13.40</td><td rowspan="1" colspan="1" style="color: #231f20">17.05</td><td rowspan="1" colspan="1" style="color: #231f20">18.72</td><td rowspan="1" colspan="1" style="color: #231f20">18.79</td><td rowspan="1" colspan="1" style="color: #231f20">18.47</td><td rowspan="1" colspan="1" style="color: #231f20">20.63</td><td rowspan="1" colspan="1" style="color: #231f20">18.32</td><td rowspan="1" colspan="1" style="color: #231f20">21.01</td><td rowspan="1" colspan="1" style="color: #231f20">21.78</td><td rowspan="1" colspan="1" style="color: #231f20">18.75</td><td rowspan="1" colspan="1" style="color: #231f20">19.04</td></tr><tr><td rowspan="1" colspan="1" style="color: #231f20">7. <italic><tp:taxon-name><tp:taxon-name-part taxon-name-part-type="genus" reg="Amphidromus">A.</tp:taxon-name-part><tp:taxon-name-part taxon-name-part-type="species" reg="thachi">thachi</tp:taxon-name-part></tp:taxon-name></italic> (<italic>n</italic> = 8, 8)</td><td rowspan="1" colspan="1" style="color: #231f20">7.41</td><td rowspan="1" colspan="1" style="color: #231f20">8.21</td><td rowspan="1" colspan="1" style="color: #231f20">6.22</td><td rowspan="1" colspan="1" style="color: #231f20">7.19</td><td rowspan="1" colspan="1" style="color: #231f20">6.90</td><td rowspan="1" colspan="1" style="color: #231f20">6.36</td><td rowspan="1" colspan="1" style="color: #231f20">
                <bold>2.21/ 1.07</bold>
              </td><td rowspan="1" colspan="1" style="color: #231f20">16.32</td><td rowspan="1" colspan="1" style="color: #231f20">19.81</td><td rowspan="1" colspan="1" style="color: #231f20">19.43</td><td rowspan="1" colspan="1" style="color: #231f20">16.81</td><td rowspan="1" colspan="1" style="color: #231f20">19.67</td><td rowspan="1" colspan="1" style="color: #231f20">18.31</td><td rowspan="1" colspan="1" style="color: #231f20">20.81</td><td rowspan="1" colspan="1" style="color: #231f20">21.03</td><td rowspan="1" colspan="1" style="color: #231f20">18.05</td><td rowspan="1" colspan="1" style="color: #231f20">19.28</td></tr><tr><td rowspan="1" colspan="1" style="color: #231f20">8. <italic><tp:taxon-name><tp:taxon-name-part taxon-name-part-type="genus" reg="Amphidromus">A.</tp:taxon-name-part><tp:taxon-name-part taxon-name-part-type="species" reg="metabletus">metabletus</tp:taxon-name-part></tp:taxon-name></italic> (<italic>n</italic> = 14, 13)</td><td rowspan="1" colspan="1" style="color: #231f20">11.08</td><td rowspan="1" colspan="1" style="color: #231f20">12.11</td><td rowspan="1" colspan="1" style="color: #231f20">11.67</td><td rowspan="1" colspan="1" style="color: #231f20">12.04</td><td rowspan="1" colspan="1" style="color: #231f20">10.84</td><td rowspan="1" colspan="1" style="color: #231f20">11.40</td><td rowspan="1" colspan="1" style="color: #231f20">10.68</td><td rowspan="1" colspan="1" style="color: #231f20">
                <bold>1.28/ 0.58</bold>
              </td><td rowspan="1" colspan="1" style="color: #231f20">20.40</td><td rowspan="1" colspan="1" style="color: #231f20">19.43</td><td rowspan="1" colspan="1" style="color: #231f20">16.63</td><td rowspan="1" colspan="1" style="color: #231f20">20.47</td><td rowspan="1" colspan="1" style="color: #231f20">18.53</td><td rowspan="1" colspan="1" style="color: #231f20">20.56</td><td rowspan="1" colspan="1" style="color: #231f20">21.53</td><td rowspan="1" colspan="1" style="color: #231f20">18.30</td><td rowspan="1" colspan="1" style="color: #231f20">19.25</td></tr><tr><td rowspan="1" colspan="1" style="color: #231f20">9. <italic><tp:taxon-name><tp:taxon-name-part taxon-name-part-type="genus" reg="Amphidromus">A.</tp:taxon-name-part><tp:taxon-name-part taxon-name-part-type="species" reg="haematostoma">haematostoma</tp:taxon-name-part></tp:taxon-name></italic> (<italic>n</italic> = 7, 5)</td><td rowspan="1" colspan="1" style="color: #231f20">10.53</td><td rowspan="1" colspan="1" style="color: #231f20">10.80</td><td rowspan="1" colspan="1" style="color: #231f20">10.10</td><td rowspan="1" colspan="1" style="color: #231f20">9.59</td><td rowspan="1" colspan="1" style="color: #231f20">9.66</td><td rowspan="1" colspan="1" style="color: #231f20">9.38</td><td rowspan="1" colspan="1" style="color: #231f20">10.52</td><td rowspan="1" colspan="1" style="color: #231f20">12.59</td><td rowspan="1" colspan="1" style="color: #231f20">
                <bold>10.03/ 1.99</bold>
              </td><td rowspan="1" colspan="1" style="color: #231f20">13.93</td><td rowspan="1" colspan="1" style="color: #231f20">20.61</td><td rowspan="1" colspan="1" style="color: #231f20">22.44</td><td rowspan="1" colspan="1" style="color: #231f20">21.43</td><td rowspan="1" colspan="1" style="color: #231f20">20.76</td><td rowspan="1" colspan="1" style="color: #231f20">23.28</td><td rowspan="1" colspan="1" style="color: #231f20">21.39</td><td rowspan="1" colspan="1" style="color: #231f20">21.74</td></tr><tr><td rowspan="1" colspan="1" style="color: #231f20">10. <italic><tp:taxon-name><tp:taxon-name-part taxon-name-part-type="genus" reg="Amphidromus">A.</tp:taxon-name-part><tp:taxon-name-part taxon-name-part-type="species" reg="madelineae">madelineae</tp:taxon-name-part></tp:taxon-name></italic> (<italic>n</italic> = 5, 5)</td><td rowspan="1" colspan="1" style="color: #231f20">9.71</td><td rowspan="1" colspan="1" style="color: #231f20">9.89</td><td rowspan="1" colspan="1" style="color: #231f20">9.17</td><td rowspan="1" colspan="1" style="color: #231f20">8.10</td><td rowspan="1" colspan="1" style="color: #231f20">8.78</td><td rowspan="1" colspan="1" style="color: #231f20">9.26</td><td rowspan="1" colspan="1" style="color: #231f20">9.66</td><td rowspan="1" colspan="1" style="color: #231f20">11.63</td><td rowspan="1" colspan="1" style="color: #231f20">6.04</td><td rowspan="1" colspan="1" style="color: #231f20">
                <bold>2.19/ 0.33</bold>
              </td><td rowspan="1" colspan="1" style="color: #231f20">17.81</td><td rowspan="1" colspan="1" style="color: #231f20">21.12</td><td rowspan="1" colspan="1" style="color: #231f20">19.61</td><td rowspan="1" colspan="1" style="color: #231f20">20.26</td><td rowspan="1" colspan="1" style="color: #231f20">22.90</td><td rowspan="1" colspan="1" style="color: #231f20">21.62</td><td rowspan="1" colspan="1" style="color: #231f20">20.60</td></tr><tr><td rowspan="1" colspan="1" style="color: #231f20">11. <italic><tp:taxon-name><tp:taxon-name-part taxon-name-part-type="genus" reg="Amphidromus">A.</tp:taxon-name-part><tp:taxon-name-part taxon-name-part-type="species" reg="costifer">costifer</tp:taxon-name-part></tp:taxon-name></italic> (<italic>n</italic> = 3, 16)</td><td rowspan="1" colspan="1" style="color: #231f20">15.45</td><td rowspan="1" colspan="1" style="color: #231f20">15.56</td><td rowspan="1" colspan="1" style="color: #231f20">14.85</td><td rowspan="1" colspan="1" style="color: #231f20">15.33</td><td rowspan="1" colspan="1" style="color: #231f20">14.91</td><td rowspan="1" colspan="1" style="color: #231f20">13.44</td><td rowspan="1" colspan="1" style="color: #231f20">13.69</td><td rowspan="1" colspan="1" style="color: #231f20">14.41</td><td rowspan="1" colspan="1" style="color: #231f20">16.00</td><td rowspan="1" colspan="1" style="color: #231f20">16.02</td><td rowspan="1" colspan="1" style="color: #231f20">
                <bold>7.84/ 3.39</bold>
              </td><td rowspan="1" colspan="1" style="color: #231f20">19.53</td><td rowspan="1" colspan="1" style="color: #231f20">19.31</td><td rowspan="1" colspan="1" style="color: #231f20">20.38</td><td rowspan="1" colspan="1" style="color: #231f20">21.73</td><td rowspan="1" colspan="1" style="color: #231f20">20.23</td><td rowspan="1" colspan="1" style="color: #231f20">18.90</td></tr><tr><td rowspan="1" colspan="1" style="color: #231f20">12. <italic><tp:taxon-name><tp:taxon-name-part taxon-name-part-type="genus" reg="Amphidromus">A.</tp:taxon-name-part><tp:taxon-name-part taxon-name-part-type="species" reg="pankowskianus">pankowskianus</tp:taxon-name-part></tp:taxon-name></italic> (<italic>n</italic> = 8, 1)</td><td rowspan="1" colspan="1" style="color: #231f20">13.72</td><td rowspan="1" colspan="1" style="color: #231f20">14.18</td><td rowspan="1" colspan="1" style="color: #231f20">14.20</td><td rowspan="1" colspan="1" style="color: #231f20">13.44</td><td rowspan="1" colspan="1" style="color: #231f20">13.61</td><td rowspan="1" colspan="1" style="color: #231f20">12.50</td><td rowspan="1" colspan="1" style="color: #231f20">14.31</td><td rowspan="1" colspan="1" style="color: #231f20">13.78</td><td rowspan="1" colspan="1" style="color: #231f20">14.01</td><td rowspan="1" colspan="1" style="color: #231f20">13.15</td><td rowspan="1" colspan="1" style="color: #231f20">14.37</td><td rowspan="1" colspan="1" style="color: #231f20">
                <bold>0.19/NA</bold>
              </td><td rowspan="1" colspan="1" style="color: #231f20">13.02</td><td rowspan="1" colspan="1" style="color: #231f20">20.49</td><td rowspan="1" colspan="1" style="color: #231f20">21.57</td><td rowspan="1" colspan="1" style="color: #231f20">19.59</td><td rowspan="1" colspan="1" style="color: #231f20">20.38</td></tr><tr><td rowspan="1" colspan="1" style="color: #231f20">13. <italic><tp:taxon-name><tp:taxon-name-part taxon-name-part-type="genus" reg="Amphidromus">A.</tp:taxon-name-part><tp:taxon-name-part taxon-name-part-type="species" reg="roseolabiatus">roseolabiatus</tp:taxon-name-part></tp:taxon-name></italic> (<italic>n</italic> = 4, 4)</td><td rowspan="1" colspan="1" style="color: #231f20">14.28</td><td rowspan="1" colspan="1" style="color: #231f20">14.21</td><td rowspan="1" colspan="1" style="color: #231f20">13.91</td><td rowspan="1" colspan="1" style="color: #231f20">14.09</td><td rowspan="1" colspan="1" style="color: #231f20">15.10</td><td rowspan="1" colspan="1" style="color: #231f20">13.23</td><td rowspan="1" colspan="1" style="color: #231f20">13.03</td><td rowspan="1" colspan="1" style="color: #231f20">15.51</td><td rowspan="1" colspan="1" style="color: #231f20">14.56</td><td rowspan="1" colspan="1" style="color: #231f20">13.08</td><td rowspan="1" colspan="1" style="color: #231f20">15.31</td><td rowspan="1" colspan="1" style="color: #231f20">6.14</td><td rowspan="1" colspan="1" style="color: #231f20">
                <bold>0/0</bold>
              </td><td rowspan="1" colspan="1" style="color: #231f20">20.16</td><td rowspan="1" colspan="1" style="color: #231f20">21.93</td><td rowspan="1" colspan="1" style="color: #231f20">18.97</td><td rowspan="1" colspan="1" style="color: #231f20">19.08</td></tr><tr><td rowspan="1" colspan="1" style="color: #231f20">14. <italic><tp:taxon-name><tp:taxon-name-part taxon-name-part-type="genus" reg="Amphidromus">A.</tp:taxon-name-part><tp:taxon-name-part taxon-name-part-type="species" reg="cruentatus">cruentatus</tp:taxon-name-part></tp:taxon-name></italic> (<italic>n</italic> = 18, 19)</td><td rowspan="1" colspan="1" style="color: #231f20">10.17</td><td rowspan="1" colspan="1" style="color: #231f20">9.93</td><td rowspan="1" colspan="1" style="color: #231f20">10.82</td><td rowspan="1" colspan="1" style="color: #231f20">9.71</td><td rowspan="1" colspan="1" style="color: #231f20">9.90</td><td rowspan="1" colspan="1" style="color: #231f20">10.26</td><td rowspan="1" colspan="1" style="color: #231f20">11.11</td><td rowspan="1" colspan="1" style="color: #231f20">12.04</td><td rowspan="1" colspan="1" style="color: #231f20">11.37</td><td rowspan="1" colspan="1" style="color: #231f20">12.17</td><td rowspan="1" colspan="1" style="color: #231f20">15.39</td><td rowspan="1" colspan="1" style="color: #231f20">14.21</td><td rowspan="1" colspan="1" style="color: #231f20">15.63</td><td rowspan="1" colspan="1" style="color: #231f20">
                <bold>3.15/ 1.17</bold>
              </td><td rowspan="1" colspan="1" style="color: #231f20">24.16</td><td rowspan="1" colspan="1" style="color: #231f20">20.13</td><td rowspan="1" colspan="1" style="color: #231f20">21.37</td></tr><tr><td rowspan="1" colspan="1" style="color: #231f20">15. <italic><tp:taxon-name><tp:taxon-name-part taxon-name-part-type="genus" reg="Amphidromus">A.</tp:taxon-name-part><tp:taxon-name-part taxon-name-part-type="species" reg="contrarius">contrarius</tp:taxon-name-part></tp:taxon-name></italic> (<italic>n</italic> = 1, 1)</td><td rowspan="1" colspan="1" style="color: #231f20">15.62</td><td rowspan="1" colspan="1" style="color: #231f20">16.12</td><td rowspan="1" colspan="1" style="color: #231f20">15.90</td><td rowspan="1" colspan="1" style="color: #231f20">16.04</td><td rowspan="1" colspan="1" style="color: #231f20">15.56</td><td rowspan="1" colspan="1" style="color: #231f20">15.41</td><td rowspan="1" colspan="1" style="color: #231f20">15.57</td><td rowspan="1" colspan="1" style="color: #231f20">16.74</td><td rowspan="1" colspan="1" style="color: #231f20">16.41</td><td rowspan="1" colspan="1" style="color: #231f20">15.16</td><td rowspan="1" colspan="1" style="color: #231f20">14.91</td><td rowspan="1" colspan="1" style="color: #231f20">14.29</td><td rowspan="1" colspan="1" style="color: #231f20">14.91</td><td rowspan="1" colspan="1" style="color: #231f20">16.11</td><td rowspan="1" colspan="1" style="color: #231f20">
                <bold>NA/NA</bold>
              </td><td rowspan="1" colspan="1" style="color: #231f20">21.65</td><td rowspan="1" colspan="1" style="color: #231f20">21.95</td></tr><tr><td rowspan="1" colspan="1" style="color: #231f20">16. <italic><tp:taxon-name><tp:taxon-name-part taxon-name-part-type="genus" reg="Amphidromus">A.</tp:taxon-name-part><tp:taxon-name-part taxon-name-part-type="species" reg="perversus">perversus</tp:taxon-name-part></tp:taxon-name></italic> (<italic>n</italic> = 1, 1)</td><td rowspan="1" colspan="1" style="color: #231f20">13.75</td><td rowspan="1" colspan="1" style="color: #231f20">14.08</td><td rowspan="1" colspan="1" style="color: #231f20">14.00</td><td rowspan="1" colspan="1" style="color: #231f20">13.44</td><td rowspan="1" colspan="1" style="color: #231f20">14.51</td><td rowspan="1" colspan="1" style="color: #231f20">14.70</td><td rowspan="1" colspan="1" style="color: #231f20">14.93</td><td rowspan="1" colspan="1" style="color: #231f20">16.18</td><td rowspan="1" colspan="1" style="color: #231f20">15.89</td><td rowspan="1" colspan="1" style="color: #231f20">13.09</td><td rowspan="1" colspan="1" style="color: #231f20">13.86</td><td rowspan="1" colspan="1" style="color: #231f20">13.61</td><td rowspan="1" colspan="1" style="color: #231f20">13.09</td><td rowspan="1" colspan="1" style="color: #231f20">15.46</td><td rowspan="1" colspan="1" style="color: #231f20">13.45</td><td rowspan="1" colspan="1" style="color: #231f20">
                <bold>NA/NA</bold>
              </td><td rowspan="1" colspan="1" style="color: #231f20">18.29</td></tr><tr><td rowspan="1" colspan="1" style="color: #231f20">17. <italic><tp:taxon-name><tp:taxon-name-part taxon-name-part-type="genus" reg="Amphidromus">A.</tp:taxon-name-part><tp:taxon-name-part taxon-name-part-type="species" reg="sinistralis">sinistralis</tp:taxon-name-part></tp:taxon-name></italic> (<italic>n</italic> = 1, 0)</td><td rowspan="1" colspan="1" style="color: #231f20">NA</td><td rowspan="1" colspan="1" style="color: #231f20">NA</td><td rowspan="1" colspan="1" style="color: #231f20">NA</td><td rowspan="1" colspan="1" style="color: #231f20">NA</td><td rowspan="1" colspan="1" style="color: #231f20">NA</td><td rowspan="1" colspan="1" style="color: #231f20">NA</td><td rowspan="1" colspan="1" style="color: #231f20">NA</td><td rowspan="1" colspan="1" style="color: #231f20">NA</td><td rowspan="1" colspan="1" style="color: #231f20">NA</td><td rowspan="1" colspan="1" style="color: #231f20">NA</td><td rowspan="1" colspan="1" style="color: #231f20">NA</td><td rowspan="1" colspan="1" style="color: #231f20">NA</td><td rowspan="1" colspan="1" style="color: #231f20">NA</td><td rowspan="1" colspan="1" style="color: #231f20">NA</td><td rowspan="1" colspan="1" style="color: #231f20">NA</td><td rowspan="1" colspan="1" style="color: #231f20">NA</td><td rowspan="1" colspan="1" style="color: #231f20">
                <bold>NA/NA</bold>
              </td></tr></tbody></table></table-wrap></tp:treatment-sec><ref-list><ref id="B52"><mixed-citation xmlns:xlink="http://www.w3.org/1999/xlink" xlink:type="simple"><person-group><name name-style="western"><surname>Rolle</surname><given-names>H</given-names></name></person-group> (<year>1908</year>) <article-title>Zur Fauna von West-Sumatra.</article-title><source>Nachrichtsblatt der Deutschen Malakozoologischen Gesellschaft</source><volume>40</volume>: <fpage>63</fpage>–<lpage>70</lpage>. <ext-link xlink:href="https://biostor.org/reference/190496" ext-link-type="uri" xlink:type="simple">https://biostor.org/reference/190496</ext-link></mixed-citation></ref><ref id="B34"><mixed-citation xmlns:xlink="http://www.w3.org/1999/xlink" xlink:type="simple"><person-group><name name-style="western"><surname>Laidlaw</surname><given-names>FF</given-names></name><name name-style="western"><surname>Solem</surname><given-names>A</given-names></name></person-group> (<year>1961</year>) <article-title>The land snail genus <italic><tp:taxon-name><tp:taxon-name-part taxon-name-part-type="genus">Amphidromus</tp:taxon-name-part></tp:taxon-name></italic>: A synoptic catalogue. Fieldiana.</article-title><source>Zoology</source><volume>41</volume>: <fpage>507</fpage>–<lpage>677</lpage>. <ext-link xlink:href="10.5962/bhl.title.2832" ext-link-type="doi" xlink:type="simple">https://doi.org/10.5962/bhl.title.2832</ext-link></mixed-citation></ref><ref id="B9"><mixed-citation xmlns:xlink="http://www.w3.org/1999/xlink" xlink:type="simple"><person-group><name name-style="western"><surname>Dautzenberg</surname><given-names>P</given-names></name><name name-style="western"><surname>Fischer</surname><given-names>H</given-names></name></person-group> (<year>1906</year>) <article-title>Liste des mollusques récoltés par M.H. Mansuy en Indo-Chine et au Yunnan et description ďespèces nouvelles.</article-title><source>Journal de Conchyliologie</source><volume>53</volume> [<issue>1905</issue>]: <fpage>343</fpage>–<lpage>471</lpage>. <ext-link xlink:href="https://biostor.org/reference/145632" ext-link-type="uri" xlink:type="simple">https://biostor.org/reference/145632</ext-link></mixed-citation></ref><ref id="B11"><mixed-citation xmlns:xlink="http://www.w3.org/1999/xlink" xlink:type="simple"><person-group><name name-style="western"><surname>Degner</surname><given-names>E</given-names></name></person-group> (<year>1928</year>) <article-title>Spolia mentaweisiana: Binnen-Mollusken von den Mentawei-Inseln.</article-title><source>Treubia</source><volume>10</volume>: <fpage>319</fpage>–<lpage>354</lpage>. <ext-link xlink:href="10.14203/treubia.v10i2-3.1808" ext-link-type="doi" xlink:type="simple">https://doi.org/10.14203/treubia.v10i2-3.1808</ext-link></mixed-citation></ref><ref id="B6"><mixed-citation xmlns:xlink="http://www.w3.org/1999/xlink" xlink:type="simple"><person-group><name name-style="western"><surname>Benthem Jutting</surname><given-names>WSS van</given-names></name></person-group> (<year>1959</year>) <article-title>Catalogue of the non-marine <tp:taxon-name><tp:taxon-name-part taxon-name-part-type="phylum">Mollusca</tp:taxon-name-part></tp:taxon-name> of Sumatra and of its satellite islands.</article-title><source>Beaufortia</source><volume>7</volume>: <fpage>41</fpage>–<lpage>191</lpage>. <ext-link xlink:href="https://repository.naturalis.nl/pub/504682" ext-link-type="uri" xlink:type="simple">https://repository.naturalis.nl/pub/504682</ext-link></mixed-citation></ref><ref id="B83"><mixed-citation xmlns:xlink="http://www.w3.org/1999/xlink" xlink:type="simple"><person-group><name name-style="western"><surname>Zilch</surname><given-names>A</given-names></name></person-group> (<year>1953</year>) <article-title>Die Typen und Typoide des Natur-Museums Senckenberg, 10: <tp:taxon-name><tp:taxon-name-part taxon-name-part-type="phylum">Mollusca</tp:taxon-name-part></tp:taxon-name>, <tp:taxon-name><tp:taxon-name-part taxon-name-part-type="family">Pleurodontidae</tp:taxon-name-part></tp:taxon-name> (1).</article-title><source>Archiv für Molluskenkunde</source><volume>82</volume>: <fpage>131</fpage>–<lpage>140</lpage>.</mixed-citation></ref><ref id="B56"><mixed-citation xmlns:xlink="http://www.w3.org/1999/xlink" xlink:type="simple"><person-group><name name-style="western"><surname>Schileyko</surname><given-names>AA</given-names></name></person-group> (<year>2011</year>) <article-title>Check-list of land pulmonate molluscs of Vietnam (<tp:taxon-name><tp:taxon-name-part taxon-name-part-type="class">Gastropoda</tp:taxon-name-part></tp:taxon-name>: <tp:taxon-name><tp:taxon-name-part taxon-name-part-type="order">Stylommatophora</tp:taxon-name-part></tp:taxon-name>).</article-title><source>Ruthenica</source><volume>21</volume>: <fpage>1</fpage>–<lpage>68</lpage>. <ext-link xlink:href="https://www.biotaxa.org/Ruthenica/article/view/3603" ext-link-type="uri" xlink:type="simple">https://www.biotaxa.org/Ruthenica/article/view/3603</ext-link></mixed-citation></ref><ref id="B45"><mixed-citation xmlns:xlink="http://www.w3.org/1999/xlink" xlink:type="simple"><person-group><name name-style="western"><surname>Páll-Gergely</surname><given-names>B</given-names></name><name name-style="western"><surname>Hunyadi</surname><given-names>A</given-names></name><name name-style="western"><surname>Auffenberg</surname><given-names>K</given-names></name></person-group> (<year>2020</year>) <article-title>Taxonomic vandalism in malacology: Comments on molluscan taxa recently described by N. N. Thach and colleagues (2014–2019).</article-title><source>Folia Malacologica</source><volume>28</volume>(<issue>1</issue>): <fpage>35</fpage>–<lpage>76</lpage>. <ext-link xlink:href="10.12657/folmal.028.002" ext-link-type="doi" xlink:type="simple">https://doi.org/10.12657/folmal.028.002</ext-link></mixed-citation></ref><ref id="B75"><mixed-citation xmlns:xlink="http://www.w3.org/1999/xlink" xlink:type="simple"><person-group><name name-style="western"><surname>Thach</surname><given-names>NN</given-names></name></person-group> (<year>2020a</year>) <source>New shells of South Asia. Vol. 2. Seashells*Freshwater*Land snails. With one New Genus and 140 New Species &amp; Subspecies, Reply to comments made in error.</source><publisher-name>48HRBooks Company</publisher-name>, <publisher-loc>Akron, Ohio, USA</publisher-loc>, <size units="page">189 pp</size>.</mixed-citation></ref><ref id="B23"><mixed-citation xmlns:xlink="http://www.w3.org/1999/xlink" xlink:type="simple"><person-group><name name-style="western"><surname>Huber</surname><given-names>F</given-names></name></person-group> (<year>2015</year>) <article-title><italic><tp:taxon-name><tp:taxon-name-part taxon-name-part-type="genus">Amphidromus</tp:taxon-name-part><tp:taxon-name-part taxon-name-part-type="species">thachi</tp:taxon-name-part></tp:taxon-name></italic>, a new species (<tp:taxon-name><tp:taxon-name-part taxon-name-part-type="class">Gastropoda</tp:taxon-name-part></tp:taxon-name>: <tp:taxon-name><tp:taxon-name-part taxon-name-part-type="family">Camaenidae</tp:taxon-name-part></tp:taxon-name>) from Vietnam.</article-title><source>Gloria Maris</source><volume>54</volume>: <fpage>29</fpage>–<lpage>31</lpage>.</mixed-citation></ref><ref id="B68"><mixed-citation xmlns:xlink="http://www.w3.org/1999/xlink" xlink:type="simple"><person-group><name name-style="western"><surname>Sutcharit</surname><given-names>C</given-names></name><name name-style="western"><surname>Ablett</surname><given-names>J</given-names></name><name name-style="western"><surname>Tongkerd</surname><given-names>P</given-names></name><name name-style="western"><surname>Naggs</surname><given-names>F</given-names></name><name name-style="western"><surname>Panha</surname><given-names>S</given-names></name></person-group> (<year>2015</year>) <article-title>Illustrated type catalogue of <italic><tp:taxon-name><tp:taxon-name-part taxon-name-part-type="genus">Amphidromus</tp:taxon-name-part></tp:taxon-name></italic> Albers, 1850 in the Natural History Museum, London, and descriptions of two new species.</article-title><source>ZooKeys</source><volume>492</volume>: <fpage>49</fpage>–<lpage>105</lpage>. <ext-link xlink:href="10.3897/zookeys.492.8641" ext-link-type="doi" xlink:type="simple">https://doi.org/10.3897/zookeys.492.8641</ext-link></mixed-citation></ref><ref id="B46"><mixed-citation xmlns:xlink="http://www.w3.org/1999/xlink" xlink:type="simple"><person-group><name name-style="western"><surname>Parsons</surname><given-names>J</given-names></name><name name-style="western"><surname>Abbas</surname><given-names>J</given-names></name></person-group> (<year>2016</year>) <article-title>A new subspecies of <tp:taxon-name><tp:taxon-name-part taxon-name-part-type="genus">Amphidromus</tp:taxon-name-part> (<tp:taxon-name-part taxon-name-part-type="subgenus">Goniodromus</tp:taxon-name-part>) <tp:taxon-name-part taxon-name-part-type="species">bulowi</tp:taxon-name-part></tp:taxon-name> Fruhstorfer, 1905 (<tp:taxon-name><tp:taxon-name-part taxon-name-part-type="class">Gastropoda</tp:taxon-name-part></tp:taxon-name>: <tp:taxon-name><tp:taxon-name-part taxon-name-part-type="infraclass">Pulmonata</tp:taxon-name-part></tp:taxon-name>: <tp:taxon-name><tp:taxon-name-part taxon-name-part-type="family">Camaenidae</tp:taxon-name-part></tp:taxon-name>) from Sumatra, Indonesia.</article-title><source>The Festivus</source><volume>48</volume>(<issue>4</issue>): <fpage>235</fpage>–<lpage>247</lpage>. <ext-link xlink:href="10.54173/F484235" ext-link-type="doi" xlink:type="simple">https://doi.org/10.54173/F484235</ext-link></mixed-citation></ref><ref id="B77"><mixed-citation xmlns:xlink="http://www.w3.org/1999/xlink" xlink:type="simple"><person-group><name name-style="western"><surname>Thach</surname><given-names>NN</given-names></name></person-group> (<year>2021</year>) <source>New shells of South Asia and Taiwan, China, Tanzania. Seashells*Freshwater*Land snails. With 116 new species and subspecies and rejected synonyms, accepted species.</source><publisher-name>48HRBooks Company</publisher-name>, <publisher-loc>Akron, Ohio, USA</publisher-loc>, <size units="page">202 pp</size>.</mixed-citation></ref><ref id="B35"><mixed-citation xmlns:xlink="http://www.w3.org/1999/xlink" xlink:type="simple"><person-group><name name-style="western"><surname>Lee</surname><given-names>C-T</given-names></name><name name-style="western"><surname>Huang</surname><given-names>C-W</given-names></name><name name-style="western"><surname>Hwang</surname><given-names>C-C</given-names></name><name name-style="western"><surname>Sutcharit</surname><given-names>C</given-names></name><name name-style="western"><surname>Jirapatrasilp</surname><given-names>P</given-names></name></person-group> (<year>2022</year>) Arboreal snail genus <italic><tp:taxon-name><tp:taxon-name-part taxon-name-part-type="genus">Amphidromus</tp:taxon-name-part></tp:taxon-name></italic> Albers, 1850 of Southeast Asia: Shell polymorphism of <italic><tp:taxon-name><tp:taxon-name-part taxon-name-part-type="genus">Amphidromus</tp:taxon-name-part><tp:taxon-name-part taxon-name-part-type="species">cruentatus</tp:taxon-name-part></tp:taxon-name></italic> (Morelet, 1875) revealed by phylogenetic and morphometric analyses. PLOS ONE 17(8): e0272966. <ext-link xlink:href="10.1371/journal.pone.0272966" ext-link-type="doi" xlink:type="simple">https://doi.org/10.1371/journal.pone.0272966</ext-link></mixed-citation></ref><ref id="B32"><mixed-citation xmlns:xlink="http://www.w3.org/1999/xlink" xlink:type="simple"><person-group><name name-style="western"><surname>Köhler</surname><given-names>F</given-names></name><name name-style="western"><surname>Criscione</surname><given-names>F</given-names></name></person-group> (<year>2015</year>) <article-title>A molecular phylogeny of camaenid land snails from north-western Australia unravels widespread homoplasy in morphological characters (<tp:taxon-name><tp:taxon-name-part taxon-name-part-type="class">Gastropoda</tp:taxon-name-part></tp:taxon-name>, <tp:taxon-name><tp:taxon-name-part taxon-name-part-type="superfamily">Helicoidea</tp:taxon-name-part></tp:taxon-name>).</article-title><source>Molecular Phylogenetics and Evolution</source><volume>83</volume>: <fpage>44</fpage>–<lpage>55</lpage>. <ext-link xlink:href="10.1016/j.ympev.2014.11.009" ext-link-type="doi" xlink:type="simple">https://doi.org/10.1016/j.ympev.2014.11.009</ext-link></mixed-citation></ref><ref id="B28"><mixed-citation xmlns:xlink="http://www.w3.org/1999/xlink" xlink:type="simple"><person-group><name name-style="western"><surname>Jirapatrasilp</surname><given-names>P</given-names></name><name name-style="western"><surname>Huang</surname><given-names>C-W</given-names></name><name name-style="western"><surname>Hwang</surname><given-names>C-C</given-names></name><name name-style="western"><surname>Sutcharit</surname><given-names>C</given-names></name><name name-style="western"><surname>Lee</surname><given-names>C-T</given-names></name></person-group> (<year>2022</year>) <article-title>Convergent evolution of <italic><tp:taxon-name><tp:taxon-name-part taxon-name-part-type="genus">Amphidromus</tp:taxon-name-part></tp:taxon-name></italic>-like colourful arboreal snails and phylogenetic relationship of East Asian camaenids, with description of a new <italic><tp:taxon-name><tp:taxon-name-part taxon-name-part-type="genus">Aegistohadra</tp:taxon-name-part></tp:taxon-name></italic> species (Helicoidei, <tp:taxon-name><tp:taxon-name-part taxon-name-part-type="family">Camaenidae</tp:taxon-name-part></tp:taxon-name>, <tp:taxon-name><tp:taxon-name-part taxon-name-part-type="subfamily">Bradybaeninae</tp:taxon-name-part></tp:taxon-name>).</article-title><source>Invertebrate Systematics</source><volume>36</volume>(<issue>3</issue>): <fpage>244</fpage>–<lpage>290</lpage>. <ext-link xlink:href="10.1071/IS21015" ext-link-type="doi" xlink:type="simple">https://doi.org/10.1071/IS21015</ext-link></mixed-citation></ref><ref id="B12"><mixed-citation xmlns:xlink="http://www.w3.org/1999/xlink" xlink:type="simple"><person-group><name name-style="western"><surname>Ding</surname><given-names>H-L</given-names></name><name name-style="western"><surname>Wang</surname><given-names>P</given-names></name><name name-style="western"><surname>Qian</surname><given-names>Z-X</given-names></name><name name-style="western"><surname>Lin</surname><given-names>J-H</given-names></name><name name-style="western"><surname>Zhou</surname><given-names>W</given-names></name><name name-style="western"><surname>Hwang</surname><given-names>C</given-names></name><name name-style="western"><surname>Ai</surname><given-names>H-M</given-names></name></person-group> (<year>2016</year>) <article-title>Revision of sinistral land snails of the genus <italic><tp:taxon-name><tp:taxon-name-part taxon-name-part-type="genus">Camaena</tp:taxon-name-part></tp:taxon-name></italic> (<tp:taxon-name><tp:taxon-name-part taxon-name-part-type="order">Stylommatophora</tp:taxon-name-part></tp:taxon-name>, <tp:taxon-name><tp:taxon-name-part taxon-name-part-type="family">Camaenidae</tp:taxon-name-part></tp:taxon-name>) from China based on morphological and molecular data, with description of a new species from Guangxi, China.</article-title><source>ZooKeys</source><volume>584</volume>: <fpage>25</fpage>–<lpage>48</lpage>. <ext-link xlink:href="10.3897/zookeys.584.7173" ext-link-type="doi" xlink:type="simple">https://doi.org/10.3897/zookeys.584.7173</ext-link></mixed-citation></ref><ref id="B15"><mixed-citation xmlns:xlink="http://www.w3.org/1999/xlink" xlink:type="simple"><person-group><name name-style="western"><surname>Fruhstorfer</surname><given-names>H</given-names></name></person-group> (<year>1905</year>) <article-title>Ein neuer <italic><tp:taxon-name><tp:taxon-name-part taxon-name-part-type="genus">Amphidromus</tp:taxon-name-part></tp:taxon-name></italic>.</article-title><source>Nachrichtsblatt der Deutschen Malakozoologischen Gesellschaft</source><volume>37</volume>: <fpage>83</fpage>–<lpage>84</lpage>. <ext-link xlink:href="https://biostor.org/reference/190426" ext-link-type="uri" xlink:type="simple">https://biostor.org/reference/190426</ext-link></mixed-citation></ref><ref id="B19"><mixed-citation xmlns:xlink="http://www.w3.org/1999/xlink" xlink:type="simple"><person-group><name name-style="western"><surname>Haas</surname><given-names>F</given-names></name></person-group> (<year>1934</year>) <article-title>Neue Landschnecken des Senckenberg-Museums.</article-title><source>Senckenbergiana</source><volume>16</volume>: <fpage>94</fpage>–<lpage>98</lpage>.</mixed-citation></ref><ref id="B72"><mixed-citation xmlns:xlink="http://www.w3.org/1999/xlink" xlink:type="simple"><person-group><name name-style="western"><surname>Thach</surname><given-names>NN</given-names></name></person-group> (<year>2016</year>) <source>Vietnamese new mollusks with 59 new species.</source><publisher-name>48HrBooks Company</publisher-name>, <publisher-loc>Ohio, USA</publisher-loc>, <size units="page">205 pp</size>.</mixed-citation></ref><ref id="B7"><mixed-citation xmlns:xlink="http://www.w3.org/1999/xlink" xlink:type="simple"><person-group><name name-style="western"><surname>Bülow</surname><given-names>C</given-names></name></person-group> (<year>1905</year>) <article-title>Einige Seltenheiten aus meiner Sammlung.</article-title><source>Nachrichtsblatt der Deutschen Malakologischen Gesellschaft</source><volume>37</volume>: <fpage>78</fpage>–<lpage>83</lpage>. <ext-link xlink:href="https://biostor.org/reference/190425" ext-link-type="uri" xlink:type="simple">https://biostor.org/reference/190425</ext-link></mixed-citation></ref></ref-list></tp:taxon-treatment>
