# Supplementary material for: ﻿The arboreal snail genus Amphidromus Albers, 1850 (Eupulmonata, Camaenidae) of Southeast Asia: 1. Molecular systematics of some Vietnamese species and related species from Cambodia, Indonesia, and Laos
Source: Zookeys. 2024 Mar 22;1196:15–78. doi: 10.3897/zookeys.1196.112146 (PMC10980882; doi:10.3897/zookeys.1196.112146)
Supplement: XML Treatment for Amphidromus haematostoma [file zookeys.1196.112146-treatment10.xml]

<!DOCTYPE tp:taxon-treatment
  PUBLIC "-//TaxonX//DTD Taxonomic Treatment Publishing DTD v0 20100105//EN" "tax-treatment-NSO.dtd">
<tp:taxon-treatment xmlns:tp="http://www.plazi.org/taxpub"><tp:treatment-meta><kwd-group><label>Taxon classification</label><kwd>
                <named-content content-type="kingdom">Animalia</named-content>
              </kwd><kwd>
                <named-content content-type="order">Stylommatophora</named-content>
              </kwd><kwd>
                <named-content content-type="family">Camaenidae</named-content>
              </kwd></kwd-group><mixed-citation publication-type="journal"><person-group><name><surname>Jirapatrasilp</surname><given-names>Parin</given-names></name><name><surname>Huang</surname><given-names>Chih-Wei</given-names></name><name><surname>Sutcharit</surname><given-names>Chirasak</given-names></name><name><surname>Lee</surname><given-names>Chi-Tse</given-names></name></person-group><article-title>﻿The arboreal snail genus <italic><tp:taxon-name><tp:taxon-name-part taxon-name-part-type="genus" reg="Amphidromus">Amphidromus</tp:taxon-name-part></tp:taxon-name></italic> Albers, 1850 (<tp:taxon-name><tp:taxon-name-part taxon-name-part-type="suborder">Eupulmonata</tp:taxon-name-part></tp:taxon-name>, <tp:taxon-name><tp:taxon-name-part taxon-name-part-type="family">Camaenidae</tp:taxon-name-part></tp:taxon-name>) of Southeast Asia: 1. Molecular systematics of some Vietnamese species and related species from Cambodia, Indonesia, and Laos</article-title><source>Zookeys</source><day>22</day><month>03</month><year>2024</year><volume>1196</volume><fpage>15</fpage><lpage>78</lpage><pub-id pub-id-type="doi">10.3897/zookeys.1196.112146</pub-id></mixed-citation></tp:treatment-meta><tp:nomenclature><label>﻿﻿</label><tp:taxon-name>
              <object-id xmlns:xlink="http://www.w3.org/1999/xlink" content-type="arpha" xlink:type="simple">3BD55284-A262-5A0F-AC51-C55398B2E715</object-id>
              <tp:taxon-name-part taxon-name-part-type="genus" reg="Amphidromus">Amphidromus</tp:taxon-name-part>
              <tp:taxon-name-part taxon-name-part-type="species" reg="haematostoma">haematostoma</tp:taxon-name-part>
            </tp:taxon-name><tp:taxon-authority>Möllendorff, 1898</tp:taxon-authority><xref ref-type="fig" rid="F24">Figs 24A–G</xref><xref ref-type="fig" rid="F25">, 25A, B</xref><xref ref-type="fig" rid="F26">, 26</xref><tp:nomenclature-citation-list><tp:nomenclature-citation><tp:taxon-name>
                  <tp:taxon-name-part taxon-name-part-type="genus" reg="Amphidromus">Amphidromus</tp:taxon-name-part>
                  <tp:taxon-name-part taxon-name-part-type="species" reg="haematostoma">haematostoma</tp:taxon-name-part>
                </tp:taxon-name><comment>Möllendorff, 1898: 74–75. Type locality: Boloven [Boloven Plateau, Champasak, Laos]. <xref ref-type="bibr" rid="B48">Pilsbry 1900</xref>: 182–183. <xref ref-type="bibr" rid="B42">Möllendorff 1901</xref>: 50. <xref ref-type="bibr" rid="B49">Pilsbry 1901</xref>: 169. <xref ref-type="bibr" rid="B14">Fischer and Dautzenberg 1904</xref>: 406. <xref ref-type="bibr" rid="B51">Richardson 1985</xref>: 19. <xref ref-type="bibr" rid="B56">Schileyko 2011</xref>: 51. <xref ref-type="bibr" rid="B27">Inkhavilay et al. 2019</xref>: 91, figs 43f, 44a–c.</comment></tp:nomenclature-citation><tp:nomenclature-citation><tp:taxon-name>
                  <tp:taxon-name-part taxon-name-part-type="genus" reg="Amphidromus">Amphidromus</tp:taxon-name-part>
                  <tp:taxon-name-part taxon-name-part-type="species" reg="haematostoma">haematostoma</tp:taxon-name-part>
                  <tp:taxon-name-part taxon-name-part-type="infraspecific-rank">var.</tp:taxon-name-part>
                  <tp:taxon-name-part taxon-name-part-type="variety" reg="viridis">viridis</tp:taxon-name-part>
                </tp:taxon-name><comment>Möllendorff, 1898: 75. Type locality: Boloven. <xref ref-type="bibr" rid="B48">Pilsbry 1900</xref>: 183. <xref ref-type="bibr" rid="B14">Fischer and Dautzenberg 1904</xref>: 406.</comment></tp:nomenclature-citation><tp:nomenclature-citation><tp:taxon-name>
                  <tp:taxon-name-part taxon-name-part-type="genus" reg="Amphidromus">Amphidromus</tp:taxon-name-part>
                  <tp:taxon-name-part taxon-name-part-type="species" reg="haematostoma">haematostoma</tp:taxon-name-part>
                  <tp:taxon-name-part taxon-name-part-type="infraspecific-rank">var.</tp:taxon-name-part>
                  <tp:taxon-name-part taxon-name-part-type="variety" reg="varians">varians</tp:taxon-name-part>
                </tp:taxon-name><comment>Möllendorff, 1898: 75. Type locality: Boloven. <xref ref-type="bibr" rid="B48">Pilsbry 1900</xref>: 183. <xref ref-type="bibr" rid="B14">Fischer and Dautzenberg 1904</xref>: 406.</comment></tp:nomenclature-citation><tp:nomenclature-citation><tp:taxon-name>
                  <tp:taxon-name-part taxon-name-part-type="genus" reg="Amphidromus"/>
                </tp:taxon-name><comment><tp:taxon-name><tp:taxon-name-part taxon-name-part-type="genus" reg="Amphidromus">Amphidromus</tp:taxon-name-part> (<tp:taxon-name-part taxon-name-part-type="subgenus" reg="Syndromus">Syndromus</tp:taxon-name-part>) <tp:taxon-name-part taxon-name-part-type="species" reg="haematostoma">haematostoma</tp:taxon-name-part></tp:taxon-name>. <xref ref-type="bibr" rid="B83">Zilch 1953</xref>: 132, pl. 22, figs 4, 5. <xref ref-type="bibr" rid="B26">Inkhavilay et al. 2017</xref>: 34–35, figs 13o–r.</comment></tp:nomenclature-citation><tp:nomenclature-citation><tp:taxon-name>
                  <tp:taxon-name-part taxon-name-part-type="genus" reg="Amphidromus">Amphidromus</tp:taxon-name-part>
                  <tp:taxon-name-part taxon-name-part-type="species" reg="haematostomus">haematostomus</tp:taxon-name-part>
                </tp:taxon-name><comment>[sic]. <xref ref-type="bibr" rid="B34">Laidlaw and Solem 1961</xref>: 527, 625.</comment></tp:nomenclature-citation><tp:nomenclature-citation><tp:taxon-name>
                  <tp:taxon-name-part taxon-name-part-type="genus" reg="Amphidromus">Amphidromus</tp:taxon-name-part>
                  <tp:taxon-name-part taxon-name-part-type="species" reg="haematostomus">haematostomus</tp:taxon-name-part>
                </tp:taxon-name><comment>[sic] <tp:taxon-name><tp:taxon-name-part taxon-name-part-type="genus" reg="Amphidromus"/><tp:taxon-name-part taxon-name-part-type="species" reg="varians">varians</tp:taxon-name-part></tp:taxon-name>. <xref ref-type="bibr" rid="B34">Laidlaw and Solem 1961</xref>: 668.</comment></tp:nomenclature-citation><tp:nomenclature-citation><tp:taxon-name>
                  <tp:taxon-name-part taxon-name-part-type="genus" reg="Amphidromus">Amphidromus</tp:taxon-name-part>
                  <tp:taxon-name-part taxon-name-part-type="species" reg="haematostomus">haematostomus</tp:taxon-name-part>
                </tp:taxon-name><comment>[sic] <tp:taxon-name><tp:taxon-name-part taxon-name-part-type="genus" reg="Amphidromus"/><tp:taxon-name-part taxon-name-part-type="species" reg="viridis">viridis</tp:taxon-name-part></tp:taxon-name>. <xref ref-type="bibr" rid="B34">Laidlaw and Solem 1961</xref>: 670.</comment></tp:nomenclature-citation><tp:nomenclature-citation><tp:taxon-name>
                  <tp:taxon-name-part taxon-name-part-type="genus" reg="Amphidromus">Amphidromus</tp:taxon-name-part>
                  <tp:taxon-name-part taxon-name-part-type="species" reg="haematostoma">haematostoma</tp:taxon-name-part>
                  <tp:taxon-name-part taxon-name-part-type="subspecies" reg="varians">varians</tp:taxon-name-part>
                </tp:taxon-name><comment>. <xref ref-type="bibr" rid="B51">Richardson 1985</xref>: 19.</comment></tp:nomenclature-citation><tp:nomenclature-citation><tp:taxon-name>
                  <tp:taxon-name-part taxon-name-part-type="genus" reg="Amphidromus">Amphidromus</tp:taxon-name-part>
                  <tp:taxon-name-part taxon-name-part-type="species" reg="haematostoma">haematostoma</tp:taxon-name-part>
                  <tp:taxon-name-part taxon-name-part-type="subspecies" reg="viridis">viridis</tp:taxon-name-part>
                </tp:taxon-name><comment>. <xref ref-type="bibr" rid="B51">Richardson 1985</xref>: 19.</comment></tp:nomenclature-citation><tp:nomenclature-citation><tp:taxon-name>
                  <tp:taxon-name-part taxon-name-part-type="genus" reg="Amphidromus"/>
                </tp:taxon-name><comment><tp:taxon-name><tp:taxon-name-part taxon-name-part-type="genus" reg="Amphidromus">Amphidromus</tp:taxon-name-part> (<tp:taxon-name-part taxon-name-part-type="subgenus" reg="Syndromus">Syndromus</tp:taxon-name-part>) <tp:taxon-name-part taxon-name-part-type="species" reg="haematostomus">haematostomus</tp:taxon-name-part></tp:taxon-name>
                [sic]. <xref ref-type="bibr" rid="B36">Lehmann and Maassen 2004</xref>: 20.</comment></tp:nomenclature-citation><tp:nomenclature-citation><tp:taxon-name>
                  <tp:taxon-name-part taxon-name-part-type="genus" reg="Amphidromus">Amphidromus</tp:taxon-name-part>
                  <tp:taxon-name-part taxon-name-part-type="species" reg="attapeuensis">attapeuensis</tp:taxon-name-part>
                </tp:taxon-name><comment>Thach &amp; Huber in Thach, 2017: 37–38, figs 573–578. Type locality: Attapeu Province, southeast of Laos, close to Vietnam border. <xref ref-type="bibr" rid="B75">Thach 2020a</xref>: 51, 52. <xref ref-type="bibr" rid="B77">Thach 2021</xref>: 55.</comment></tp:nomenclature-citation></tp:nomenclature-citation-list></tp:nomenclature><tp:treatment-sec sec-type="material" id="SECID0ET4FK"><title>Material examined.</title><p>Laos: Sinistral, <bold><italic>lectotype</italic></bold> of “<tp:taxon-name><tp:taxon-name-part taxon-name-part-type="genus" reg="Amphidromus">Amphidromus</tp:taxon-name-part><tp:taxon-name-part taxon-name-part-type="species" reg="haematostoma">haematostoma</tp:taxon-name-part><tp:taxon-name-part taxon-name-part-type="infraspecific-rank">var.</tp:taxon-name-part><tp:taxon-name-part taxon-name-part-type="variety" reg="viridis">viridis</tp:taxon-name-part></tp:taxon-name>”, <named-content xmlns:xlink="http://www.w3.org/1999/xlink" content-type="dwc:institutional_code" xlink:title="Senckenberg Forschungsinstitut und Naturmuseum, Frankfurt am Main" xlink:href="http://grbio.org/institution/senckenberg-forschungsinstitut-und-naturmuseum" xlink:type="simple">SMF</named-content> 7559/1 (Fig. <xref ref-type="fig" rid="F24">24A</xref>); sinistral, <bold><italic>lectotype</italic></bold> of “<tp:taxon-name><tp:taxon-name-part taxon-name-part-type="genus" reg="Amphidromus">Amphidromus</tp:taxon-name-part><tp:taxon-name-part taxon-name-part-type="species" reg="haematostoma">haematostoma</tp:taxon-name-part><tp:taxon-name-part taxon-name-part-type="infraspecific-rank">var.</tp:taxon-name-part><tp:taxon-name-part taxon-name-part-type="variety" reg="varians">varians</tp:taxon-name-part></tp:taxon-name>”, <named-content xmlns:xlink="http://www.w3.org/1999/xlink" content-type="dwc:institutional_code" xlink:title="Senckenberg Forschungsinstitut und Naturmuseum, Frankfurt am Main" xlink:href="http://grbio.org/institution/senckenberg-forschungsinstitut-und-naturmuseum" xlink:type="simple">SMF</named-content> 7561/1 (Fig. <xref ref-type="fig" rid="F24">24B</xref>); sinistral, <bold><italic>holotype</italic></bold> of “<italic><tp:taxon-name><tp:taxon-name-part taxon-name-part-type="genus" reg="Amphidromus">Amphidromus</tp:taxon-name-part><tp:taxon-name-part taxon-name-part-type="species" reg="attapeuensis">attapeuensis</tp:taxon-name-part></tp:taxon-name></italic>”, <named-content xmlns:xlink="http://www.w3.org/1999/xlink" content-type="dwc:institutional_code" xlink:title="Natural History Museum, London" xlink:href="http://grbio.org/institution/natural-history-museum-london" xlink:type="simple">NHMUK</named-content> 20170278 (Fig. <xref ref-type="fig" rid="F24">24C</xref>).</p><fig id="F24" position="float" orientation="portrait"><object-id xmlns:xlink="http://www.w3.org/1999/xlink" content-type="doi" xlink:type="simple">10.3897/zookeys.1196.112146.figure24</object-id><object-id xmlns:xlink="http://www.w3.org/1999/xlink" content-type="arpha" xlink:type="simple">40C96945-C719-57AE-B5C6-F15530294E22</object-id><label>Figure 24.</label><caption><p>Shells of <italic><tp:taxon-name><tp:taxon-name-part taxon-name-part-type="genus" reg="Amphidromus">Amphidromus</tp:taxon-name-part></tp:taxon-name></italic> spp <bold>A–G</bold><italic><tp:taxon-name><tp:taxon-name-part taxon-name-part-type="genus" reg="Amphidromus">Amphidromus</tp:taxon-name-part><tp:taxon-name-part taxon-name-part-type="species" reg="haematostoma">haematostoma</tp:taxon-name-part></tp:taxon-name></italic> Möllendorff, 1898 <bold>A</bold> Lectotype of “<tp:taxon-name><tp:taxon-name-part taxon-name-part-type="genus" reg="Amphidromus">Amphidromus</tp:taxon-name-part><tp:taxon-name-part taxon-name-part-type="species" reg="haematostoma">haematostoma</tp:taxon-name-part><tp:taxon-name-part taxon-name-part-type="infraspecific-rank">var.</tp:taxon-name-part><tp:taxon-name-part taxon-name-part-type="variety" reg="viridis">viridis</tp:taxon-name-part></tp:taxon-name>” (<named-content xmlns:xlink="http://www.w3.org/1999/xlink" content-type="dwc:institutional_code" xlink:title="Senckenberg Forschungsinstitut und Naturmuseum, Frankfurt am Main" xlink:href="http://grbio.org/institution/senckenberg-forschungsinstitut-und-naturmuseum" xlink:type="simple">SMF</named-content> 7559) <bold>B</bold> lectotype of “<tp:taxon-name><tp:taxon-name-part taxon-name-part-type="genus" reg="Amphidromus">Amphidromus</tp:taxon-name-part><tp:taxon-name-part taxon-name-part-type="species" reg="haematostoma">haematostoma</tp:taxon-name-part><tp:taxon-name-part taxon-name-part-type="infraspecific-rank">var.</tp:taxon-name-part><tp:taxon-name-part taxon-name-part-type="variety" reg="varians">varians</tp:taxon-name-part></tp:taxon-name>” (<named-content xmlns:xlink="http://www.w3.org/1999/xlink" content-type="dwc:institutional_code" xlink:title="Senckenberg Forschungsinstitut und Naturmuseum, Frankfurt am Main" xlink:href="http://grbio.org/institution/senckenberg-forschungsinstitut-und-naturmuseum" xlink:type="simple">SMF</named-content> 7561) <bold>C</bold> holotype of “<italic><tp:taxon-name><tp:taxon-name-part taxon-name-part-type="genus" reg="Amphidromus">Amphidromus</tp:taxon-name-part><tp:taxon-name-part taxon-name-part-type="species" reg="attapeuensis">attapeuensis</tp:taxon-name-part></tp:taxon-name></italic>” (<named-content xmlns:xlink="http://www.w3.org/1999/xlink" content-type="dwc:institutional_code" xlink:title="Natural History Museum, London" xlink:href="http://grbio.org/institution/natural-history-museum-london" xlink:type="simple">NHMUK</named-content> 20170278) <bold>D</bold> specimen from Samphanh, Phongsali, Laos (<named-content xmlns:xlink="http://www.w3.org/1999/xlink" content-type="dwc:institutional_code" xlink:title="National Museum of Natural Science of Taiwan, Taichung" xlink:href="http://grbio.org/institution/national-museum-natural-science" xlink:type="simple">NMNS</named-content>-8764-056) <bold>E, F</bold> specimens from Ba Chien, Pakse, Champasak, Laos (<named-content xmlns:xlink="http://www.w3.org/1999/xlink" content-type="dwc:institutional_code" xlink:title="National Museum of Natural Science of Taiwan, Taichung" xlink:href="http://grbio.org/institution/national-museum-natural-science" xlink:type="simple">NMNS</named-content>-8764-064, <named-content xmlns:xlink="http://www.w3.org/1999/xlink" content-type="dwc:institutional_code" xlink:title="National Museum of Natural Science of Taiwan, Taichung" xlink:href="http://grbio.org/institution/national-museum-natural-science" xlink:type="simple">NMNS</named-content>-8764-076) <bold>G</bold> specimen from Kbang, Gia Lai, Vietnam (<named-content xmlns:xlink="http://www.w3.org/1999/xlink" content-type="dwc:institutional_code" xlink:title="National Museum of Natural Science of Taiwan, Taichung" xlink:href="http://grbio.org/institution/national-museum-natural-science" xlink:type="simple">NMNS</named-content>-8764-080) <bold>H–M</bold><italic><tp:taxon-name><tp:taxon-name-part taxon-name-part-type="genus" reg="Amphidromus">Amphidromus</tp:taxon-name-part><tp:taxon-name-part taxon-name-part-type="species" reg="madelineae">madelineae</tp:taxon-name-part></tp:taxon-name></italic> Thach, 2020 <bold>H</bold> holotype of “<italic><tp:taxon-name><tp:taxon-name-part taxon-name-part-type="genus" reg="Amphidromus">Amphidromus</tp:taxon-name-part><tp:taxon-name-part taxon-name-part-type="species" reg="madelineae">madelineae</tp:taxon-name-part></tp:taxon-name></italic>” (<named-content xmlns:xlink="http://www.w3.org/1999/xlink" content-type="dwc:institutional_code" xlink:title="Muséum national ďHistoire naturelle, Paris" xlink:href="http://grbio.org/institution/museum-national-dhistoire-naturelle-2" xlink:type="simple">MNHN</named-content>-IM-2000-35566) <bold>I, J</bold> Specimens from Duy Xuyen, Quang Nam, Vietnam (<named-content xmlns:xlink="http://www.w3.org/1999/xlink" content-type="dwc:institutional_code" xlink:title="National Museum of Natural Science of Taiwan, Taichung" xlink:href="http://grbio.org/institution/national-museum-natural-science" xlink:type="simple">NMNS</named-content>-8764-112, <named-content xmlns:xlink="http://www.w3.org/1999/xlink" content-type="dwc:institutional_code" xlink:title="National Museum of Natural Science of Taiwan, Taichung" xlink:href="http://grbio.org/institution/national-museum-natural-science" xlink:type="simple">NMNS</named-content>-8764-108) <bold>K–M</bold> specimens from Za Hung, Dong Giang, Quang Nam, Vietnam (<named-content xmlns:xlink="http://www.w3.org/1999/xlink" content-type="dwc:institutional_code" xlink:title="National Museum of Natural Science of Taiwan, Taichung" xlink:href="http://grbio.org/institution/national-museum-natural-science" xlink:type="simple">NMNS</named-content>-8764-114, <named-content xmlns:xlink="http://www.w3.org/1999/xlink" content-type="dwc:institutional_code" xlink:title="National Museum of Natural Science of Taiwan, Taichung" xlink:href="http://grbio.org/institution/national-museum-natural-science" xlink:type="simple">NMNS</named-content>-8764-118, <named-content xmlns:xlink="http://www.w3.org/1999/xlink" content-type="dwc:institutional_code" xlink:title="National Museum of Natural Science of Taiwan, Taichung" xlink:href="http://grbio.org/institution/national-museum-natural-science" xlink:type="simple">NMNS</named-content>-8764-122).</p></caption><graphic xmlns:xlink="http://www.w3.org/1999/xlink" xlink:href="zookeys-1196-015_article-112146__-g024.jpg" position="float" orientation="portrait" xlink:type="simple" id="oo_1007842.jpg"><uri content-type="original_file" xlink:type="simple">https://binary.pensoft.net/fig/1007842</uri></graphic></fig></tp:treatment-sec><tp:treatment-sec sec-type="material" id="SECID0EDGGK"><title>Other material examined.</title><p>Laos: 5S specimens, Xe Pian village, Paksong District, Champasak Province, <named-content xmlns:xlink="http://www.w3.org/1999/xlink" content-type="dwc:institutional_code" xlink:title="Chulalongkorn University Museum of Zoology, Bangkok" xlink:href="http://grbio.org/institution/chulalongkorn-university-museum-natural-history" xlink:type="simple">CUMZ</named-content> 10217 (Inkhavilay <italic>et al.</italic> 2019: fig. 44a); two lots in W.J.M. Maassen Collection (8S specimens and 14S specimens), Boloven Plateau, Paksong District, Champasak; 4S specimens, Samphanh District, Phongsali Province, <named-content xmlns:xlink="http://www.w3.org/1999/xlink" content-type="dwc:institutional_code" xlink:title="National Museum of Natural Science of Taiwan, Taichung" xlink:href="http://grbio.org/institution/national-museum-natural-science" xlink:type="simple">NMNS</named-content>-8764-053–<named-content xmlns:xlink="http://www.w3.org/1999/xlink" content-type="dwc:institutional_code" xlink:title="National Museum of Natural Science of Taiwan, Taichung" xlink:href="http://grbio.org/institution/national-museum-natural-science" xlink:type="simple">NMNS</named-content>-8764-056 (Fig. <xref ref-type="fig" rid="F24">24D</xref>); 20S specimens, Ba Chien, Pakse District, Champasak Province, <named-content xmlns:xlink="http://www.w3.org/1999/xlink" content-type="dwc:institutional_code" xlink:title="National Museum of Natural Science of Taiwan, Taichung" xlink:href="http://grbio.org/institution/national-museum-natural-science" xlink:type="simple">NMNS</named-content>-8764-057–<named-content xmlns:xlink="http://www.w3.org/1999/xlink" content-type="dwc:institutional_code" xlink:title="National Museum of Natural Science of Taiwan, Taichung" xlink:href="http://grbio.org/institution/national-museum-natural-science" xlink:type="simple">NMNS</named-content>-8764-076 (Fig. <xref ref-type="fig" rid="F24">24E, F</xref>).</p><p>Vietnam: 5S specimens, Kbang District, Gia Lai Province, <named-content xmlns:xlink="http://www.w3.org/1999/xlink" content-type="dwc:institutional_code" xlink:title="National Museum of Natural Science of Taiwan, Taichung" xlink:href="http://grbio.org/institution/national-museum-natural-science" xlink:type="simple">NMNS</named-content>-8764-077NMNS-8764-081 (Fig. <xref ref-type="fig" rid="F24">24G</xref>).</p></tp:treatment-sec><tp:treatment-sec sec-type="diagnosis" id="SECID0EXHGK"><title>Diagnosis.</title><p>Shell medium and sinistral. Parietal callus, lip and columella with bright to dark rose-pink. Varix sometimes present. Genitalia without appendix.</p></tp:treatment-sec><tp:treatment-sec sec-type="Differential diagnosis" id="SECID0E3HGK"><title>Differential diagnosis.</title><p><italic><tp:taxon-name><tp:taxon-name-part taxon-name-part-type="genus" reg="Amphidromus">Amphidromus</tp:taxon-name-part><tp:taxon-name-part taxon-name-part-type="species" reg="haematostoma">haematostoma</tp:taxon-name-part></tp:taxon-name></italic> differs from the similar sinistral species <italic><tp:taxon-name><tp:taxon-name-part taxon-name-part-type="genus" reg="Amphidromus">A.</tp:taxon-name-part><tp:taxon-name-part taxon-name-part-type="species" reg="madelineae">madelineae</tp:taxon-name-part></tp:taxon-name></italic> in having a whitish apex, slightly thickened parietal callus with pale to dark rose-pink colouration, while <italic><tp:taxon-name><tp:taxon-name-part taxon-name-part-type="genus" reg="Amphidromus">A.</tp:taxon-name-part><tp:taxon-name-part taxon-name-part-type="species" reg="madelineae">madelineae</tp:taxon-name-part></tp:taxon-name></italic> has tinted pink ~ 1–2 whorls from apex, and thin transparent parietal callus. This species also differs from the similar <italic><tp:taxon-name><tp:taxon-name-part taxon-name-part-type="genus" reg="Amphidromus">A.</tp:taxon-name-part><tp:taxon-name-part taxon-name-part-type="species" reg="roseolabiatus">roseolabiatus</tp:taxon-name-part></tp:taxon-name></italic> in that the latter has a chirally dimorphic shell, a whitish apex and the genitalia with a very long appendix. The molecular phylogeny in this study reveals that <italic><tp:taxon-name><tp:taxon-name-part taxon-name-part-type="genus" reg="Amphidromus">A.</tp:taxon-name-part><tp:taxon-name-part taxon-name-part-type="species" reg="haematostoma">haematostoma</tp:taxon-name-part></tp:taxon-name></italic> is a distinct clade from its sister <italic><tp:taxon-name><tp:taxon-name-part taxon-name-part-type="genus" reg="Amphidromus">A.</tp:taxon-name-part><tp:taxon-name-part taxon-name-part-type="species" reg="madelineae">madelineae</tp:taxon-name-part></tp:taxon-name></italic> (Fig. <xref ref-type="fig" rid="F2">2</xref>). The COI and 16S <italic>p</italic>-distances between <italic><tp:taxon-name><tp:taxon-name-part taxon-name-part-type="genus" reg="Amphidromus">A.</tp:taxon-name-part><tp:taxon-name-part taxon-name-part-type="species" reg="haematostoma">haematostoma</tp:taxon-name-part></tp:taxon-name></italic> and <italic><tp:taxon-name><tp:taxon-name-part taxon-name-part-type="genus" reg="Amphidromus">A.</tp:taxon-name-part><tp:taxon-name-part taxon-name-part-type="species" reg="madelineae">madelineae</tp:taxon-name-part></tp:taxon-name></italic> are 13.93% and 6.04%, respectively (Table <xref ref-type="table" rid="T2">2</xref>).</p></tp:treatment-sec><tp:treatment-sec sec-type="description" id="SECID0EELGK"><title>Description.</title><p><bold><italic>Shell</italic></bold> medium (height 23.8–35.4 mm, width 13.3–21.0 mm), sinistral, ovate conical, rather thin and glossy. Spire elongate conical; apex acute, without black spot on tip, and earlier whorls whitish. Whorls 6–7 convex to smooth; suture wide and depressed; last whorl well rounded. Periostracum thick corneous or with green to greenish yellow colour; varix occasionally present. Shell ground colour white or yellowish colour (without periostracum); dark yellow subsutural band and a band at around umbilicus usually present (rarely indistinguishable). Parietal callus thickened with bright to dark rose-pink colour. Aperture broadly ovate and inner side of outer wall whitish; peristome little thickened, expanded, and weakly reflexed but not attached to last whorl; lip bright to dark rose-pink colour and with little darker colour at the edge. Columella bright to dark rose-pink colour, straight, or little twisted. Umbilicus imperforate.</p><p><bold><italic>Genital organs</italic>.</bold> Atrium relatively short. Penis slender, conical, and short ~ 1/3 of vaginal length. Penial retractor muscle thickened, long and inserting on epiphallus close to penis. Epiphallus stout tube and approximately as long as vagina. Flagellum short, extending from epiphallus and terminating in curved tip; appendix absent. Vas deferens slender tube passing from free oviduct and terminating at epiphallus-flagellum junction (Fig. <xref ref-type="fig" rid="F25">25A</xref>). Internal wall of penis corrugated, exhibiting prominent series of thickened and swollen longitudinal penial pilasters forming fringe around penial wall, and with fine and weak folds around base of penial verge. Penial verge very short, with smooth surface, and opening at the tip (Fig. <xref ref-type="fig" rid="F25">25B</xref>).</p><fig id="F25" position="float" orientation="portrait"><object-id xmlns:xlink="http://www.w3.org/1999/xlink" content-type="doi" xlink:type="simple">10.3897/zookeys.1196.112146.figure25</object-id><object-id xmlns:xlink="http://www.w3.org/1999/xlink" content-type="arpha" xlink:type="simple">0B289FDB-BD02-58EA-B934-DEF2C0073132</object-id><label>Figure 25.</label><caption><p>Genitalia of <italic><tp:taxon-name><tp:taxon-name-part taxon-name-part-type="genus" reg="Amphidromus">Amphidromus</tp:taxon-name-part></tp:taxon-name></italic> spp <bold>A, B</bold><italic><tp:taxon-name><tp:taxon-name-part taxon-name-part-type="genus" reg="Amphidromus">Amphidromus</tp:taxon-name-part><tp:taxon-name-part taxon-name-part-type="species" reg="haematostoma">haematostoma</tp:taxon-name-part></tp:taxon-name></italic> Möllendorff, 1898 from Ba Chien, Pakse, Champasak, Laos (<named-content xmlns:xlink="http://www.w3.org/1999/xlink" content-type="dwc:institutional_code" xlink:title="National Museum of Natural Science of Taiwan, Taichung" xlink:href="http://grbio.org/institution/national-museum-natural-science" xlink:type="simple">NMNS</named-content>-8764-061), showing <bold>A</bold> general view of genitalia <bold>B</bold> interior structures of penis and vagina chamber <bold>C, D</bold><italic><tp:taxon-name><tp:taxon-name-part taxon-name-part-type="genus" reg="Amphidromus">Amphidromus</tp:taxon-name-part><tp:taxon-name-part taxon-name-part-type="species" reg="madelineae">madelineae</tp:taxon-name-part></tp:taxon-name></italic> Thach, 2020 from Duy Xuyen, Quang Nam, Vietnam (<named-content xmlns:xlink="http://www.w3.org/1999/xlink" content-type="dwc:institutional_code" xlink:title="National Museum of Natural Science of Taiwan, Taichung" xlink:href="http://grbio.org/institution/national-museum-natural-science" xlink:type="simple">NMNS</named-content>-8764-110), showing <bold>C</bold> general view of genitalia <bold>D</bold> interior structures of penis and vagina chamber. Red dots indicate the shape of the missing gametolytic sac. Green arrows indicate the genital openings. Abbreviations: e, epiphallus; fl, ﬂagellum; fo, free oviduct; gd, gametolytic duct; gs, gametolytic sac; ov, oviduct; p, penis; pp, penial pilaster; pr, penial retractor muscle; pv, penial verge; v, vagina; vd, vas deferens; vp, vaginal pilaster.</p></caption><graphic xmlns:xlink="http://www.w3.org/1999/xlink" xlink:href="zookeys-1196-015_article-112146__-g025.jpg" position="float" orientation="portrait" xlink:type="simple" id="oo_1007843.jpg"><uri content-type="original_file" xlink:type="simple">https://binary.pensoft.net/fig/1007843</uri></graphic></fig><p>Vagina slender, long cylindrical, and ~ 2× longer than penis. Gametolytic duct cylindrical tube then gradually tapering to slender tube terminally and connected to gametolytic sac (missing during dissection). Free oviduct short; oviduct compact, forming lobule alveoli (Fig. <xref ref-type="fig" rid="F25">25A</xref>). Internal wall of vagina possessing corrugated ridges near genital orifice; ridges becoming smooth longitudinal vaginal pilasters in middle, swollen with irregularly shaped deep crenelations close to free oviduct opening (Fig. <xref ref-type="fig" rid="F25">25B</xref>).</p></tp:treatment-sec><tp:treatment-sec sec-type="distribution" id="SECID0EIOGK"><title>Distribution.</title><p>This species has a wide distribution range covering Attapeu, Champasak, and Phongsali provinces, Laos, and Gia Lai Province, Vietnam.</p></tp:treatment-sec><tp:treatment-sec sec-type="remarks" id="SECID0ENOGK"><title>Remarks.</title><p>A degree of shell colour variation occurs in the specimens from Pakse, Champasak, Laos (Fig. <xref ref-type="fig" rid="F24">24E, F</xref>) in having yellowish to golden-yellow periostracum, indistinct subsutural band and a dark rose-pink apertural lip. In addition, the type specimens and recently collected specimens from Kbang, Gia Lai, Vietnam (Fig. <xref ref-type="fig" rid="F24">24B, C, G</xref>) tend to have broad brownish radial bands on the earlier spire whorls.</p><p>This species also exhibits a prominent population genetic structure, where some clades constitute only the specimens from the same collecting locality (Fig. <xref ref-type="fig" rid="F26">26</xref>). The COI intraspecific distance among all <italic><tp:taxon-name><tp:taxon-name-part taxon-name-part-type="genus" reg="Amphidromus">A.</tp:taxon-name-part><tp:taxon-name-part taxon-name-part-type="species" reg="haematostoma">haematostoma</tp:taxon-name-part></tp:taxon-name></italic> specimens is 10.03%, which is the highest distance of all <italic><tp:taxon-name><tp:taxon-name-part taxon-name-part-type="genus" reg="Amphidromus">Amphidromus</tp:taxon-name-part></tp:taxon-name></italic> species in this study. This value is higher than twice the optimum intra/interspecific threshold value of 4% for stylommatophoran land snails (<xref ref-type="bibr" rid="B10">Davison et al. 2009</xref>). However, as all specimens have congruent morphology as stated above, we refrain from treating each pool of samples from the same collecting locality as a distinct taxon, before more specimens from each locality are critically examined.</p><fig id="F26" position="float" orientation="portrait"><object-id xmlns:xlink="http://www.w3.org/1999/xlink" content-type="doi" xlink:type="simple">10.3897/zookeys.1196.112146.figure26</object-id><object-id xmlns:xlink="http://www.w3.org/1999/xlink" content-type="arpha" xlink:type="simple">AE3C06FD-3DDB-5513-AE97-E1112C0F9C94</object-id><label>Figure 26.</label><caption><p>Bayesian phylogeny of <italic><tp:taxon-name><tp:taxon-name-part taxon-name-part-type="genus" reg="Amphidromus">Amphidromus</tp:taxon-name-part><tp:taxon-name-part taxon-name-part-type="species" reg="haematostoma">haematostoma</tp:taxon-name-part></tp:taxon-name></italic> Möllendorff, 1898 and <italic><tp:taxon-name><tp:taxon-name-part taxon-name-part-type="genus" reg="Amphidromus">Amphidromus</tp:taxon-name-part><tp:taxon-name-part taxon-name-part-type="species" reg="madelineae">madelineae</tp:taxon-name-part></tp:taxon-name></italic> Thach, 2020 based on mitochondrial COI and 16S genes. Nodal support values are given as <abbrev xmlns:xlink="http://www.w3.org/1999/xlink" xlink:title="Shimodaira and Hasegawa-approximate likelihood-ratio" id="ABBRID0EVQGK" xlink:type="simple">SH-aLRT</abbrev>/aBayes/ultra-fast bootstrap (IQ-TREE, <abbrev xmlns:xlink="http://www.w3.org/1999/xlink" xlink:title="maximum likelihood" id="ABBRID0EZQGK" xlink:type="simple">ML</abbrev>)/posterior probability (MrBayes, <abbrev xmlns:xlink="http://www.w3.org/1999/xlink" xlink:title="Bayesian inference" id="ABBRID0E4QGK" xlink:type="simple">BI</abbrev>). An asterisk on each branch indicates a clade with all well-supported values (<abbrev xmlns:xlink="http://www.w3.org/1999/xlink" xlink:title="Shimodaira and Hasegawa-approximate likelihood-ratio" id="ABBRID0EBRGK" xlink:type="simple">SH-aLRT</abbrev> ≥ 80%, aBayes ≥ 0.95, <abbrev xmlns:xlink="http://www.w3.org/1999/xlink" xlink:title="bootstrap support" id="ABBRID0EFRGK" xlink:type="simple">BS</abbrev> ≥ 95%, <abbrev xmlns:xlink="http://www.w3.org/1999/xlink" xlink:title="posterior probability values" id="ABBRID0EJRGK" xlink:type="simple">PP</abbrev> ≥ 0.95).</p></caption><graphic xmlns:xlink="http://www.w3.org/1999/xlink" xlink:href="zookeys-1196-015_article-112146__-g026.jpg" position="float" orientation="portrait" xlink:type="simple" id="oo_1007844.jpg"><uri content-type="original_file" xlink:type="simple">https://binary.pensoft.net/fig/1007844</uri></graphic></fig></tp:treatment-sec><tp:treatment-sec><!--Section generated to contain objects referenced in tp:taxon-treatment.--><fig id="F2" position="float" orientation="portrait"><object-id xmlns:xlink="http://www.w3.org/1999/xlink" content-type="doi" xlink:type="simple">10.3897/zookeys.1196.112146.figure2</object-id><object-id xmlns:xlink="http://www.w3.org/1999/xlink" content-type="arpha" xlink:type="simple">96C4AAA5-42F6-5D88-81F2-4C20BDE82C86</object-id><label>Figure 2.</label><caption><p>Bayesian phylogeny of <italic><tp:taxon-name><tp:taxon-name-part taxon-name-part-type="genus" reg="Amphidromus">Amphidromus</tp:taxon-name-part></tp:taxon-name></italic> spp. based on mitochondrial COI and 16S genes. Nodal support values are given as <abbrev xmlns:xlink="http://www.w3.org/1999/xlink" xlink:title="Shimodaira and Hasegawa-approximate likelihood-ratio" id="ABBRID0EZHBI" xlink:type="simple">SH-aLRT</abbrev>/aBayes/ultra-fast bootstrap (IQ-TREE, <abbrev xmlns:xlink="http://www.w3.org/1999/xlink" xlink:title="maximum likelihood" id="ABBRID0E4HBI" xlink:type="simple">ML</abbrev>)/posterior probability (MrBayes, <abbrev xmlns:xlink="http://www.w3.org/1999/xlink" xlink:title="Bayesian inference" id="ABBRID0EBIBI" xlink:type="simple">BI</abbrev>). An asterisk on each branch indicates a clade with all well-supported values (<abbrev xmlns:xlink="http://www.w3.org/1999/xlink" xlink:title="Shimodaira and Hasegawa-approximate likelihood-ratio" id="ABBRID0EFIBI" xlink:type="simple">SH-aLRT</abbrev> ≥ 80%, aBayes ≥ 0.95, <abbrev xmlns:xlink="http://www.w3.org/1999/xlink" xlink:title="bootstrap support" id="ABBRID0EJIBI" xlink:type="simple">BS</abbrev> ≥ 95%, <abbrev xmlns:xlink="http://www.w3.org/1999/xlink" xlink:title="posterior probability values" id="ABBRID0ENIBI" xlink:type="simple">PP</abbrev> ≥ 0.95). Species numbers correspond to those in Fig. <xref ref-type="fig" rid="F1">1</xref> and Tables <xref ref-type="table" rid="T1">1</xref>, <xref ref-type="table" rid="T2">2</xref>.</p></caption><graphic xmlns:xlink="http://www.w3.org/1999/xlink" xlink:href="zookeys-1196-015_article-112146__-g002.jpg" position="float" orientation="portrait" xlink:type="simple" id="oo_1007820.jpg"><uri content-type="original_file" xlink:type="simple">https://binary.pensoft.net/fig/1007820</uri></graphic></fig><fig id="F1" position="float" orientation="portrait"><object-id xmlns:xlink="http://www.w3.org/1999/xlink" content-type="doi" xlink:type="simple">10.3897/zookeys.1196.112146.figure1</object-id><object-id xmlns:xlink="http://www.w3.org/1999/xlink" content-type="arpha" xlink:type="simple">53CC2CB8-A93F-51F2-A4FD-6D5EFBD1B8B1</object-id><label>Figure 1.</label><caption><p>Distribution map of <italic><tp:taxon-name><tp:taxon-name-part taxon-name-part-type="genus" reg="Amphidromus">Amphidromus</tp:taxon-name-part></tp:taxon-name></italic> samples recognised in this study. 1. <italic><tp:taxon-name><tp:taxon-name-part taxon-name-part-type="genus" reg="Amphidromus">Amphidromus</tp:taxon-name-part><tp:taxon-name-part taxon-name-part-type="species" reg="bozhii">bozhii</tp:taxon-name-part></tp:taxon-name></italic>; 2. <italic><tp:taxon-name><tp:taxon-name-part taxon-name-part-type="genus" reg="Amphidromus">Amphidromus</tp:taxon-name-part><tp:taxon-name-part taxon-name-part-type="species" reg="placostylus">placostylus</tp:taxon-name-part></tp:taxon-name></italic>; 3. <italic><tp:taxon-name><tp:taxon-name-part taxon-name-part-type="genus" reg="Amphidromus">Amphidromus</tp:taxon-name-part><tp:taxon-name-part taxon-name-part-type="species" reg="asperoides">asperoides</tp:taxon-name-part></tp:taxon-name></italic> sp. nov.; 4. <italic><tp:taxon-name><tp:taxon-name-part taxon-name-part-type="genus" reg="Amphidromus">Amphidromus</tp:taxon-name-part><tp:taxon-name-part taxon-name-part-type="species" reg="ingens">ingens</tp:taxon-name-part></tp:taxon-name></italic>; 5. <italic><tp:taxon-name><tp:taxon-name-part taxon-name-part-type="genus" reg="Amphidromus">Amphidromus</tp:taxon-name-part><tp:taxon-name-part taxon-name-part-type="species" reg="ingensoides">ingensoides</tp:taxon-name-part></tp:taxon-name></italic> sp. nov.; 6. <italic><tp:taxon-name><tp:taxon-name-part taxon-name-part-type="genus" reg="Amphidromus">Amphidromus</tp:taxon-name-part><tp:taxon-name-part taxon-name-part-type="species" reg="buelowi">buelowi</tp:taxon-name-part></tp:taxon-name></italic>; 7. <italic><tp:taxon-name><tp:taxon-name-part taxon-name-part-type="genus" reg="Amphidromus">Amphidromus</tp:taxon-name-part><tp:taxon-name-part taxon-name-part-type="species" reg="thachi">thachi</tp:taxon-name-part></tp:taxon-name></italic>; 8. <italic><tp:taxon-name><tp:taxon-name-part taxon-name-part-type="genus" reg="Amphidromus">Amphidromus</tp:taxon-name-part><tp:taxon-name-part taxon-name-part-type="species" reg="metabletus">metabletus</tp:taxon-name-part></tp:taxon-name></italic>; 9. <italic><tp:taxon-name><tp:taxon-name-part taxon-name-part-type="genus" reg="Amphidromus">Amphidromus</tp:taxon-name-part><tp:taxon-name-part taxon-name-part-type="species" reg="haematostoma">haematostoma</tp:taxon-name-part></tp:taxon-name></italic>; 10. <italic><tp:taxon-name><tp:taxon-name-part taxon-name-part-type="genus" reg="Amphidromus">Amphidromus</tp:taxon-name-part><tp:taxon-name-part taxon-name-part-type="species" reg="madelineae">madelineae</tp:taxon-name-part></tp:taxon-name></italic>; 11. <italic><tp:taxon-name><tp:taxon-name-part taxon-name-part-type="genus" reg="Amphidromus">Amphidromus</tp:taxon-name-part><tp:taxon-name-part taxon-name-part-type="species" reg="costifer">costifer</tp:taxon-name-part></tp:taxon-name></italic>; 12. <italic><tp:taxon-name><tp:taxon-name-part taxon-name-part-type="genus" reg="Amphidromus">Amphidromus</tp:taxon-name-part><tp:taxon-name-part taxon-name-part-type="species" reg="pankowskianus">pankowskianus</tp:taxon-name-part></tp:taxon-name></italic>; 13. <italic><tp:taxon-name><tp:taxon-name-part taxon-name-part-type="genus" reg="Amphidromus">Amphidromus</tp:taxon-name-part><tp:taxon-name-part taxon-name-part-type="species" reg="roseolabiatus">roseolabiatus</tp:taxon-name-part></tp:taxon-name></italic>. Species numbers correspond to those in Fig. <xref ref-type="fig" rid="F2">2</xref> and Tables <xref ref-type="table" rid="T1">1</xref>, <xref ref-type="table" rid="T2">2</xref>. The map was produced using QGIS (3.16.0) with SRTM Downloader plugin (<ext-link xmlns:xlink="http://www.w3.org/1999/xlink" xlink:href="https://github.com/hdus/SRTM-Downloader" ext-link-type="uri" xlink:type="simple">https://github.com/hdus/SRTM-Downloader</ext-link>), retrieving SRTM data from NASA Earth Data server (<ext-link xmlns:xlink="http://www.w3.org/1999/xlink" xlink:href="https://urs.earthdata.nasa.gov/" ext-link-type="uri" xlink:type="simple">https://urs.earthdata.nasa.gov/</ext-link>).</p></caption><graphic xmlns:xlink="http://www.w3.org/1999/xlink" xlink:href="zookeys-1196-015_article-112146__-g001.jpg" position="float" orientation="portrait" xlink:type="simple" id="oo_1007819.jpg"><uri content-type="original_file" xlink:type="simple">https://binary.pensoft.net/fig/1007819</uri></graphic></fig><table-wrap id="T1" position="float" orientation="portrait"><label>Table 1.</label><caption><p>List of specimens used in this study with species name, locality details, voucher and GenBank accession numbers. Species numbers correspond to those in Figs <xref ref-type="fig" rid="F1">1</xref>, <xref ref-type="fig" rid="F2">2</xref>, and Table <xref ref-type="table" rid="T2">2</xref>.</p></caption><table id="TID0EP4CI" rules="all"><tbody><tr><th rowspan="2" colspan="1" style="color: #231f20">Number</th><th rowspan="2" colspan="1" style="color: #231f20">Species</th><th rowspan="2" colspan="1" style="color: #231f20">Preliminary species identification in this study</th><th rowspan="2" colspan="1" style="color: #231f20">Specimen codes</th><th rowspan="2" colspan="1" style="color: #231f20">Voucher numbers</th><th rowspan="2" colspan="1" style="color: #231f20">Locality</th><th rowspan="2" colspan="1" style="color: #231f20">No. of specimen and chirality</th><th rowspan="2" colspan="1" style="color: #231f20">Figure</th><th rowspan="1" colspan="2" style="color: #231f20">GenBank accession numbers</th><th rowspan="2" colspan="1" style="color: #231f20">References</th></tr><tr><th rowspan="1" colspan="1" style="color: #231f20">COI</th><th rowspan="1" colspan="1" style="color: #231f20">16S rRNA</th></tr><tr><td rowspan="2" colspan="1" style="color: #231f20">1</td><td rowspan="2" colspan="1" style="color: #231f20"><italic><tp:taxon-name><tp:taxon-name-part taxon-name-part-type="genus" reg="Amphidromus">Amphidromus</tp:taxon-name-part><tp:taxon-name-part taxon-name-part-type="species" reg="bozhii">bozhii</tp:taxon-name-part></tp:taxon-name></italic> Wang, 2019</td><td rowspan="1" colspan="1" style="color: #231f20">
                  <italic>
                    <tp:taxon-name><tp:taxon-name-part taxon-name-part-type="genus" reg="Amphidromus">A.</tp:taxon-name-part><tp:taxon-name-part taxon-name-part-type="species" reg="bozhii">bozhii</tp:taxon-name-part></tp:taxon-name>
                  </italic>
                </td><td rowspan="1" colspan="1" style="color: #231f20">XI0 to XI9</td><td rowspan="1" colspan="1" style="color: #231f20"><abbrev xmlns:xlink="http://www.w3.org/1999/xlink" content-type="institution" xlink:title="National Museum of Natural Science of Taiwan, Taichung" id="ABBRID0EAHAE" xlink:type="simple">NMNS</abbrev>-8764-004 to <abbrev xmlns:xlink="http://www.w3.org/1999/xlink" content-type="institution" xlink:title="National Museum of Natural Science of Taiwan, Taichung" id="ABBRID0EFHAE" xlink:type="simple">NMNS</abbrev>-8764-013</td><td rowspan="1" colspan="1" style="color: #231f20">Phu Hoa District, Phu Yen Province, Vietnam</td><td rowspan="1" colspan="1" style="color: #231f20">10D</td><td rowspan="1" colspan="1" style="color: #231f20">8D–E</td><td rowspan="1" colspan="1" style="color: #231f20">XI0–XI8: <ext-link xmlns:xlink="http://www.w3.org/1999/xlink" ext-link-type="gen" xlink:href="OR977987" xlink:type="simple">OR977987</ext-link>–<ext-link xmlns:xlink="http://www.w3.org/1999/xlink" ext-link-type="gen" xlink:href="OR977995" xlink:type="simple">OR977995</ext-link></td><td rowspan="1" colspan="1" style="color: #231f20">XI0–XI2: <ext-link xmlns:xlink="http://www.w3.org/1999/xlink" ext-link-type="gen" xlink:href="OR964283" xlink:type="simple">OR964283</ext-link>– <ext-link xmlns:xlink="http://www.w3.org/1999/xlink" ext-link-type="gen" xlink:href="OR964285" xlink:type="simple">OR964285</ext-link> XI5: <ext-link xmlns:xlink="http://www.w3.org/1999/xlink" ext-link-type="gen" xlink:href="OR964286" xlink:type="simple">OR964286</ext-link></td><td rowspan="2" colspan="1" style="color: #231f20">This study</td></tr><tr><td rowspan="1" colspan="1" style="color: #231f20">
                  <italic>
                    <tp:taxon-name><tp:taxon-name-part taxon-name-part-type="genus" reg="Amphidromus">A.</tp:taxon-name-part><tp:taxon-name-part taxon-name-part-type="species" reg="bozhii">bozhii</tp:taxon-name-part></tp:taxon-name>
                  </italic>
                </td><td rowspan="1" colspan="1" style="color: #231f20">XJ1 to XJ8</td><td rowspan="1" colspan="1" style="color: #231f20"><abbrev xmlns:xlink="http://www.w3.org/1999/xlink" content-type="institution" xlink:title="National Museum of Natural Science of Taiwan, Taichung" id="ABBRID0EVJAE" xlink:type="simple">NMNS</abbrev>-8764-014 to <abbrev xmlns:xlink="http://www.w3.org/1999/xlink" content-type="institution" xlink:title="National Museum of Natural Science of Taiwan, Taichung" id="ABBRID0E1JAE" xlink:type="simple">NMNS</abbrev>-8764-021</td><td rowspan="1" colspan="1" style="color: #231f20">Tuy Hoa District, Phu Yen Province, Vietnam</td><td rowspan="1" colspan="1" style="color: #231f20">8S</td><td rowspan="1" colspan="1" style="color: #231f20">8F</td><td rowspan="1" colspan="1" style="color: #231f20">XJ1–XJ8: <ext-link xmlns:xlink="http://www.w3.org/1999/xlink" ext-link-type="gen" xlink:href="OR977996" xlink:type="simple">OR977996</ext-link>–<ext-link xmlns:xlink="http://www.w3.org/1999/xlink" ext-link-type="gen" xlink:href="OR978003" xlink:type="simple">OR978003</ext-link></td><td rowspan="1" colspan="1" style="color: #231f20">–</td></tr><tr><td rowspan="5" colspan="1" style="color: #231f20">2</td><td rowspan="5" colspan="1" style="color: #231f20"><italic><tp:taxon-name><tp:taxon-name-part taxon-name-part-type="genus" reg="Amphidromus">Amphidromus</tp:taxon-name-part><tp:taxon-name-part taxon-name-part-type="species" reg="placostylus">placostylus</tp:taxon-name-part></tp:taxon-name></italic> Möllendorff, 1900</td><td rowspan="1" colspan="1" style="color: #231f20">
                  <italic>
                    <tp:taxon-name><tp:taxon-name-part taxon-name-part-type="genus" reg="Amphidromus">A.</tp:taxon-name-part><tp:taxon-name-part taxon-name-part-type="species" reg="placostylus">placostylus</tp:taxon-name-part></tp:taxon-name>
                  </italic>
                </td><td rowspan="1" colspan="1" style="color: #231f20">VAM0 to VAM4</td><td rowspan="1" colspan="1" style="color: #231f20"><abbrev xmlns:xlink="http://www.w3.org/1999/xlink" content-type="institution" xlink:title="National Museum of Natural Science of Taiwan, Taichung" id="ABBRID0ELMAE" xlink:type="simple">NMNS</abbrev>-8764-213 to <abbrev xmlns:xlink="http://www.w3.org/1999/xlink" content-type="institution" xlink:title="National Museum of Natural Science of Taiwan, Taichung" id="ABBRID0EQMAE" xlink:type="simple">NMNS</abbrev>-8764-217</td><td rowspan="1" colspan="1" style="color: #231f20">Dak Po District, Gia Lai Province, Vietnam</td><td rowspan="1" colspan="1" style="color: #231f20">4D + 1S</td><td rowspan="1" colspan="1" style="color: #231f20">11C–D</td><td rowspan="1" colspan="1" style="color: #231f20">VAM1–VAM4: <ext-link xmlns:xlink="http://www.w3.org/1999/xlink" ext-link-type="gen" xlink:href="OR978004" xlink:type="simple">OR978004</ext-link>– <ext-link xmlns:xlink="http://www.w3.org/1999/xlink" ext-link-type="gen" xlink:href="OR978007" xlink:type="simple">OR978007</ext-link></td><td rowspan="1" colspan="1" style="color: #231f20">VAM1–VAM4: <ext-link xmlns:xlink="http://www.w3.org/1999/xlink" ext-link-type="gen" xlink:href="OR964287" xlink:type="simple">OR964287</ext-link>– <ext-link xmlns:xlink="http://www.w3.org/1999/xlink" ext-link-type="gen" xlink:href="OR964290" xlink:type="simple">OR964290</ext-link></td><td rowspan="5" colspan="1" style="color: #231f20">This study</td></tr><tr><td rowspan="1" colspan="1" style="color: #231f20">
                  <italic>
                    <tp:taxon-name><tp:taxon-name-part taxon-name-part-type="genus" reg="Amphidromus">A.</tp:taxon-name-part><tp:taxon-name-part taxon-name-part-type="species" reg="placostylus">placostylus</tp:taxon-name-part></tp:taxon-name>
                  </italic>
                </td><td rowspan="1" colspan="1" style="color: #231f20">VKAA1 to VKAA4</td><td rowspan="1" colspan="1" style="color: #231f20"><abbrev xmlns:xlink="http://www.w3.org/1999/xlink" content-type="institution" xlink:title="National Museum of Natural Science of Taiwan, Taichung" id="ABBRID0E2OAE" xlink:type="simple">NMNS</abbrev>-8764-218 to <abbrev xmlns:xlink="http://www.w3.org/1999/xlink" content-type="institution" xlink:title="National Museum of Natural Science of Taiwan, Taichung" id="ABBRID0EAPAE" xlink:type="simple">NMNS</abbrev>-8764-221</td><td rowspan="1" colspan="1" style="color: #231f20">Kbang, Gia Lai Province, Vietnam</td><td rowspan="1" colspan="1" style="color: #231f20">3D + 1S</td><td rowspan="1" colspan="1" style="color: #231f20">11E–F</td><td rowspan="1" colspan="1" style="color: #231f20">VKAA2–VKAA4: <ext-link xmlns:xlink="http://www.w3.org/1999/xlink" ext-link-type="gen" xlink:href="OR978008" xlink:type="simple">OR978008</ext-link>– <ext-link xmlns:xlink="http://www.w3.org/1999/xlink" ext-link-type="gen" xlink:href="OR978010" xlink:type="simple">OR978010</ext-link></td><td rowspan="1" colspan="1" style="color: #231f20">VKAA2–VKAA4: <ext-link xmlns:xlink="http://www.w3.org/1999/xlink" ext-link-type="gen" xlink:href="OR964291" xlink:type="simple">OR964291</ext-link>– <ext-link xmlns:xlink="http://www.w3.org/1999/xlink" ext-link-type="gen" xlink:href="OR964293" xlink:type="simple">OR964293</ext-link></td></tr><tr><td rowspan="1" colspan="1" style="color: #231f20">
                  <italic>
                    <tp:taxon-name><tp:taxon-name-part taxon-name-part-type="genus" reg="Amphidromus">A.</tp:taxon-name-part><tp:taxon-name-part taxon-name-part-type="species" reg="placostylus">placostylus</tp:taxon-name-part></tp:taxon-name>
                  </italic>
                </td><td rowspan="1" colspan="1" style="color: #231f20">VKBB0 to VKBB9</td><td rowspan="1" colspan="1" style="color: #231f20"><abbrev xmlns:xlink="http://www.w3.org/1999/xlink" content-type="institution" xlink:title="National Museum of Natural Science of Taiwan, Taichung" id="ABBRID0EHRAE" xlink:type="simple">NMNS</abbrev>-8764-222 to <abbrev xmlns:xlink="http://www.w3.org/1999/xlink" content-type="institution" xlink:title="National Museum of Natural Science of Taiwan, Taichung" id="ABBRID0EMRAE" xlink:type="simple">NMNS</abbrev>-8764-231</td><td rowspan="1" colspan="1" style="color: #231f20">Hoai An, An Lao, Binh Dinh Province, Vietnam</td><td rowspan="1" colspan="1" style="color: #231f20">4D + 6S</td><td rowspan="1" colspan="1" style="color: #231f20">11G–I</td><td rowspan="1" colspan="1" style="color: #231f20">VKBB0: <ext-link xmlns:xlink="http://www.w3.org/1999/xlink" ext-link-type="gen" xlink:href="OR978011" xlink:type="simple">OR978011</ext-link> VKBB5: <ext-link xmlns:xlink="http://www.w3.org/1999/xlink" ext-link-type="gen" xlink:href="OR978012" xlink:type="simple">OR978012</ext-link> VKBB9: <ext-link xmlns:xlink="http://www.w3.org/1999/xlink" ext-link-type="gen" xlink:href="OR978013" xlink:type="simple">OR978013</ext-link></td><td rowspan="1" colspan="1" style="color: #231f20">VKBB0: <ext-link xmlns:xlink="http://www.w3.org/1999/xlink" ext-link-type="gen" xlink:href="OR964294" xlink:type="simple">OR964294</ext-link> VKBB5: <ext-link xmlns:xlink="http://www.w3.org/1999/xlink" ext-link-type="gen" xlink:href="OR964295" xlink:type="simple">OR964295</ext-link> VKBB9: <ext-link xmlns:xlink="http://www.w3.org/1999/xlink" ext-link-type="gen" xlink:href="OR964296" xlink:type="simple">OR964296</ext-link></td></tr><tr><td rowspan="1" colspan="1" style="color: #231f20">
                  <italic>
                    <tp:taxon-name><tp:taxon-name-part taxon-name-part-type="genus" reg="Amphidromus">A.</tp:taxon-name-part><tp:taxon-name-part taxon-name-part-type="species" reg="placostylus">placostylus</tp:taxon-name-part></tp:taxon-name>
                  </italic>
                </td><td rowspan="1" colspan="1" style="color: #231f20">VKBN</td><td rowspan="1" colspan="1" style="color: #231f20"><abbrev xmlns:xlink="http://www.w3.org/1999/xlink" content-type="institution" xlink:title="National Museum of Natural Science of Taiwan, Taichung" id="ABBRID0E4TAE" xlink:type="simple">NMNS</abbrev>-8764-232</td><td rowspan="1" colspan="1" style="color: #231f20">Binh Dinh Province, Vietnam</td><td rowspan="1" colspan="1" style="color: #231f20">1D</td><td rowspan="1" colspan="1" style="color: #231f20">–</td><td rowspan="1" colspan="1" style="color: #231f20">–</td><td rowspan="1" colspan="1" style="color: #231f20">–</td></tr><tr><td rowspan="1" colspan="1" style="color: #231f20">
                  <italic>
                    <tp:taxon-name><tp:taxon-name-part taxon-name-part-type="genus" reg="Amphidromus">A.</tp:taxon-name-part><tp:taxon-name-part taxon-name-part-type="species" reg="placostylus">placostylus</tp:taxon-name-part></tp:taxon-name>
                  </italic>
                </td><td rowspan="1" colspan="1" style="color: #231f20">VMEO1 to VMEO21</td><td rowspan="1" colspan="1" style="color: #231f20"><abbrev xmlns:xlink="http://www.w3.org/1999/xlink" content-type="institution" xlink:title="National Museum of Natural Science of Taiwan, Taichung" id="ABBRID0EQVAE" xlink:type="simple">NMNS</abbrev>-8764-233 to <abbrev xmlns:xlink="http://www.w3.org/1999/xlink" content-type="institution" xlink:title="National Museum of Natural Science of Taiwan, Taichung" id="ABBRID0EVVAE" xlink:type="simple">NMNS</abbrev>-8764-253</td><td rowspan="1" colspan="1" style="color: #231f20">Hoai An district, Binh Dinh Province, Vietnam</td><td rowspan="1" colspan="1" style="color: #231f20">7D + 14S</td><td rowspan="1" colspan="1" style="color: #231f20">–</td><td rowspan="1" colspan="1" style="color: #231f20">–</td><td rowspan="1" colspan="1" style="color: #231f20">–</td></tr><tr><td rowspan="2" colspan="1" style="color: #231f20">3</td><td rowspan="2" colspan="1" style="color: #231f20"><italic><tp:taxon-name><tp:taxon-name-part taxon-name-part-type="genus" reg="Amphidromus">Amphidromus</tp:taxon-name-part><tp:taxon-name-part taxon-name-part-type="species" reg="asperoides">asperoides</tp:taxon-name-part></tp:taxon-name></italic> Jirapatrasilp &amp; Lee sp. nov.</td><td rowspan="1" colspan="1" style="color: #231f20"><italic><tp:taxon-name><tp:taxon-name-part taxon-name-part-type="genus" reg="Amphidromus">Amphidromus</tp:taxon-name-part></tp:taxon-name></italic> sp. 1</td><td rowspan="1" colspan="1" style="color: #231f20">D2-1 to D2-4</td><td rowspan="1" colspan="1" style="color: #231f20"><abbrev xmlns:xlink="http://www.w3.org/1999/xlink" content-type="institution" xlink:title="National Museum of Natural Science of Taiwan, Taichung" id="ABBRID0EYXAE" xlink:type="simple">NMNS</abbrev>-8764-001 to <abbrev xmlns:xlink="http://www.w3.org/1999/xlink" content-type="institution" xlink:title="National Museum of Natural Science of Taiwan, Taichung" id="ABBRID0E4XAE" xlink:type="simple">NMNS</abbrev>-8764-003, <abbrev xmlns:xlink="http://www.w3.org/1999/xlink" content-type="institution" xlink:title="Natural History Museum, London" id="ABBRID0ECYAE" xlink:type="simple">NHMUK</abbrev> 20230613</td><td rowspan="1" colspan="1" style="color: #231f20">Ea Tu village, Buon Ma Thuat city, Dak Lak Province, Vietnam</td><td rowspan="1" colspan="1" style="color: #231f20">4D</td><td rowspan="1" colspan="1" style="color: #231f20">8A–C</td><td rowspan="1" colspan="1" style="color: #396ba6"><ext-link xmlns:xlink="http://www.w3.org/1999/xlink" ext-link-type="gen" xlink:href="OR978014" xlink:type="simple">OR978014</ext-link>– <ext-link xmlns:xlink="http://www.w3.org/1999/xlink" ext-link-type="gen" xlink:href="OR978017" xlink:type="simple">OR978017</ext-link></td><td rowspan="1" colspan="1" style="color: #396ba6"><ext-link xmlns:xlink="http://www.w3.org/1999/xlink" ext-link-type="gen" xlink:href="OR964297" xlink:type="simple">OR964297</ext-link>– <ext-link xmlns:xlink="http://www.w3.org/1999/xlink" ext-link-type="gen" xlink:href="OR964300" xlink:type="simple">OR964300</ext-link></td><td rowspan="2" colspan="1" style="color: #231f20">This study</td></tr><tr><td rowspan="1" colspan="1" style="color: #231f20"><italic><tp:taxon-name><tp:taxon-name-part taxon-name-part-type="genus" reg="Amphidromus">Amphidromus</tp:taxon-name-part></tp:taxon-name></italic> sp. 1</td><td rowspan="1" colspan="1" style="color: #231f20">VTAU1 to VTAU20</td><td rowspan="1" colspan="1" style="color: #231f20"><abbrev xmlns:xlink="http://www.w3.org/1999/xlink" content-type="institution" xlink:title="National Museum of Natural Science of Taiwan, Taichung" id="ABBRID0EJ1AE" xlink:type="simple">NMNS</abbrev>-8764-192 to <abbrev xmlns:xlink="http://www.w3.org/1999/xlink" content-type="institution" xlink:title="National Museum of Natural Science of Taiwan, Taichung" id="ABBRID0EO1AE" xlink:type="simple">NMNS</abbrev>-8764-211</td><td rowspan="1" colspan="1" style="color: #231f20">Krong Pak, Dak Lak Province, Vietnam</td><td rowspan="1" colspan="1" style="color: #231f20">20D</td><td rowspan="1" colspan="1" style="color: #231f20">–</td><td rowspan="1" colspan="1" style="color: #231f20">–</td><td rowspan="1" colspan="1" style="color: #231f20">–</td></tr><tr><td rowspan="4" colspan="1" style="color: #231f20">4</td><td rowspan="4" colspan="1" style="color: #231f20"><italic><tp:taxon-name><tp:taxon-name-part taxon-name-part-type="genus" reg="Amphidromus">Amphidromus</tp:taxon-name-part><tp:taxon-name-part taxon-name-part-type="species" reg="ingens">ingens</tp:taxon-name-part></tp:taxon-name></italic> Möllendorff, 1900</td><td rowspan="1" colspan="1" style="color: #231f20">
                  <italic>
                    <tp:taxon-name><tp:taxon-name-part taxon-name-part-type="genus" reg="Amphidromus">A.</tp:taxon-name-part><tp:taxon-name-part taxon-name-part-type="species" reg="ingens">ingens</tp:taxon-name-part></tp:taxon-name>
                  </italic>
                </td><td rowspan="1" colspan="1" style="color: #231f20">G3-1 to G3-5</td><td rowspan="1" colspan="1" style="color: #231f20"><abbrev xmlns:xlink="http://www.w3.org/1999/xlink" content-type="institution" xlink:title="National Museum of Natural Science of Taiwan, Taichung" id="ABBRID0EV3AE" xlink:type="simple">NMNS</abbrev>-8764-082 to <abbrev xmlns:xlink="http://www.w3.org/1999/xlink" content-type="institution" xlink:title="National Museum of Natural Science of Taiwan, Taichung" id="ABBRID0E13AE" xlink:type="simple">NMNS</abbrev>-8764-086</td><td rowspan="1" colspan="1" style="color: #231f20">M’drak District, Dak Lak Province, Vietnam</td><td rowspan="1" colspan="1" style="color: #231f20">4D + 1S</td><td rowspan="1" colspan="1" style="color: #231f20">3D–E</td><td rowspan="1" colspan="1" style="color: #231f20">G3-1: <ext-link xmlns:xlink="http://www.w3.org/1999/xlink" ext-link-type="gen" xlink:href="OR978018" xlink:type="simple">OR978018</ext-link></td><td rowspan="1" colspan="1" style="color: #231f20">–</td><td rowspan="4" colspan="1" style="color: #231f20">This study</td></tr><tr><td rowspan="1" colspan="1" style="color: #231f20">
                  <italic>
                    <tp:taxon-name><tp:taxon-name-part taxon-name-part-type="genus" reg="Amphidromus">A.</tp:taxon-name-part><tp:taxon-name-part taxon-name-part-type="species" reg="ingens">ingens</tp:taxon-name-part></tp:taxon-name>
                  </italic>
                </td><td rowspan="1" colspan="1" style="color: #231f20">R50</td><td rowspan="1" colspan="1" style="color: #231f20"><abbrev xmlns:xlink="http://www.w3.org/1999/xlink" content-type="institution" xlink:title="National Museum of Natural Science of Taiwan, Taichung" id="ABBRID0EW5AE" xlink:type="simple">NMNS</abbrev>-8764-087</td><td rowspan="1" colspan="1" style="color: #231f20">Ea M’doal Ward, M’drak District, Dak Lak Province, Vietnam</td><td rowspan="1" colspan="1" style="color: #231f20">1D</td><td rowspan="1" colspan="1" style="color: #231f20">3F</td><td rowspan="1" colspan="1" style="color: #396ba6">
                  <ext-link xmlns:xlink="http://www.w3.org/1999/xlink" ext-link-type="gen" xlink:href="OR978019" xlink:type="simple">OR978019</ext-link>
                </td><td rowspan="1" colspan="1" style="color: #396ba6">
                  <ext-link xmlns:xlink="http://www.w3.org/1999/xlink" ext-link-type="gen" xlink:href="OR964301" xlink:type="simple">OR964301</ext-link>
                </td></tr><tr><td rowspan="1" colspan="1" style="color: #231f20">
                  <italic>
                    <tp:taxon-name><tp:taxon-name-part taxon-name-part-type="genus" reg="Amphidromus">A.</tp:taxon-name-part><tp:taxon-name-part taxon-name-part-type="species" reg="ingens">ingens</tp:taxon-name-part></tp:taxon-name>
                  </italic>
                </td><td rowspan="1" colspan="1" style="color: #231f20">U20 to U24</td><td rowspan="1" colspan="1" style="color: #231f20"><abbrev xmlns:xlink="http://www.w3.org/1999/xlink" content-type="institution" xlink:title="National Museum of Natural Science of Taiwan, Taichung" id="ABBRID0EWAAG" xlink:type="simple">NMNS</abbrev>-8764-088 to <abbrev xmlns:xlink="http://www.w3.org/1999/xlink" content-type="institution" xlink:title="National Museum of Natural Science of Taiwan, Taichung" id="ABBRID0E2AAG" xlink:type="simple">NMNS</abbrev>-8764-092</td><td rowspan="1" colspan="1" style="color: #231f20">Krong A Ward, M’drak District, Dak Lak Province, Vietnam</td><td rowspan="1" colspan="1" style="color: #231f20">4D + 1S</td><td rowspan="1" colspan="1" style="color: #231f20">3G</td><td rowspan="1" colspan="1" style="color: #231f20">U20–U23: <ext-link xmlns:xlink="http://www.w3.org/1999/xlink" ext-link-type="gen" xlink:href="OR978020" xlink:type="simple">OR978020</ext-link>– <ext-link xmlns:xlink="http://www.w3.org/1999/xlink" ext-link-type="gen" xlink:href="OR978023" xlink:type="simple">OR978023</ext-link></td><td rowspan="1" colspan="1" style="color: #396ba6"><ext-link xmlns:xlink="http://www.w3.org/1999/xlink" ext-link-type="gen" xlink:href="OR964302" xlink:type="simple">OR964302</ext-link>– <ext-link xmlns:xlink="http://www.w3.org/1999/xlink" ext-link-type="gen" xlink:href="OR964306" xlink:type="simple">OR964306</ext-link></td></tr><tr><td rowspan="1" colspan="1" style="color: #231f20">
                  <italic>
                    <tp:taxon-name><tp:taxon-name-part taxon-name-part-type="genus" reg="Amphidromus">A.</tp:taxon-name-part><tp:taxon-name-part taxon-name-part-type="species" reg="ingens">ingens</tp:taxon-name-part></tp:taxon-name>
                  </italic>
                </td><td rowspan="1" colspan="1" style="color: #231f20">YD1 to YD8, YE1 to YE4</td><td rowspan="1" colspan="1" style="color: #231f20"><abbrev xmlns:xlink="http://www.w3.org/1999/xlink" content-type="institution" xlink:title="National Museum of Natural Science of Taiwan, Taichung" id="ABBRID0ECDAG" xlink:type="simple">NMNS</abbrev>-8764-093 to <abbrev xmlns:xlink="http://www.w3.org/1999/xlink" content-type="institution" xlink:title="National Museum of Natural Science of Taiwan, Taichung" id="ABBRID0EHDAG" xlink:type="simple">NMNS</abbrev>-8764-104</td><td rowspan="1" colspan="1" style="color: #231f20">Ea Sup District, Dak Lak Province, Vietnam</td><td rowspan="1" colspan="1" style="color: #231f20">7D + 5S</td><td rowspan="1" colspan="1" style="color: #231f20">3H–I</td><td rowspan="1" colspan="1" style="color: #231f20">YD1–YD8: <ext-link xmlns:xlink="http://www.w3.org/1999/xlink" ext-link-type="gen" xlink:href="OR978024" xlink:type="simple">OR978024</ext-link>– <ext-link xmlns:xlink="http://www.w3.org/1999/xlink" ext-link-type="gen" xlink:href="OR978031" xlink:type="simple">OR978031</ext-link> YE1–YE4: <ext-link xmlns:xlink="http://www.w3.org/1999/xlink" ext-link-type="gen" xlink:href="OR978032" xlink:type="simple">OR978032</ext-link>– <ext-link xmlns:xlink="http://www.w3.org/1999/xlink" ext-link-type="gen" xlink:href="OR978035" xlink:type="simple">OR978035</ext-link></td><td rowspan="1" colspan="1" style="color: #231f20">YD1–YD2: <ext-link xmlns:xlink="http://www.w3.org/1999/xlink" ext-link-type="gen" xlink:href="OR964307" xlink:type="simple">OR964307</ext-link>– <ext-link xmlns:xlink="http://www.w3.org/1999/xlink" ext-link-type="gen" xlink:href="OR964308" xlink:type="simple">OR964308</ext-link> YD5–8: <ext-link xmlns:xlink="http://www.w3.org/1999/xlink" ext-link-type="gen" xlink:href="OR964309" xlink:type="simple">OR964309</ext-link>– <ext-link xmlns:xlink="http://www.w3.org/1999/xlink" ext-link-type="gen" xlink:href="OR964312" xlink:type="simple">OR964312</ext-link> YE1–YE4: <ext-link xmlns:xlink="http://www.w3.org/1999/xlink" ext-link-type="gen" xlink:href="OR964313" xlink:type="simple">OR964313</ext-link>– <ext-link xmlns:xlink="http://www.w3.org/1999/xlink" ext-link-type="gen" xlink:href="OR964316" xlink:type="simple">OR964316</ext-link></td></tr><tr><td rowspan="2" colspan="1" style="color: #231f20">5</td><td rowspan="2" colspan="1" style="color: #231f20"><italic><tp:taxon-name><tp:taxon-name-part taxon-name-part-type="genus" reg="Amphidromus">Amphidromus</tp:taxon-name-part><tp:taxon-name-part taxon-name-part-type="species" reg="ingensoides">ingensoides</tp:taxon-name-part></tp:taxon-name></italic> Jirapatrasilp &amp; Lee sp. nov.</td><td rowspan="1" colspan="1" style="color: #231f20"><italic><tp:taxon-name><tp:taxon-name-part taxon-name-part-type="genus" reg="Amphidromus">Amphidromus</tp:taxon-name-part></tp:taxon-name></italic> sp. 2</td><td rowspan="1" colspan="1" style="color: #231f20">G4, P6</td><td rowspan="1" colspan="1" style="color: #231f20"><abbrev xmlns:xlink="http://www.w3.org/1999/xlink" content-type="institution" xlink:title="Natural History Museum, London" id="ABBRID0E3GAG" xlink:type="simple">NHMUK</abbrev> 20230614, <abbrev xmlns:xlink="http://www.w3.org/1999/xlink" content-type="institution" xlink:title="National Museum of Natural Science of Taiwan, Taichung" id="ABBRID0EBHAG" xlink:type="simple">NMNS</abbrev>-8764-105</td><td rowspan="1" colspan="1" style="color: #231f20">CuMta Ward, M’drak District, Dak Lak Province, Vietnam</td><td rowspan="1" colspan="1" style="color: #231f20">1D + 1S</td><td rowspan="1" colspan="1" style="color: #231f20">8G–H</td><td rowspan="1" colspan="1" style="color: #396ba6"><ext-link xmlns:xlink="http://www.w3.org/1999/xlink" ext-link-type="gen" xlink:href="OR978036" xlink:type="simple">OR978036</ext-link>– <ext-link xmlns:xlink="http://www.w3.org/1999/xlink" ext-link-type="gen" xlink:href="OR978037" xlink:type="simple">OR978037</ext-link></td><td rowspan="1" colspan="1" style="color: #396ba6"><ext-link xmlns:xlink="http://www.w3.org/1999/xlink" ext-link-type="gen" xlink:href="OR964317" xlink:type="simple">OR964317</ext-link>– <ext-link xmlns:xlink="http://www.w3.org/1999/xlink" ext-link-type="gen" xlink:href="OR964318" xlink:type="simple">OR964318</ext-link></td><td rowspan="2" colspan="1" style="color: #231f20">This study</td></tr><tr><td rowspan="1" colspan="1" style="color: #231f20"><italic><tp:taxon-name><tp:taxon-name-part taxon-name-part-type="genus" reg="Amphidromus">Amphidromus</tp:taxon-name-part></tp:taxon-name></italic> sp. 2</td><td rowspan="1" colspan="1" style="color: #231f20">U10, U11</td><td rowspan="1" colspan="1" style="color: #231f20"><abbrev xmlns:xlink="http://www.w3.org/1999/xlink" content-type="institution" xlink:title="National Museum of Natural Science of Taiwan, Taichung" id="ABBRID0EIJAG" xlink:type="simple">NMNS</abbrev>-8764-106, <abbrev xmlns:xlink="http://www.w3.org/1999/xlink" content-type="institution" xlink:title="National Museum of Natural Science of Taiwan, Taichung" id="ABBRID0ENJAG" xlink:type="simple">NMNS</abbrev>-8764-107</td><td rowspan="1" colspan="1" style="color: #231f20">Hon Ba, Khanh Son District, Khanh Hoa Province, Vietnam</td><td rowspan="1" colspan="1" style="color: #231f20">1D + 1S</td><td rowspan="1" colspan="1" style="color: #231f20">8I–J</td><td rowspan="1" colspan="1" style="color: #396ba6"><ext-link xmlns:xlink="http://www.w3.org/1999/xlink" ext-link-type="gen" xlink:href="OR978038" xlink:type="simple">OR978038</ext-link>– <ext-link xmlns:xlink="http://www.w3.org/1999/xlink" ext-link-type="gen" xlink:href="OR978039" xlink:type="simple">OR978039</ext-link></td><td rowspan="1" colspan="1" style="color: #396ba6"><ext-link xmlns:xlink="http://www.w3.org/1999/xlink" ext-link-type="gen" xlink:href="OR964319" xlink:type="simple">OR964319</ext-link>– <ext-link xmlns:xlink="http://www.w3.org/1999/xlink" ext-link-type="gen" xlink:href="OR964320" xlink:type="simple">OR964320</ext-link></td></tr><tr><td rowspan="3" colspan="1" style="color: #231f20">6</td><td rowspan="3" colspan="1" style="color: #231f20"><italic><tp:taxon-name><tp:taxon-name-part taxon-name-part-type="genus" reg="Amphidromus">Amphidromus</tp:taxon-name-part><tp:taxon-name-part taxon-name-part-type="species" reg="buelowi">buelowi</tp:taxon-name-part></tp:taxon-name></italic> Fruhstorfer, 1905</td><td rowspan="1" colspan="1" style="color: #231f20">
                  <italic>
                    <tp:taxon-name><tp:taxon-name-part taxon-name-part-type="genus" reg="Amphidromus">A.</tp:taxon-name-part><tp:taxon-name-part taxon-name-part-type="species" reg="buelowi">buelowi</tp:taxon-name-part></tp:taxon-name>
                  </italic>
                </td><td rowspan="1" colspan="1" style="color: #231f20">SUK1 to SUK4</td><td rowspan="1" colspan="1" style="color: #231f20"><abbrev xmlns:xlink="http://www.w3.org/1999/xlink" content-type="institution" xlink:title="National Museum of Natural Science of Taiwan, Taichung" id="ABBRID0EIMAG" xlink:type="simple">NMNS</abbrev>-8764-022 to <abbrev xmlns:xlink="http://www.w3.org/1999/xlink" content-type="institution" xlink:title="National Museum of Natural Science of Taiwan, Taichung" id="ABBRID0ENMAG" xlink:type="simple">NMNS</abbrev>-8764-025</td><td rowspan="1" colspan="1" style="color: #231f20">Mount Singgalang, Sepuluh Koto, Tanah Datar Regency, West Sumatra, Indonesia</td><td rowspan="1" colspan="1" style="color: #231f20">4D</td><td rowspan="1" colspan="1" style="color: #231f20">15E</td><td rowspan="1" colspan="1" style="color: #231f20">SUK2–SUK3: <ext-link xmlns:xlink="http://www.w3.org/1999/xlink" ext-link-type="gen" xlink:href="OR978040" xlink:type="simple">OR978040</ext-link>– <ext-link xmlns:xlink="http://www.w3.org/1999/xlink" ext-link-type="gen" xlink:href="OR978041" xlink:type="simple">OR978041</ext-link></td><td rowspan="1" colspan="1" style="color: #231f20">SUK2–SUK3: <ext-link xmlns:xlink="http://www.w3.org/1999/xlink" ext-link-type="gen" xlink:href="OR964321" xlink:type="simple">OR964321</ext-link>– <ext-link xmlns:xlink="http://www.w3.org/1999/xlink" ext-link-type="gen" xlink:href="OR964322" xlink:type="simple">OR964322</ext-link></td><td rowspan="3" colspan="1" style="color: #231f20">This study</td></tr><tr><td rowspan="1" colspan="1" style="color: #231f20">
                  <italic>
                    <tp:taxon-name><tp:taxon-name-part taxon-name-part-type="genus" reg="Amphidromus">A.</tp:taxon-name-part><tp:taxon-name-part taxon-name-part-type="species" reg="asper">asper</tp:taxon-name-part></tp:taxon-name>
                  </italic>
                </td><td rowspan="1" colspan="1" style="color: #231f20">VCF, VCI7</td><td rowspan="1" colspan="1" style="color: #231f20"><abbrev xmlns:xlink="http://www.w3.org/1999/xlink" content-type="institution" xlink:title="National Museum of Natural Science of Taiwan, Taichung" id="ABBRID0EYOAG" xlink:type="simple">NMNS</abbrev>-8764-026, <abbrev xmlns:xlink="http://www.w3.org/1999/xlink" content-type="institution" xlink:title="National Museum of Natural Science of Taiwan, Taichung" id="ABBRID0E4OAG" xlink:type="simple">NMNS</abbrev>-8764-027</td><td rowspan="1" colspan="1" style="color: #231f20">Lang-Biang plateau, Lac Duong District, Lam Dong Province, Vietnam</td><td rowspan="1" colspan="1" style="color: #231f20">2D</td><td rowspan="1" colspan="1" style="color: #231f20">15G</td><td rowspan="1" colspan="1" style="color: #231f20">VCF: <ext-link xmlns:xlink="http://www.w3.org/1999/xlink" ext-link-type="gen" xlink:href="OR978042" xlink:type="simple">OR978042</ext-link></td><td rowspan="1" colspan="1" style="color: #231f20">VCF: <ext-link xmlns:xlink="http://www.w3.org/1999/xlink" ext-link-type="gen" xlink:href="OR964323" xlink:type="simple">OR964323</ext-link></td></tr><tr><td rowspan="1" colspan="1" style="color: #231f20">
                  <italic>
                    <tp:taxon-name><tp:taxon-name-part taxon-name-part-type="genus" reg="Amphidromus">A.</tp:taxon-name-part><tp:taxon-name-part taxon-name-part-type="species" reg="franzhuberi">franzhuberi</tp:taxon-name-part></tp:taxon-name>
                  </italic>
                </td><td rowspan="1" colspan="1" style="color: #231f20">VCG, VCI1 to VCI6</td><td rowspan="1" colspan="1" style="color: #231f20"><abbrev xmlns:xlink="http://www.w3.org/1999/xlink" content-type="institution" xlink:title="National Museum of Natural Science of Taiwan, Taichung" id="ABBRID0E1QAG" xlink:type="simple">NMNS</abbrev>-8764-028 to <abbrev xmlns:xlink="http://www.w3.org/1999/xlink" content-type="institution" xlink:title="National Museum of Natural Science of Taiwan, Taichung" id="ABBRID0E6QAG" xlink:type="simple">NMNS</abbrev>-8764-034</td><td rowspan="1" colspan="1" style="color: #231f20">Nha Trang, Khanh Hoa Province, Vietnam</td><td rowspan="1" colspan="1" style="color: #231f20">6D + 1S</td><td rowspan="1" colspan="1" style="color: #231f20">15H–I</td><td rowspan="1" colspan="1" style="color: #231f20">VCG: <ext-link xmlns:xlink="http://www.w3.org/1999/xlink" ext-link-type="gen" xlink:href="OR978043" xlink:type="simple">OR978043</ext-link> VCI1–VCI3: <ext-link xmlns:xlink="http://www.w3.org/1999/xlink" ext-link-type="gen" xlink:href="OR978044" xlink:type="simple">OR978044</ext-link>–<ext-link xmlns:xlink="http://www.w3.org/1999/xlink" ext-link-type="gen" xlink:href="OR978046" xlink:type="simple">OR978046</ext-link></td><td rowspan="1" colspan="1" style="color: #231f20">VCG: <ext-link xmlns:xlink="http://www.w3.org/1999/xlink" ext-link-type="gen" xlink:href="OR964324" xlink:type="simple">OR964324</ext-link> VCI1–VCI3: <ext-link xmlns:xlink="http://www.w3.org/1999/xlink" ext-link-type="gen" xlink:href="OR964325" xlink:type="simple">OR964325</ext-link>– <ext-link xmlns:xlink="http://www.w3.org/1999/xlink" ext-link-type="gen" xlink:href="OR964327" xlink:type="simple">OR964327</ext-link></td></tr><tr><td rowspan="5" colspan="1" style="color: #231f20">7</td><td rowspan="5" colspan="1" style="color: #231f20"><italic><tp:taxon-name><tp:taxon-name-part taxon-name-part-type="genus" reg="Amphidromus">Amphidromus</tp:taxon-name-part><tp:taxon-name-part taxon-name-part-type="species" reg="thachi">thachi</tp:taxon-name-part></tp:taxon-name></italic> Huber, 2015</td><td rowspan="1" colspan="1" style="color: #231f20">
                  <italic>
                    <tp:taxon-name><tp:taxon-name-part taxon-name-part-type="genus" reg="Amphidromus">A.</tp:taxon-name-part><tp:taxon-name-part taxon-name-part-type="species" reg="thachi">thachi</tp:taxon-name-part></tp:taxon-name>
                  </italic>
                </td><td rowspan="1" colspan="1" style="color: #231f20">VBQ1, VBQ2</td><td rowspan="1" colspan="1" style="color: #231f20"><abbrev xmlns:xlink="http://www.w3.org/1999/xlink" content-type="institution" xlink:title="National Museum of Natural Science of Taiwan, Taichung" id="ABBRID0EEUAG" xlink:type="simple">NMNS</abbrev>-8764-264, <abbrev xmlns:xlink="http://www.w3.org/1999/xlink" content-type="institution" xlink:title="National Museum of Natural Science of Taiwan, Taichung" id="ABBRID0EJUAG" xlink:type="simple">NMNS</abbrev>-8764-265</td><td rowspan="1" colspan="1" style="color: #231f20">Lac Duong District, Lam Dong Province, Vietnam</td><td rowspan="1" colspan="1" style="color: #231f20">2D</td><td rowspan="1" colspan="1" style="color: #231f20">17G–H</td><td rowspan="1" colspan="1" style="color: #396ba6"><ext-link xmlns:xlink="http://www.w3.org/1999/xlink" ext-link-type="gen" xlink:href="OR978048" xlink:type="simple">OR978048</ext-link>– <ext-link xmlns:xlink="http://www.w3.org/1999/xlink" ext-link-type="gen" xlink:href="OR978049" xlink:type="simple">OR978049</ext-link></td><td rowspan="1" colspan="1" style="color: #396ba6"><ext-link xmlns:xlink="http://www.w3.org/1999/xlink" ext-link-type="gen" xlink:href="OR964329" xlink:type="simple">OR964329</ext-link>– <ext-link xmlns:xlink="http://www.w3.org/1999/xlink" ext-link-type="gen" xlink:href="OR964330" xlink:type="simple">OR964330</ext-link></td><td rowspan="5" colspan="1" style="color: #231f20">This study</td></tr><tr><td rowspan="1" colspan="1" style="color: #231f20">
                  <italic>
                    <tp:taxon-name><tp:taxon-name-part taxon-name-part-type="genus" reg="Amphidromus">A.</tp:taxon-name-part><tp:taxon-name-part taxon-name-part-type="species" reg="thachi">thachi</tp:taxon-name-part></tp:taxon-name>
                  </italic>
                </td><td rowspan="1" colspan="1" style="color: #231f20">VBI1 to VBI4</td><td rowspan="1" colspan="1" style="color: #231f20"><abbrev xmlns:xlink="http://www.w3.org/1999/xlink" content-type="institution" xlink:title="National Museum of Natural Science of Taiwan, Taichung" id="ABBRID0EUWAG" xlink:type="simple">NMNS</abbrev>-8764-266 to <abbrev xmlns:xlink="http://www.w3.org/1999/xlink" content-type="institution" xlink:title="National Museum of Natural Science of Taiwan, Taichung" id="ABBRID0EZWAG" xlink:type="simple">NMNS</abbrev>-8764-269</td><td rowspan="1" colspan="1" style="color: #231f20">Vinh Thanh, Binh Dinh Province, Vietnam</td><td rowspan="1" colspan="1" style="color: #231f20">3D + 1S</td><td rowspan="1" colspan="1" style="color: #231f20">17D</td><td rowspan="1" colspan="1" style="color: #231f20">VBI1: <ext-link xmlns:xlink="http://www.w3.org/1999/xlink" ext-link-type="gen" xlink:href="OR978047" xlink:type="simple">OR978047</ext-link></td><td rowspan="1" colspan="1" style="color: #231f20">VBI1: <ext-link xmlns:xlink="http://www.w3.org/1999/xlink" ext-link-type="gen" xlink:href="OR964328" xlink:type="simple">OR964328</ext-link></td></tr><tr><td rowspan="1" colspan="1" style="color: #231f20">
                  <italic>
                    <tp:taxon-name><tp:taxon-name-part taxon-name-part-type="genus" reg="Amphidromus">A.</tp:taxon-name-part><tp:taxon-name-part taxon-name-part-type="species" reg="thachi">thachi</tp:taxon-name-part></tp:taxon-name>
                  </italic>
                </td><td rowspan="1" colspan="1" style="color: #231f20">VCD1, VCD2</td><td rowspan="1" colspan="1" style="color: #231f20"><abbrev xmlns:xlink="http://www.w3.org/1999/xlink" content-type="institution" xlink:title="National Museum of Natural Science of Taiwan, Taichung" id="ABBRID0EWYAG" xlink:type="simple">NMNS</abbrev>-8764-270, <abbrev xmlns:xlink="http://www.w3.org/1999/xlink" content-type="institution" xlink:title="National Museum of Natural Science of Taiwan, Taichung" id="ABBRID0E2YAG" xlink:type="simple">NMNS</abbrev>-8764-271</td><td rowspan="1" colspan="1" style="color: #231f20">Buon Don District, Dak Lak Province, Vietnam</td><td rowspan="1" colspan="1" style="color: #231f20">1D + 1S</td><td rowspan="1" colspan="1" style="color: #231f20">17E</td><td rowspan="1" colspan="1" style="color: #396ba6"><ext-link xmlns:xlink="http://www.w3.org/1999/xlink" ext-link-type="gen" xlink:href="OR978050" xlink:type="simple">OR978050</ext-link>– <ext-link xmlns:xlink="http://www.w3.org/1999/xlink" ext-link-type="gen" xlink:href="OR978051" xlink:type="simple">OR978051</ext-link></td><td rowspan="1" colspan="1" style="color: #396ba6"><ext-link xmlns:xlink="http://www.w3.org/1999/xlink" ext-link-type="gen" xlink:href="OR964331" xlink:type="simple">OR964331</ext-link>– <ext-link xmlns:xlink="http://www.w3.org/1999/xlink" ext-link-type="gen" xlink:href="OR964332" xlink:type="simple">OR964332</ext-link></td></tr><tr><td rowspan="1" colspan="1" style="color: #231f20">
                  <italic>
                    <tp:taxon-name><tp:taxon-name-part taxon-name-part-type="genus" reg="Amphidromus">A.</tp:taxon-name-part><tp:taxon-name-part taxon-name-part-type="species" reg="thachi">thachi</tp:taxon-name-part></tp:taxon-name>
                  </italic>
                </td><td rowspan="1" colspan="1" style="color: #231f20">VMAM</td><td rowspan="1" colspan="1" style="color: #231f20"><abbrev xmlns:xlink="http://www.w3.org/1999/xlink" content-type="institution" xlink:title="National Museum of Natural Science of Taiwan, Taichung" id="ABBRID0EC2AG" xlink:type="simple">NMNS</abbrev>-8764-272</td><td rowspan="1" colspan="1" style="color: #231f20">Da Lat, Lam Dong Province, Vietnam</td><td rowspan="1" colspan="1" style="color: #231f20">1S</td><td rowspan="1" colspan="1" style="color: #231f20">17F</td><td rowspan="1" colspan="1" style="color: #396ba6">
                  <ext-link xmlns:xlink="http://www.w3.org/1999/xlink" ext-link-type="gen" xlink:href="OR978052" xlink:type="simple">OR978052</ext-link>
                </td><td rowspan="1" colspan="1" style="color: #396ba6">
                  <ext-link xmlns:xlink="http://www.w3.org/1999/xlink" ext-link-type="gen" xlink:href="OR964333" xlink:type="simple">OR964333</ext-link>
                </td></tr><tr><td rowspan="1" colspan="1" style="color: #231f20">
                  <italic>
                    <tp:taxon-name><tp:taxon-name-part taxon-name-part-type="genus" reg="Amphidromus">A.</tp:taxon-name-part><tp:taxon-name-part taxon-name-part-type="species" reg="thachi">thachi</tp:taxon-name-part></tp:taxon-name>
                  </italic>
                </td><td rowspan="1" colspan="1" style="color: #231f20">XM1, XM2</td><td rowspan="1" colspan="1" style="color: #231f20"><abbrev xmlns:xlink="http://www.w3.org/1999/xlink" content-type="institution" xlink:title="National Museum of Natural Science of Taiwan, Taichung" id="ABBRID0EB4AG" xlink:type="simple">NMNS</abbrev>-8764-273, <abbrev xmlns:xlink="http://www.w3.org/1999/xlink" content-type="institution" xlink:title="National Museum of Natural Science of Taiwan, Taichung" id="ABBRID0EG4AG" xlink:type="simple">NMNS</abbrev>-8764-274</td><td rowspan="1" colspan="1" style="color: #231f20">Krong Bong, Dak Lak Province, Vietnam</td><td rowspan="1" colspan="1" style="color: #231f20">2D</td><td rowspan="1" colspan="1" style="color: #231f20">–</td><td rowspan="1" colspan="1" style="color: #396ba6"><ext-link xmlns:xlink="http://www.w3.org/1999/xlink" ext-link-type="gen" xlink:href="OR978053" xlink:type="simple">OR978053</ext-link>– <ext-link xmlns:xlink="http://www.w3.org/1999/xlink" ext-link-type="gen" xlink:href="OR978054" xlink:type="simple">OR978054</ext-link></td><td rowspan="1" colspan="1" style="color: #396ba6"><ext-link xmlns:xlink="http://www.w3.org/1999/xlink" ext-link-type="gen" xlink:href="OR964334" xlink:type="simple">OR964334</ext-link>– <ext-link xmlns:xlink="http://www.w3.org/1999/xlink" ext-link-type="gen" xlink:href="OR964335" xlink:type="simple">OR964335</ext-link></td></tr><tr><td rowspan="2" colspan="1" style="color: #231f20">8</td><td rowspan="2" colspan="1" style="color: #231f20"><italic><tp:taxon-name><tp:taxon-name-part taxon-name-part-type="genus" reg="Amphidromus">Amphidromus</tp:taxon-name-part><tp:taxon-name-part taxon-name-part-type="species" reg="metabletus">metabletus</tp:taxon-name-part></tp:taxon-name></italic> Möllendorff, 1900</td><td rowspan="1" colspan="1" style="color: #231f20">
                  <italic>
                    <tp:taxon-name><tp:taxon-name-part taxon-name-part-type="genus" reg="Amphidromus">A.</tp:taxon-name-part><tp:taxon-name-part taxon-name-part-type="species" reg="metabletus">metabletus</tp:taxon-name-part></tp:taxon-name>
                  </italic>
                </td><td rowspan="1" colspan="1" style="color: #231f20">P3 to P5, XE1 to XE5</td><td rowspan="1" colspan="1" style="color: #231f20"><abbrev xmlns:xlink="http://www.w3.org/1999/xlink" content-type="institution" xlink:title="National Museum of Natural Science of Taiwan, Taichung" id="ABBRID0EBABG" xlink:type="simple">NMNS</abbrev>-8764-123 to <abbrev xmlns:xlink="http://www.w3.org/1999/xlink" content-type="institution" xlink:title="National Museum of Natural Science of Taiwan, Taichung" id="ABBRID0EGABG" xlink:type="simple">NMNS</abbrev>-8764-130</td><td rowspan="1" colspan="1" style="color: #231f20">Nha Trang, Khanh Hoa Province, Vietnam</td><td rowspan="1" colspan="1" style="color: #231f20">4D + 4S</td><td rowspan="1" colspan="1" style="color: #231f20">21C–F</td><td rowspan="1" colspan="1" style="color: #231f20">P3–P5: <ext-link xmlns:xlink="http://www.w3.org/1999/xlink" ext-link-type="gen" xlink:href="OR978055" xlink:type="simple">OR978055</ext-link>– <ext-link xmlns:xlink="http://www.w3.org/1999/xlink" ext-link-type="gen" xlink:href="OR978057" xlink:type="simple">OR978057</ext-link> XE1–XE5: <ext-link xmlns:xlink="http://www.w3.org/1999/xlink" ext-link-type="gen" xlink:href="OR978064" xlink:type="simple">OR978064</ext-link>– <ext-link xmlns:xlink="http://www.w3.org/1999/xlink" ext-link-type="gen" xlink:href="OR978068" xlink:type="simple">OR978068</ext-link></td><td rowspan="1" colspan="1" style="color: #231f20">P3–P5: <ext-link xmlns:xlink="http://www.w3.org/1999/xlink" ext-link-type="gen" xlink:href="OR964336" xlink:type="simple">OR964336</ext-link>– <ext-link xmlns:xlink="http://www.w3.org/1999/xlink" ext-link-type="gen" xlink:href="OR964338" xlink:type="simple">OR964338</ext-link> XE1–XE5: <ext-link xmlns:xlink="http://www.w3.org/1999/xlink" ext-link-type="gen" xlink:href="OR964344" xlink:type="simple">OR964344</ext-link>–<ext-link xmlns:xlink="http://www.w3.org/1999/xlink" ext-link-type="gen" xlink:href="OR964348" xlink:type="simple">OR964348</ext-link></td><td rowspan="2" colspan="1" style="color: #231f20">This study</td></tr><tr><td rowspan="1" colspan="1" style="color: #231f20">
                  <italic>
                    <tp:taxon-name><tp:taxon-name-part taxon-name-part-type="genus" reg="Amphidromus">A.</tp:taxon-name-part><tp:taxon-name-part taxon-name-part-type="species" reg="metabletus">metabletus</tp:taxon-name-part></tp:taxon-name>
                  </italic>
                </td><td rowspan="1" colspan="1" style="color: #231f20">VMELa1 to VMELa6, VMELb1 to VMELb6, VMELc1, VMELd1 to VMELd3, VMELe1 to VMELe3</td><td rowspan="1" colspan="1" style="color: #231f20"><abbrev xmlns:xlink="http://www.w3.org/1999/xlink" content-type="institution" xlink:title="National Museum of Natural Science of Taiwan, Taichung" id="ABBRID0EFDBG" xlink:type="simple">NMNS</abbrev>-8764-131 to <abbrev xmlns:xlink="http://www.w3.org/1999/xlink" content-type="institution" xlink:title="National Museum of Natural Science of Taiwan, Taichung" id="ABBRID0EKDBG" xlink:type="simple">NMNS</abbrev>-8764-149</td><td rowspan="1" colspan="1" style="color: #231f20">Ninh Hoa, Khanh Hoa Province, Vietnam</td><td rowspan="1" colspan="1" style="color: #231f20">15D + 4S</td><td rowspan="1" colspan="1" style="color: #231f20">21G–L</td><td rowspan="1" colspan="1" style="color: #231f20">VMELa6: <ext-link xmlns:xlink="http://www.w3.org/1999/xlink" ext-link-type="gen" xlink:href="OR978058" xlink:type="simple">OR978058</ext-link> VMELb6: <ext-link xmlns:xlink="http://www.w3.org/1999/xlink" ext-link-type="gen" xlink:href="OR978059" xlink:type="simple">OR978059</ext-link> VMELc1: <ext-link xmlns:xlink="http://www.w3.org/1999/xlink" ext-link-type="gen" xlink:href="OR978060" xlink:type="simple">OR978060</ext-link> VMELd1: <ext-link xmlns:xlink="http://www.w3.org/1999/xlink" ext-link-type="gen" xlink:href="OR978061" xlink:type="simple">OR978061</ext-link> VMELd3: <ext-link xmlns:xlink="http://www.w3.org/1999/xlink" ext-link-type="gen" xlink:href="OR978062" xlink:type="simple">OR978062</ext-link> VMELe1: <ext-link xmlns:xlink="http://www.w3.org/1999/xlink" ext-link-type="gen" xlink:href="OR978063" xlink:type="simple">OR978063</ext-link></td><td rowspan="1" colspan="1" style="color: #231f20">VMELa6: <ext-link xmlns:xlink="http://www.w3.org/1999/xlink" ext-link-type="gen" xlink:href="OR964339" xlink:type="simple">OR964339</ext-link> VMELb6: <ext-link xmlns:xlink="http://www.w3.org/1999/xlink" ext-link-type="gen" xlink:href="OR964340" xlink:type="simple">OR964340</ext-link> VMELc1: <ext-link xmlns:xlink="http://www.w3.org/1999/xlink" ext-link-type="gen" xlink:href="OR964341" xlink:type="simple">OR964341</ext-link> VMELd1: <ext-link xmlns:xlink="http://www.w3.org/1999/xlink" ext-link-type="gen" xlink:href="OR964342" xlink:type="simple">OR964342</ext-link> VMELe1: <ext-link xmlns:xlink="http://www.w3.org/1999/xlink" ext-link-type="gen" xlink:href="OR964343" xlink:type="simple">OR964343</ext-link></td></tr><tr><td rowspan="4" colspan="1" style="color: #231f20">9</td><td rowspan="4" colspan="1" style="color: #231f20"><italic><tp:taxon-name><tp:taxon-name-part taxon-name-part-type="genus" reg="Amphidromus">Amphidromus</tp:taxon-name-part><tp:taxon-name-part taxon-name-part-type="species" reg="haematostoma">haematostoma</tp:taxon-name-part></tp:taxon-name></italic> Möllendorff, 1898</td><td rowspan="1" colspan="1" style="color: #231f20">
                  <italic>
                    <tp:taxon-name><tp:taxon-name-part taxon-name-part-type="genus" reg="Amphidromus">A.</tp:taxon-name-part><tp:taxon-name-part taxon-name-part-type="species" reg="haematostoma">haematostoma</tp:taxon-name-part></tp:taxon-name>
                  </italic>
                </td><td rowspan="1" colspan="1" style="color: #231f20">X91 to X94</td><td rowspan="1" colspan="1" style="color: #231f20"><abbrev xmlns:xlink="http://www.w3.org/1999/xlink" content-type="institution" xlink:title="National Museum of Natural Science of Taiwan, Taichung" id="ABBRID0EIHBG" xlink:type="simple">NMNS</abbrev>-8764-053 to <abbrev xmlns:xlink="http://www.w3.org/1999/xlink" content-type="institution" xlink:title="National Museum of Natural Science of Taiwan, Taichung" id="ABBRID0ENHBG" xlink:type="simple">NMNS</abbrev>-8764-056</td><td rowspan="1" colspan="1" style="color: #231f20">Samphanh District, Phongsali Province, Laos</td><td rowspan="1" colspan="1" style="color: #231f20">4S</td><td rowspan="1" colspan="1" style="color: #231f20">24D</td><td rowspan="1" colspan="1" style="color: #231f20">–</td><td rowspan="1" colspan="1" style="color: #231f20">X92–X94: <ext-link xmlns:xlink="http://www.w3.org/1999/xlink" ext-link-type="gen" xlink:href="OR964349" xlink:type="simple">OR964349</ext-link>– <ext-link xmlns:xlink="http://www.w3.org/1999/xlink" ext-link-type="gen" xlink:href="OR964351" xlink:type="simple">OR964351</ext-link></td><td rowspan="4" colspan="1" style="color: #231f20">This study</td></tr><tr><td rowspan="1" colspan="1" style="color: #231f20">
                  <italic>
                    <tp:taxon-name><tp:taxon-name-part taxon-name-part-type="genus" reg="Amphidromus">A.</tp:taxon-name-part><tp:taxon-name-part taxon-name-part-type="species" reg="haematostoma">haematostoma</tp:taxon-name-part></tp:taxon-name>
                  </italic>
                </td><td rowspan="1" colspan="1" style="color: #231f20">ZK0 to ZK9, ZK9a to ZJ9j</td><td rowspan="1" colspan="1" style="color: #231f20"><abbrev xmlns:xlink="http://www.w3.org/1999/xlink" content-type="institution" xlink:title="National Museum of Natural Science of Taiwan, Taichung" id="ABBRID0EOJBG" xlink:type="simple">NMNS</abbrev>-8764-057 to <abbrev xmlns:xlink="http://www.w3.org/1999/xlink" content-type="institution" xlink:title="National Museum of Natural Science of Taiwan, Taichung" id="ABBRID0ETJBG" xlink:type="simple">NMNS</abbrev>-8764-076</td><td rowspan="1" colspan="1" style="color: #231f20">Ba Chien, Pakse District, Champasak Province, Laos</td><td rowspan="1" colspan="1" style="color: #231f20">20S</td><td rowspan="1" colspan="1" style="color: #231f20">24E–F</td><td rowspan="1" colspan="1" style="color: #231f20">ZK6–ZK7: <ext-link xmlns:xlink="http://www.w3.org/1999/xlink" ext-link-type="gen" xlink:href="OR978073" xlink:type="simple">OR978073</ext-link>– <ext-link xmlns:xlink="http://www.w3.org/1999/xlink" ext-link-type="gen" xlink:href="OR978074" xlink:type="simple">OR978074</ext-link> ZK9: <ext-link xmlns:xlink="http://www.w3.org/1999/xlink" ext-link-type="gen" xlink:href="OR978075" xlink:type="simple">OR978075</ext-link></td><td rowspan="1" colspan="1" style="color: #231f20">ZK6–ZK7: <ext-link xmlns:xlink="http://www.w3.org/1999/xlink" ext-link-type="gen" xlink:href="OR964352" xlink:type="simple">OR964352</ext-link>– <ext-link xmlns:xlink="http://www.w3.org/1999/xlink" ext-link-type="gen" xlink:href="OR964353" xlink:type="simple">OR964353</ext-link></td></tr><tr><td rowspan="1" colspan="1" style="color: #231f20">
                  <italic>
                    <tp:taxon-name><tp:taxon-name-part taxon-name-part-type="genus" reg="Amphidromus">A.</tp:taxon-name-part><tp:taxon-name-part taxon-name-part-type="species" reg="haematostoma">haematostoma</tp:taxon-name-part></tp:taxon-name>
                  </italic>
                </td><td rowspan="1" colspan="1" style="color: #231f20">AM36</td><td rowspan="1" colspan="1" style="color: #231f20">ex. Maassen collection</td><td rowspan="1" colspan="1" style="color: #231f20">Boloven Plateau, Paksong District, Champasak Province, Laos</td><td rowspan="1" colspan="1" style="color: #231f20">1S</td><td rowspan="1" colspan="1" style="color: #231f20">–</td><td rowspan="1" colspan="1" style="color: #396ba6">
                  <ext-link xmlns:xlink="http://www.w3.org/1999/xlink" ext-link-type="gen" xlink:href="OR978069" xlink:type="simple">OR978069</ext-link>
                </td><td rowspan="1" colspan="1" style="color: #231f20">–</td></tr><tr><td rowspan="1" colspan="1" style="color: #231f20">
                  <italic>
                    <tp:taxon-name><tp:taxon-name-part taxon-name-part-type="genus" reg="Amphidromus">A.</tp:taxon-name-part><tp:taxon-name-part taxon-name-part-type="species" reg="haematostoma">haematostoma</tp:taxon-name-part></tp:taxon-name>
                  </italic>
                </td><td rowspan="1" colspan="1" style="color: #231f20">VMDO1 to VMDO5</td><td rowspan="1" colspan="1" style="color: #231f20"><abbrev xmlns:xlink="http://www.w3.org/1999/xlink" content-type="institution" xlink:title="National Museum of Natural Science of Taiwan, Taichung" id="ABBRID0ESNBG" xlink:type="simple">NMNS</abbrev>-8764-077 to <abbrev xmlns:xlink="http://www.w3.org/1999/xlink" content-type="institution" xlink:title="National Museum of Natural Science of Taiwan, Taichung" id="ABBRID0EXNBG" xlink:type="simple">NMNS</abbrev>-8764-081</td><td rowspan="1" colspan="1" style="color: #231f20">Kbang District, Gia Lai Province, Vietnam</td><td rowspan="1" colspan="1" style="color: #231f20">5S</td><td rowspan="1" colspan="1" style="color: #231f20">24G</td><td rowspan="1" colspan="1" style="color: #231f20">VMDO1: <ext-link xmlns:xlink="http://www.w3.org/1999/xlink" ext-link-type="gen" xlink:href="OR978070" xlink:type="simple">OR978070</ext-link> VMDO4: <ext-link xmlns:xlink="http://www.w3.org/1999/xlink" ext-link-type="gen" xlink:href="OR978071" xlink:type="simple">OR978071</ext-link> VMDO5: <ext-link xmlns:xlink="http://www.w3.org/1999/xlink" ext-link-type="gen" xlink:href="OR978072" xlink:type="simple">OR978072</ext-link></td><td rowspan="1" colspan="1" style="color: #231f20">–</td></tr><tr><td rowspan="2" colspan="1" style="color: #231f20">10</td><td rowspan="2" colspan="1" style="color: #231f20"><italic><tp:taxon-name><tp:taxon-name-part taxon-name-part-type="genus" reg="Amphidromus">Amphidromus</tp:taxon-name-part><tp:taxon-name-part taxon-name-part-type="species" reg="madelineae">madelineae</tp:taxon-name-part></tp:taxon-name></italic> Thach, 2020</td><td rowspan="1" colspan="1" style="color: #231f20">
                  <italic>
                    <tp:taxon-name><tp:taxon-name-part taxon-name-part-type="genus" reg="Amphidromus">A.</tp:taxon-name-part><tp:taxon-name-part taxon-name-part-type="species" reg="madelineae">madelineae</tp:taxon-name-part></tp:taxon-name>
                  </italic>
                </td><td rowspan="1" colspan="1" style="color: #231f20">VBO1 to VBO5</td><td rowspan="1" colspan="1" style="color: #231f20"><abbrev xmlns:xlink="http://www.w3.org/1999/xlink" content-type="institution" xlink:title="National Museum of Natural Science of Taiwan, Taichung" id="ABBRID0ENQBG" xlink:type="simple">NMNS</abbrev>-8764-108 to <abbrev xmlns:xlink="http://www.w3.org/1999/xlink" content-type="institution" xlink:title="National Museum of Natural Science of Taiwan, Taichung" id="ABBRID0ESQBG" xlink:type="simple">NMNS</abbrev>-8764-112</td><td rowspan="1" colspan="1" style="color: #231f20">Duy Xuyen District, Quang Nam Province, Vietnam</td><td rowspan="1" colspan="1" style="color: #231f20">5S</td><td rowspan="1" colspan="1" style="color: #231f20">24I–J</td><td rowspan="1" colspan="1" style="color: #231f20">VBO2: <ext-link xmlns:xlink="http://www.w3.org/1999/xlink" ext-link-type="gen" xlink:href="OR978076" xlink:type="simple">OR978076</ext-link> VBO5: <ext-link xmlns:xlink="http://www.w3.org/1999/xlink" ext-link-type="gen" xlink:href="OR978077" xlink:type="simple">OR978077</ext-link></td><td rowspan="1" colspan="1" style="color: #231f20">VBO2: <ext-link xmlns:xlink="http://www.w3.org/1999/xlink" ext-link-type="gen" xlink:href="OR964354" xlink:type="simple">OR964354</ext-link> VBO5: <ext-link xmlns:xlink="http://www.w3.org/1999/xlink" ext-link-type="gen" xlink:href="OR964355" xlink:type="simple">OR964355</ext-link></td><td rowspan="2" colspan="1" style="color: #231f20">This study</td></tr><tr><td rowspan="1" colspan="1" style="color: #231f20">
                  <italic>
                    <tp:taxon-name><tp:taxon-name-part taxon-name-part-type="genus" reg="Amphidromus">A.</tp:taxon-name-part><tp:taxon-name-part taxon-name-part-type="species" reg="madelineae">madelineae</tp:taxon-name-part></tp:taxon-name>
                  </italic>
                </td><td rowspan="1" colspan="1" style="color: #231f20">VKBG0 to VKBG9</td><td rowspan="1" colspan="1" style="color: #231f20"><abbrev xmlns:xlink="http://www.w3.org/1999/xlink" content-type="institution" xlink:title="National Museum of Natural Science of Taiwan, Taichung" id="ABBRID0E4SBG" xlink:type="simple">NMNS</abbrev>-8764-113 to <abbrev xmlns:xlink="http://www.w3.org/1999/xlink" content-type="institution" xlink:title="National Museum of Natural Science of Taiwan, Taichung" id="ABBRID0ECTBG" xlink:type="simple">NMNS</abbrev>-8764-122</td><td rowspan="1" colspan="1" style="color: #231f20">Za Hung, Dong Giang District, Quang Nam Province, Vietnam</td><td rowspan="1" colspan="1" style="color: #231f20">10S</td><td rowspan="1" colspan="1" style="color: #231f20">24K–M</td><td rowspan="1" colspan="1" style="color: #231f20">VKBG1: <ext-link xmlns:xlink="http://www.w3.org/1999/xlink" ext-link-type="gen" xlink:href="OR978078" xlink:type="simple">OR978078</ext-link> VKBG5: <ext-link xmlns:xlink="http://www.w3.org/1999/xlink" ext-link-type="gen" xlink:href="OR978079" xlink:type="simple">OR978079</ext-link> VKBG9: <ext-link xmlns:xlink="http://www.w3.org/1999/xlink" ext-link-type="gen" xlink:href="OR978080" xlink:type="simple">OR978080</ext-link></td><td rowspan="1" colspan="1" style="color: #231f20">VKBG1: <ext-link xmlns:xlink="http://www.w3.org/1999/xlink" ext-link-type="gen" xlink:href="OR964356" xlink:type="simple">OR964356</ext-link> VKBG5: <ext-link xmlns:xlink="http://www.w3.org/1999/xlink" ext-link-type="gen" xlink:href="OR964357" xlink:type="simple">OR964357</ext-link> VKBG9: <ext-link xmlns:xlink="http://www.w3.org/1999/xlink" ext-link-type="gen" xlink:href="OR964358" xlink:type="simple">OR964358</ext-link></td></tr><tr><td rowspan="3" colspan="1" style="color: #231f20">11</td><td rowspan="3" colspan="1" style="color: #231f20"><italic><tp:taxon-name><tp:taxon-name-part taxon-name-part-type="genus" reg="Amphidromus">Amphidromus</tp:taxon-name-part><tp:taxon-name-part taxon-name-part-type="species" reg="costifer">costifer</tp:taxon-name-part></tp:taxon-name></italic> Smith, 1893</td><td rowspan="1" colspan="1" style="color: #231f20">
                  <italic>
                    <tp:taxon-name><tp:taxon-name-part taxon-name-part-type="genus" reg="Amphidromus">A.</tp:taxon-name-part><tp:taxon-name-part taxon-name-part-type="species" reg="costifer">costifer</tp:taxon-name-part></tp:taxon-name>
                  </italic>
                </td><td rowspan="1" colspan="1" style="color: #231f20">YW0 to YW9</td><td rowspan="1" colspan="1" style="color: #231f20"><abbrev xmlns:xlink="http://www.w3.org/1999/xlink" content-type="institution" xlink:title="National Museum of Natural Science of Taiwan, Taichung" id="ABBRID0EHWBG" xlink:type="simple">NMNS</abbrev>-8764-035 to <abbrev xmlns:xlink="http://www.w3.org/1999/xlink" content-type="institution" xlink:title="National Museum of Natural Science of Taiwan, Taichung" id="ABBRID0EMWBG" xlink:type="simple">NMNS</abbrev>-8764-044</td><td rowspan="1" colspan="1" style="color: #231f20">Tay Son District, Binh Dinh Province, Vietnam</td><td rowspan="1" colspan="1" style="color: #231f20">10D</td><td rowspan="1" colspan="1" style="color: #231f20">27D–E</td><td rowspan="1" colspan="1" style="color: #231f20">–</td><td rowspan="1" colspan="1" style="color: #231f20">YW0–YW8: <ext-link xmlns:xlink="http://www.w3.org/1999/xlink" ext-link-type="gen" xlink:href="OR964366" xlink:type="simple">OR964366</ext-link>– <ext-link xmlns:xlink="http://www.w3.org/1999/xlink" ext-link-type="gen" xlink:href="OR964374" xlink:type="simple">OR964374</ext-link></td><td rowspan="3" colspan="1" style="color: #231f20">This study</td></tr><tr><td rowspan="1" colspan="1" style="color: #231f20">
                  <italic>
                    <tp:taxon-name><tp:taxon-name-part taxon-name-part-type="genus" reg="Amphidromus">A.</tp:taxon-name-part><tp:taxon-name-part taxon-name-part-type="species" reg="costifer">costifer</tp:taxon-name-part></tp:taxon-name>
                  </italic>
                </td><td rowspan="1" colspan="1" style="color: #231f20">YF1 to YF6</td><td rowspan="1" colspan="1" style="color: #231f20"><abbrev xmlns:xlink="http://www.w3.org/1999/xlink" content-type="institution" xlink:title="National Museum of Natural Science of Taiwan, Taichung" id="ABBRID0ENYBG" xlink:type="simple">NMNS</abbrev>-8764-045 to <abbrev xmlns:xlink="http://www.w3.org/1999/xlink" content-type="institution" xlink:title="National Museum of Natural Science of Taiwan, Taichung" id="ABBRID0ESYBG" xlink:type="simple">NMNS</abbrev>-8764-050</td><td rowspan="1" colspan="1" style="color: #231f20">Ea Sup District, Dak Lak Province, Vietnam</td><td rowspan="1" colspan="1" style="color: #231f20">6D</td><td rowspan="1" colspan="1" style="color: #231f20">27F–G</td><td rowspan="1" colspan="1" style="color: #231f20">YF4: <ext-link xmlns:xlink="http://www.w3.org/1999/xlink" ext-link-type="gen" xlink:href="OR978083" xlink:type="simple">OR978083</ext-link></td><td rowspan="1" colspan="1" style="color: #231f20">YF2–YF6: <ext-link xmlns:xlink="http://www.w3.org/1999/xlink" ext-link-type="gen" xlink:href="OR964361" xlink:type="simple">OR964361</ext-link>– <ext-link xmlns:xlink="http://www.w3.org/1999/xlink" ext-link-type="gen" xlink:href="OR964365" xlink:type="simple">OR964365</ext-link></td></tr><tr><td rowspan="1" colspan="1" style="color: #231f20">
                  <italic>
                    <tp:taxon-name><tp:taxon-name-part taxon-name-part-type="genus" reg="Amphidromus">A.</tp:taxon-name-part><tp:taxon-name-part taxon-name-part-type="species" reg="nguyenkhoai">nguyenkhoai</tp:taxon-name-part></tp:taxon-name>
                  </italic>
                </td><td rowspan="1" colspan="1" style="color: #231f20">VKBE1, VKBE2</td><td rowspan="1" colspan="1" style="color: #231f20"><abbrev xmlns:xlink="http://www.w3.org/1999/xlink" content-type="institution" xlink:title="National Museum of Natural Science of Taiwan, Taichung" id="ABBRID0EU1BG" xlink:type="simple">NMNS</abbrev>-8764-051, <abbrev xmlns:xlink="http://www.w3.org/1999/xlink" content-type="institution" xlink:title="National Museum of Natural Science of Taiwan, Taichung" id="ABBRID0EZ1BG" xlink:type="simple">NMNS</abbrev>-8764-052</td><td rowspan="1" colspan="1" style="color: #231f20">An Lao District, Binh Dinh Province, Vietnam</td><td rowspan="1" colspan="1" style="color: #231f20">2D</td><td rowspan="1" colspan="1" style="color: #231f20">27H–I</td><td rowspan="1" colspan="1" style="color: #396ba6"><ext-link xmlns:xlink="http://www.w3.org/1999/xlink" ext-link-type="gen" xlink:href="OR978081" xlink:type="simple">OR978081</ext-link>– <ext-link xmlns:xlink="http://www.w3.org/1999/xlink" ext-link-type="gen" xlink:href="OR978082" xlink:type="simple">OR978082</ext-link></td><td rowspan="1" colspan="1" style="color: #396ba6"><ext-link xmlns:xlink="http://www.w3.org/1999/xlink" ext-link-type="gen" xlink:href="OR964359" xlink:type="simple">OR964359</ext-link>– <ext-link xmlns:xlink="http://www.w3.org/1999/xlink" ext-link-type="gen" xlink:href="OR964360" xlink:type="simple">OR964360</ext-link></td></tr><tr><td rowspan="2" colspan="1" style="color: #231f20">12</td><td rowspan="2" colspan="1" style="color: #231f20"><italic><tp:taxon-name><tp:taxon-name-part taxon-name-part-type="genus" reg="Amphidromus">Amphidromus</tp:taxon-name-part><tp:taxon-name-part taxon-name-part-type="species" reg="pankowskianus">pankowskianus</tp:taxon-name-part></tp:taxon-name></italic> Thach, 2020</td><td rowspan="1" colspan="1" style="color: #231f20">
                  <italic>
                    <tp:taxon-name><tp:taxon-name-part taxon-name-part-type="genus" reg="Amphidromus">A.</tp:taxon-name-part><tp:taxon-name-part taxon-name-part-type="species" reg="pankowskianus">pankowskianus</tp:taxon-name-part></tp:taxon-name>
                  </italic>
                </td><td rowspan="1" colspan="1" style="color: #231f20">CAF1 to CAF3</td><td rowspan="1" colspan="1" style="color: #231f20"><abbrev xmlns:xlink="http://www.w3.org/1999/xlink" content-type="institution" xlink:title="National Museum of Natural Science of Taiwan, Taichung" id="ABBRID0EU4BG" xlink:type="simple">NMNS</abbrev>-8764-150 to <abbrev xmlns:xlink="http://www.w3.org/1999/xlink" content-type="institution" xlink:title="National Museum of Natural Science of Taiwan, Taichung" id="ABBRID0EZ4BG" xlink:type="simple">NMNS</abbrev>-8764-152</td><td rowspan="1" colspan="1" style="color: #231f20">Khammouan Province, Laos, near Minh Hoa District, Quang Binh Province, Vietnam</td><td rowspan="1" colspan="1" style="color: #231f20">2D + 1S</td><td rowspan="1" colspan="1" style="color: #231f20">30K–L</td><td rowspan="1" colspan="1" style="color: #231f20">CAF1–CAF2: <ext-link xmlns:xlink="http://www.w3.org/1999/xlink" ext-link-type="gen" xlink:href="OR978084" xlink:type="simple">OR978084</ext-link>– <ext-link xmlns:xlink="http://www.w3.org/1999/xlink" ext-link-type="gen" xlink:href="OR978085" xlink:type="simple">OR978085</ext-link></td><td rowspan="1" colspan="1" style="color: #231f20">CAF1: <ext-link xmlns:xlink="http://www.w3.org/1999/xlink" ext-link-type="gen" xlink:href="OR964375" xlink:type="simple">OR964375</ext-link></td><td rowspan="2" colspan="1" style="color: #231f20">This study</td></tr><tr><td rowspan="1" colspan="1" style="color: #231f20">
                  <italic>
                    <tp:taxon-name><tp:taxon-name-part taxon-name-part-type="genus" reg="Amphidromus">A.</tp:taxon-name-part><tp:taxon-name-part taxon-name-part-type="species" reg="pankowskianus">pankowskianus</tp:taxon-name-part></tp:taxon-name>
                  </italic>
                </td><td rowspan="1" colspan="1" style="color: #231f20">VTAR1 to VTAR40</td><td rowspan="1" colspan="1" style="color: #231f20"><abbrev xmlns:xlink="http://www.w3.org/1999/xlink" content-type="institution" xlink:title="National Museum of Natural Science of Taiwan, Taichung" id="ABBRID0EAAAI" xlink:type="simple">NMNS</abbrev>-8764-153 to <abbrev xmlns:xlink="http://www.w3.org/1999/xlink" content-type="institution" xlink:title="National Museum of Natural Science of Taiwan, Taichung" id="ABBRID0EFAAI" xlink:type="simple">NMNS</abbrev>-8764-191, <abbrev xmlns:xlink="http://www.w3.org/1999/xlink" content-type="institution" xlink:title="National Museum of Natural Science of Taiwan, Taichung" id="ABBRID0EKAAI" xlink:type="simple">NMNS</abbrev>-8764-212</td><td rowspan="1" colspan="1" style="color: #231f20">Lak Sao, Khamkeut District, Bolikhamsai Province, Laos</td><td rowspan="1" colspan="1" style="color: #231f20">23D + 17S</td><td rowspan="1" colspan="1" style="color: #231f20">30H–J</td><td rowspan="1" colspan="1" style="color: #231f20">VTAR02: <ext-link xmlns:xlink="http://www.w3.org/1999/xlink" ext-link-type="gen" xlink:href="OR978086" xlink:type="simple">OR978086</ext-link> VTAR06: <ext-link xmlns:xlink="http://www.w3.org/1999/xlink" ext-link-type="gen" xlink:href="OR978087" xlink:type="simple">OR978087</ext-link> VTAR08–VTAR09: <ext-link xmlns:xlink="http://www.w3.org/1999/xlink" ext-link-type="gen" xlink:href="OR978088" xlink:type="simple">OR978088</ext-link>–<ext-link xmlns:xlink="http://www.w3.org/1999/xlink" ext-link-type="gen" xlink:href="OR978089" xlink:type="simple">OR978089</ext-link> VTAR11: <ext-link xmlns:xlink="http://www.w3.org/1999/xlink" ext-link-type="gen" xlink:href="OR978090" xlink:type="simple">OR978090</ext-link> VTAR15: <ext-link xmlns:xlink="http://www.w3.org/1999/xlink" ext-link-type="gen" xlink:href="OR978091" xlink:type="simple">OR978091</ext-link></td><td rowspan="1" colspan="1" style="color: #231f20">–</td></tr><tr><td rowspan="1" colspan="1" style="color: #231f20">13</td><td rowspan="1" colspan="1" style="color: #231f20"><italic><tp:taxon-name><tp:taxon-name-part taxon-name-part-type="genus" reg="Amphidromus">Amphidromus</tp:taxon-name-part><tp:taxon-name-part taxon-name-part-type="species" reg="roseolabiatus">roseolabiatus</tp:taxon-name-part></tp:taxon-name></italic> Fulton, 1896</td><td rowspan="1" colspan="1" style="color: #231f20">
                  <italic>
                    <tp:taxon-name><tp:taxon-name-part taxon-name-part-type="genus" reg="Amphidromus">A.</tp:taxon-name-part><tp:taxon-name-part taxon-name-part-type="species" reg="roseolabiatus">roseolabiatus</tp:taxon-name-part></tp:taxon-name>
                  </italic>
                </td><td rowspan="1" colspan="1" style="color: #231f20">CAB0 to CAB9</td><td rowspan="1" colspan="1" style="color: #231f20"><abbrev xmlns:xlink="http://www.w3.org/1999/xlink" content-type="institution" xlink:title="National Museum of Natural Science of Taiwan, Taichung" id="ABBRID0EPDAI" xlink:type="simple">NMNS</abbrev>-8764-254 to <abbrev xmlns:xlink="http://www.w3.org/1999/xlink" content-type="institution" xlink:title="National Museum of Natural Science of Taiwan, Taichung" id="ABBRID0EUDAI" xlink:type="simple">NMNS</abbrev>-8764-263</td><td rowspan="1" colspan="1" style="color: #231f20">Kambong Siem District, Kampong Cham Province, Cambodia</td><td rowspan="1" colspan="1" style="color: #231f20">4D + 6S</td><td rowspan="1" colspan="1" style="color: #231f20">30D–F</td><td rowspan="1" colspan="1" style="color: #231f20">CAB0: <ext-link xmlns:xlink="http://www.w3.org/1999/xlink" ext-link-type="gen" xlink:href="OR978092" xlink:type="simple">OR978092</ext-link> CAB2–CAB3: <ext-link xmlns:xlink="http://www.w3.org/1999/xlink" ext-link-type="gen" xlink:href="OR978093" xlink:type="simple">OR978093</ext-link>– <ext-link xmlns:xlink="http://www.w3.org/1999/xlink" ext-link-type="gen" xlink:href="OR978094" xlink:type="simple">OR978094</ext-link> CAB7: <ext-link xmlns:xlink="http://www.w3.org/1999/xlink" ext-link-type="gen" xlink:href="OR978095" xlink:type="simple">OR978095</ext-link></td><td rowspan="1" colspan="1" style="color: #231f20">CAB0: <ext-link xmlns:xlink="http://www.w3.org/1999/xlink" ext-link-type="gen" xlink:href="OR964376" xlink:type="simple">OR964376</ext-link> CAB2–CAB3: <ext-link xmlns:xlink="http://www.w3.org/1999/xlink" ext-link-type="gen" xlink:href="OR964377" xlink:type="simple">OR964377</ext-link>– <ext-link xmlns:xlink="http://www.w3.org/1999/xlink" ext-link-type="gen" xlink:href="OR964378" xlink:type="simple">OR964378</ext-link> CAB7: <ext-link xmlns:xlink="http://www.w3.org/1999/xlink" ext-link-type="gen" xlink:href="OR964379" xlink:type="simple">OR964379</ext-link></td><td rowspan="1" colspan="1" style="color: #231f20">This study</td></tr><tr><td rowspan="2" colspan="1" style="color: #231f20">14</td><td rowspan="2" colspan="1" style="color: #231f20"><italic><tp:taxon-name><tp:taxon-name-part taxon-name-part-type="genus" reg="Amphidromus">Amphidromus</tp:taxon-name-part><tp:taxon-name-part taxon-name-part-type="species" reg="cruentatus">cruentatus</tp:taxon-name-part></tp:taxon-name></italic> (Morelet, 1875)</td><td rowspan="2" colspan="1"/><td rowspan="1" colspan="1" style="color: #231f20">X71 to X79, X81 to X88</td><td rowspan="1" colspan="1" style="color: #231f20"><abbrev xmlns:xlink="http://www.w3.org/1999/xlink" content-type="institution" xlink:title="National Museum of Natural Science of Taiwan, Taichung" id="ABBRID0E1GAI" xlink:type="simple">NMNS</abbrev>-8476-001 to <abbrev xmlns:xlink="http://www.w3.org/1999/xlink" content-type="institution" xlink:title="National Museum of Natural Science of Taiwan, Taichung" id="ABBRID0E6GAI" xlink:type="simple">NMNS</abbrev>-8476-009, <abbrev xmlns:xlink="http://www.w3.org/1999/xlink" content-type="institution" xlink:title="National Museum of Natural Science of Taiwan, Taichung" id="ABBRID0EEHAI" xlink:type="simple">NMNS</abbrev>-8476-034 to <abbrev xmlns:xlink="http://www.w3.org/1999/xlink" content-type="institution" xlink:title="National Museum of Natural Science of Taiwan, Taichung" id="ABBRID0EJHAI" xlink:type="simple">NMNS</abbrev>-8476-041</td><td rowspan="1" colspan="1" style="color: #231f20">Samphanh District, Phongsali Province, Laos</td><td rowspan="1" colspan="1" style="color: #231f20">17S</td><td rowspan="1" colspan="1" style="color: #231f20">–</td><td rowspan="1" colspan="1" style="color: #396ba6"><ext-link xmlns:xlink="http://www.w3.org/1999/xlink" ext-link-type="gen" xlink:href="OL352241" xlink:type="simple">OL352241</ext-link>–<ext-link xmlns:xlink="http://www.w3.org/1999/xlink" ext-link-type="gen" xlink:href="OL352248" xlink:type="simple">OL352248</ext-link>, <ext-link xmlns:xlink="http://www.w3.org/1999/xlink" ext-link-type="gen" xlink:href="OL352249" xlink:type="simple">OL352249</ext-link>–<ext-link xmlns:xlink="http://www.w3.org/1999/xlink" ext-link-type="gen" xlink:href="OL352255" xlink:type="simple">OL352255</ext-link></td><td rowspan="1" colspan="1" style="color: #231f20">X71: <ext-link xmlns:xlink="http://www.w3.org/1999/xlink" ext-link-type="gen" xlink:href="OL352062" xlink:type="simple">OL352062</ext-link> X73–X79: <ext-link xmlns:xlink="http://www.w3.org/1999/xlink" ext-link-type="gen" xlink:href="OL352063" xlink:type="simple">OL352063</ext-link>–<ext-link xmlns:xlink="http://www.w3.org/1999/xlink" ext-link-type="gen" xlink:href="OL352069" xlink:type="simple">OL352069</ext-link> X81–X88: <ext-link xmlns:xlink="http://www.w3.org/1999/xlink" ext-link-type="gen" xlink:href="OL352070" xlink:type="simple">OL352070</ext-link>–<ext-link xmlns:xlink="http://www.w3.org/1999/xlink" ext-link-type="gen" xlink:href="OL352077" xlink:type="simple">OL352077</ext-link></td><td rowspan="2" colspan="1" style="color: #231f20">
                  <xref ref-type="bibr" rid="B35">Lee et al. (2022)</xref>
                </td></tr><tr><td rowspan="1" colspan="1" style="color: #231f20">ZY3, ZY4, ZY7</td><td rowspan="1" colspan="1" style="color: #231f20"><abbrev xmlns:xlink="http://www.w3.org/1999/xlink" content-type="institution" xlink:title="National Museum of Natural Science of Taiwan, Taichung" id="ABBRID0ECKAI" xlink:type="simple">NMNS</abbrev>-8476-054, <abbrev xmlns:xlink="http://www.w3.org/1999/xlink" content-type="institution" xlink:title="National Museum of Natural Science of Taiwan, Taichung" id="ABBRID0EHKAI" xlink:type="simple">NMNS</abbrev>-8476-055, <abbrev xmlns:xlink="http://www.w3.org/1999/xlink" content-type="institution" xlink:title="National Museum of Natural Science of Taiwan, Taichung" id="ABBRID0EMKAI" xlink:type="simple">NMNS</abbrev>-8476-058</td><td rowspan="1" colspan="1" style="color: #231f20">Chu Prong District, Gia Lai Province, Vietnam</td><td rowspan="1" colspan="1" style="color: #231f20">3S</td><td rowspan="1" colspan="1" style="color: #231f20">–</td><td rowspan="1" colspan="1" style="color: #396ba6"><ext-link xmlns:xlink="http://www.w3.org/1999/xlink" ext-link-type="gen" xlink:href="OL352256" xlink:type="simple">OL352256</ext-link>–<ext-link xmlns:xlink="http://www.w3.org/1999/xlink" ext-link-type="gen" xlink:href="OL352258" xlink:type="simple">OL352258</ext-link></td><td rowspan="1" colspan="1" style="color: #231f20">ZY3–ZY4: <ext-link xmlns:xlink="http://www.w3.org/1999/xlink" ext-link-type="gen" xlink:href="OL352078" xlink:type="simple">OL352078</ext-link>–<ext-link xmlns:xlink="http://www.w3.org/1999/xlink" ext-link-type="gen" xlink:href="OL352079" xlink:type="simple">OL352079</ext-link> ZY7: <ext-link xmlns:xlink="http://www.w3.org/1999/xlink" ext-link-type="gen" xlink:href="OL352080" xlink:type="simple">OL352080</ext-link></td></tr><tr><td rowspan="1" colspan="1" style="color: #231f20">15</td><td rowspan="1" colspan="2" style="color: #231f20"><italic><tp:taxon-name><tp:taxon-name-part taxon-name-part-type="genus" reg="Amphidromus">Amphidromus</tp:taxon-name-part><tp:taxon-name-part taxon-name-part-type="species" reg="contrarius">contrarius</tp:taxon-name-part></tp:taxon-name></italic> (Müller, 1774)</td><td rowspan="1" colspan="1" style="color: #231f20">AM C.468733</td><td rowspan="1" colspan="1" style="color: #231f20">–</td><td rowspan="1" colspan="1" style="color: #231f20">6.5 km N of Los Palos, Lautem District, Timor-Leste</td><td rowspan="1" colspan="1" style="color: #231f20">1S</td><td rowspan="1" colspan="1" style="color: #231f20">–</td><td rowspan="1" colspan="1" style="color: #396ba6">
                  <ext-link xmlns:xlink="http://www.w3.org/1999/xlink" ext-link-type="gen" xlink:href="KP085341" xlink:type="simple">KP085341</ext-link>
                </td><td rowspan="1" colspan="1" style="color: #396ba6">
                  <ext-link xmlns:xlink="http://www.w3.org/1999/xlink" ext-link-type="gen" xlink:href="KP085031" xlink:type="simple">KP085031</ext-link>
                </td><td rowspan="1" colspan="1" style="color: #231f20">
                  <xref ref-type="bibr" rid="B32">Köhler and Criscione (2015)</xref>
                </td></tr><tr><td rowspan="1" colspan="1" style="color: #231f20">16</td><td rowspan="1" colspan="2" style="color: #231f20"><italic><tp:taxon-name><tp:taxon-name-part taxon-name-part-type="genus" reg="Amphidromus">Amphidromus</tp:taxon-name-part><tp:taxon-name-part taxon-name-part-type="species" reg="perversus">perversus</tp:taxon-name-part></tp:taxon-name></italic> (Linnaeus, 1758)</td><td rowspan="1" colspan="1" style="color: #231f20">AM19</td><td rowspan="1" colspan="1" style="color: #231f20"><abbrev xmlns:xlink="http://www.w3.org/1999/xlink" content-type="institution" xlink:title="Chulalongkorn University Museum of Zoology, Bangkok" id="ABBRID0ECPAI" xlink:type="simple">CUMZ</abbrev> 4291</td><td rowspan="1" colspan="1" style="color: #231f20">Bali Island, Indonesia</td><td rowspan="1" colspan="1" style="color: #231f20">1S</td><td rowspan="1" colspan="1" style="color: #231f20">–</td><td rowspan="1" colspan="1" style="color: #396ba6">
                  <ext-link xmlns:xlink="http://www.w3.org/1999/xlink" ext-link-type="gen" xlink:href="MW649970" xlink:type="simple">MW649970</ext-link>
                </td><td rowspan="1" colspan="1" style="color: #396ba6">
                  <ext-link xmlns:xlink="http://www.w3.org/1999/xlink" ext-link-type="gen" xlink:href="MW652850" xlink:type="simple">MW652850</ext-link>
                </td><td rowspan="1" colspan="1" style="color: #231f20">
                  <xref ref-type="bibr" rid="B28">Jirapatrasilp et al. (2022)</xref>
                </td></tr><tr><td rowspan="1" colspan="1" style="color: #231f20">17</td><td rowspan="1" colspan="2" style="color: #231f20"><italic><tp:taxon-name><tp:taxon-name-part taxon-name-part-type="genus" reg="Amphidromus">Amphidromus</tp:taxon-name-part><tp:taxon-name-part taxon-name-part-type="species" reg="sinistralis">sinistralis</tp:taxon-name-part></tp:taxon-name></italic> (Reeve, 1849)</td><td rowspan="1" colspan="1" style="color: #231f20">AM38</td><td rowspan="1" colspan="1" style="color: #231f20">ex. Maassen collection</td><td rowspan="1" colspan="1" style="color: #231f20">Sulawesi, Indonesia</td><td rowspan="1" colspan="1" style="color: #231f20">1S</td><td rowspan="1" colspan="1" style="color: #231f20">–</td><td rowspan="1" colspan="1" style="color: #396ba6">
                  <ext-link xmlns:xlink="http://www.w3.org/1999/xlink" ext-link-type="gen" xlink:href="OR978096" xlink:type="simple">OR978096</ext-link>
                </td><td rowspan="1" colspan="1" style="color: #231f20">–</td><td rowspan="1" colspan="1" style="color: #231f20">This study</td></tr><tr><td rowspan="1" colspan="11" style="color: #231f20">Outgroup</td></tr><tr><td rowspan="1" colspan="1" style="color: #231f20">18</td><td rowspan="1" colspan="2" style="color: #231f20"><italic><tp:taxon-name><tp:taxon-name-part taxon-name-part-type="genus" reg="Camaena">Camaena</tp:taxon-name-part><tp:taxon-name-part taxon-name-part-type="species" reg="cicatricosa">cicatricosa</tp:taxon-name-part></tp:taxon-name></italic> (Müller, 1774)</td><td rowspan="1" colspan="1" style="color: #231f20">FJIQBC18503</td><td rowspan="1" colspan="1" style="color: #231f20">–</td><td rowspan="1" colspan="1" style="color: #231f20">Guiping, Guangxi, China</td><td rowspan="1" colspan="1" style="color: #231f20">–</td><td rowspan="1" colspan="1" style="color: #231f20">–</td><td rowspan="1" colspan="1" style="color: #396ba6">
                  <ext-link xmlns:xlink="http://www.w3.org/1999/xlink" ext-link-type="gen" xlink:href="KU061276" xlink:type="simple">KU061276</ext-link>
                </td><td rowspan="1" colspan="1" style="color: #396ba6">
                  <ext-link xmlns:xlink="http://www.w3.org/1999/xlink" ext-link-type="gen" xlink:href="KU586474" xlink:type="simple">KU586474</ext-link>
                </td><td rowspan="2" colspan="1" style="color: #231f20">
                  <xref ref-type="bibr" rid="B12">Ding et al. (2016)</xref>
                </td></tr><tr><td rowspan="1" colspan="1" style="color: #231f20">19</td><td rowspan="1" colspan="2" style="color: #231f20"><italic><tp:taxon-name><tp:taxon-name-part taxon-name-part-type="genus" reg="Camaena">Camaena</tp:taxon-name-part><tp:taxon-name-part taxon-name-part-type="species" reg="poyuensis">poyuensis</tp:taxon-name-part></tp:taxon-name></italic> Zhou, Wang &amp; Ding, 2016</td><td rowspan="1" colspan="1" style="color: #231f20">FJIQBC18484</td><td rowspan="1" colspan="1" style="color: #231f20">–</td><td rowspan="1" colspan="1" style="color: #231f20">Poyue town, Bama, Hechi, Guangxi, China</td><td rowspan="1" colspan="1" style="color: #231f20">–</td><td rowspan="1" colspan="1" style="color: #231f20">–</td><td rowspan="1" colspan="1" style="color: #396ba6">
                  <ext-link xmlns:xlink="http://www.w3.org/1999/xlink" ext-link-type="gen" xlink:href="KU061273" xlink:type="simple">KU061273</ext-link>
                </td><td rowspan="1" colspan="1" style="color: #396ba6">
                  <ext-link xmlns:xlink="http://www.w3.org/1999/xlink" ext-link-type="gen" xlink:href="KU586468" xlink:type="simple">KU586468</ext-link>
                </td></tr></tbody></table></table-wrap><table-wrap id="T2" position="float" orientation="portrait"><label>Table 2.</label><caption><p>Percentage of uncorrected pairwise interspecific distances for the partial COI (above the diagonal) and 16S rRNA (below the diagonal) gene fragments among the <italic><tp:taxon-name><tp:taxon-name-part taxon-name-part-type="genus" reg="Amphidromus">Amphidromus</tp:taxon-name-part></tp:taxon-name></italic> species in this study. Intraspecific distances for COI/16S rRNA are shown on the diagonal (bold). Species numbers correspond to those in Figs <xref ref-type="fig" rid="F1">1</xref>, <xref ref-type="fig" rid="F2">2</xref>, and Table <xref ref-type="table" rid="T1">1</xref>. The numbers of sequences used to calculate the distances of each respective gene fragment are given as <italic>n</italic> = COI,16S in the first column.</p></caption><table id="TID0EKDCK" rules="all"><tbody><tr><th rowspan="1" colspan="1" style="color: #231f20">Species</th><th rowspan="1" colspan="1" style="color: #231f20">1</th><th rowspan="1" colspan="1" style="color: #231f20">2</th><th rowspan="1" colspan="1" style="color: #231f20">3</th><th rowspan="1" colspan="1" style="color: #231f20">4</th><th rowspan="1" colspan="1" style="color: #231f20">5</th><th rowspan="1" colspan="1" style="color: #231f20">6</th><th rowspan="1" colspan="1" style="color: #231f20">7</th><th rowspan="1" colspan="1" style="color: #231f20">8</th><th rowspan="1" colspan="1" style="color: #231f20">9</th><th rowspan="1" colspan="1" style="color: #231f20">10</th><th rowspan="1" colspan="1" style="color: #231f20">11</th><th rowspan="1" colspan="1" style="color: #231f20">12</th><th rowspan="1" colspan="1" style="color: #231f20">13</th><th rowspan="1" colspan="1" style="color: #231f20">14</th><th rowspan="1" colspan="1" style="color: #231f20">15</th><th rowspan="1" colspan="1" style="color: #231f20">16</th><th rowspan="1" colspan="1" style="color: #231f20">17</th></tr><tr><td rowspan="1" colspan="1" style="color: #231f20">1. <italic><tp:taxon-name><tp:taxon-name-part taxon-name-part-type="genus" reg="Amphidromus">A.</tp:taxon-name-part><tp:taxon-name-part taxon-name-part-type="species" reg="bozhii">bozhii</tp:taxon-name-part></tp:taxon-name></italic> (<italic>n</italic> = 17, 4)</td><td rowspan="1" colspan="1" style="color: #231f20">
                <bold>0.60/ 0.13</bold>
              </td><td rowspan="1" colspan="1" style="color: #231f20">9.61</td><td rowspan="1" colspan="1" style="color: #231f20">10.33</td><td rowspan="1" colspan="1" style="color: #231f20">10.82</td><td rowspan="1" colspan="1" style="color: #231f20">9.99</td><td rowspan="1" colspan="1" style="color: #231f20">13.29</td><td rowspan="1" colspan="1" style="color: #231f20">13.04</td><td rowspan="1" colspan="1" style="color: #231f20">17.30</td><td rowspan="1" colspan="1" style="color: #231f20">19.19</td><td rowspan="1" colspan="1" style="color: #231f20">18.25</td><td rowspan="1" colspan="1" style="color: #231f20">18.88</td><td rowspan="1" colspan="1" style="color: #231f20">18.87</td><td rowspan="1" colspan="1" style="color: #231f20">17.94</td><td rowspan="1" colspan="1" style="color: #231f20">21.40</td><td rowspan="1" colspan="1" style="color: #231f20">22.36</td><td rowspan="1" colspan="1" style="color: #231f20">18.97</td><td rowspan="1" colspan="1" style="color: #231f20">18.85</td></tr><tr><td rowspan="1" colspan="1" style="color: #231f20">2. <italic><tp:taxon-name><tp:taxon-name-part taxon-name-part-type="genus" reg="Amphidromus">A.</tp:taxon-name-part><tp:taxon-name-part taxon-name-part-type="species" reg="placostylus">placostylus</tp:taxon-name-part></tp:taxon-name></italic> (<italic>n</italic> = 10, 10)</td><td rowspan="1" colspan="1" style="color: #231f20">4.32</td><td rowspan="1" colspan="1" style="color: #231f20">
                <bold>5.47/ 3.14</bold>
              </td><td rowspan="1" colspan="1" style="color: #231f20">9.83</td><td rowspan="1" colspan="1" style="color: #231f20">10.51</td><td rowspan="1" colspan="1" style="color: #231f20">10.53</td><td rowspan="1" colspan="1" style="color: #231f20">12.79</td><td rowspan="1" colspan="1" style="color: #231f20">13.04</td><td rowspan="1" colspan="1" style="color: #231f20">16.57</td><td rowspan="1" colspan="1" style="color: #231f20">19.02</td><td rowspan="1" colspan="1" style="color: #231f20">18.44</td><td rowspan="1" colspan="1" style="color: #231f20">17.89</td><td rowspan="1" colspan="1" style="color: #231f20">19.60</td><td rowspan="1" colspan="1" style="color: #231f20">18.11</td><td rowspan="1" colspan="1" style="color: #231f20">21.09</td><td rowspan="1" colspan="1" style="color: #231f20">22.16</td><td rowspan="1" colspan="1" style="color: #231f20">19.74</td><td rowspan="1" colspan="1" style="color: #231f20">19.75</td></tr><tr><td rowspan="1" colspan="1" style="color: #231f20">3. <italic><tp:taxon-name><tp:taxon-name-part taxon-name-part-type="genus" reg="Amphidromus">A.</tp:taxon-name-part><tp:taxon-name-part taxon-name-part-type="species" reg="asperoides">asperoides</tp:taxon-name-part></tp:taxon-name></italic> sp. nov. (<italic>n</italic> = 4, 4)</td><td rowspan="1" colspan="1" style="color: #231f20">3.31</td><td rowspan="1" colspan="1" style="color: #231f20">4.68</td><td rowspan="1" colspan="1" style="color: #231f20">
                <bold>0/0</bold>
              </td><td rowspan="1" colspan="1" style="color: #231f20">10.32</td><td rowspan="1" colspan="1" style="color: #231f20">10.69</td><td rowspan="1" colspan="1" style="color: #231f20">13.13</td><td rowspan="1" colspan="1" style="color: #231f20">12.69</td><td rowspan="1" colspan="1" style="color: #231f20">16.72</td><td rowspan="1" colspan="1" style="color: #231f20">18.47</td><td rowspan="1" colspan="1" style="color: #231f20">18.02</td><td rowspan="1" colspan="1" style="color: #231f20">17.12</td><td rowspan="1" colspan="1" style="color: #231f20">20.33</td><td rowspan="1" colspan="1" style="color: #231f20">18.78</td><td rowspan="1" colspan="1" style="color: #231f20">20.76</td><td rowspan="1" colspan="1" style="color: #231f20">22.41</td><td rowspan="1" colspan="1" style="color: #231f20">18.45</td><td rowspan="1" colspan="1" style="color: #231f20">18.29</td></tr><tr><td rowspan="1" colspan="1" style="color: #231f20">4. <italic><tp:taxon-name><tp:taxon-name-part taxon-name-part-type="genus" reg="Amphidromus">A.</tp:taxon-name-part><tp:taxon-name-part taxon-name-part-type="species" reg="ingens">ingens</tp:taxon-name-part></tp:taxon-name></italic> (<italic>n</italic> = 18, 16)</td><td rowspan="1" colspan="1" style="color: #231f20">2.76</td><td rowspan="1" colspan="1" style="color: #231f20">4.23</td><td rowspan="1" colspan="1" style="color: #231f20">3.02</td><td rowspan="1" colspan="1" style="color: #231f20">
                <bold>1.37/ 0.52</bold>
              </td><td rowspan="1" colspan="1" style="color: #231f20">10.20</td><td rowspan="1" colspan="1" style="color: #231f20">12.23</td><td rowspan="1" colspan="1" style="color: #231f20">12.74</td><td rowspan="1" colspan="1" style="color: #231f20">15.91</td><td rowspan="1" colspan="1" style="color: #231f20">19.12</td><td rowspan="1" colspan="1" style="color: #231f20">18.38</td><td rowspan="1" colspan="1" style="color: #231f20">17.06</td><td rowspan="1" colspan="1" style="color: #231f20">20.01</td><td rowspan="1" colspan="1" style="color: #231f20">18.26</td><td rowspan="1" colspan="1" style="color: #231f20">20.65</td><td rowspan="1" colspan="1" style="color: #231f20">20.71</td><td rowspan="1" colspan="1" style="color: #231f20">17.71</td><td rowspan="1" colspan="1" style="color: #231f20">20.01</td></tr><tr><td rowspan="1" colspan="1" style="color: #231f20">5. <italic><tp:taxon-name><tp:taxon-name-part taxon-name-part-type="genus" reg="Amphidromus">A.</tp:taxon-name-part><tp:taxon-name-part taxon-name-part-type="species" reg="ingensoides">ingensoides</tp:taxon-name-part></tp:taxon-name></italic> sp. nov. (<italic>n</italic> = 4, 4)</td><td rowspan="1" colspan="1" style="color: #231f20">4.25</td><td rowspan="1" colspan="1" style="color: #231f20">5.14</td><td rowspan="1" colspan="1" style="color: #231f20">4.61</td><td rowspan="1" colspan="1" style="color: #231f20">4.19</td><td rowspan="1" colspan="1" style="color: #231f20">
                <bold>3.32/ 1.45</bold>
              </td><td rowspan="1" colspan="1" style="color: #231f20">13.51</td><td rowspan="1" colspan="1" style="color: #231f20">12.80</td><td rowspan="1" colspan="1" style="color: #231f20">16.27</td><td rowspan="1" colspan="1" style="color: #231f20">19.16</td><td rowspan="1" colspan="1" style="color: #231f20">19.48</td><td rowspan="1" colspan="1" style="color: #231f20">17.63</td><td rowspan="1" colspan="1" style="color: #231f20">19.98</td><td rowspan="1" colspan="1" style="color: #231f20">19.20</td><td rowspan="1" colspan="1" style="color: #231f20">21.76</td><td rowspan="1" colspan="1" style="color: #231f20">21.62</td><td rowspan="1" colspan="1" style="color: #231f20">18.18</td><td rowspan="1" colspan="1" style="color: #231f20">19.23</td></tr><tr><td rowspan="1" colspan="1" style="color: #231f20">6. <italic><tp:taxon-name><tp:taxon-name-part taxon-name-part-type="genus" reg="Amphidromus">A.</tp:taxon-name-part><tp:taxon-name-part taxon-name-part-type="species" reg="buelowi">buelowi</tp:taxon-name-part></tp:taxon-name></italic> (<italic>n</italic> = 7, 7)</td><td rowspan="1" colspan="1" style="color: #231f20">5.00</td><td rowspan="1" colspan="1" style="color: #231f20">5.60</td><td rowspan="1" colspan="1" style="color: #231f20">4.61</td><td rowspan="1" colspan="1" style="color: #231f20">4.61</td><td rowspan="1" colspan="1" style="color: #231f20">4.89</td><td rowspan="1" colspan="1" style="color: #231f20">
                <bold>1.25/ 0.19</bold>
              </td><td rowspan="1" colspan="1" style="color: #231f20">13.40</td><td rowspan="1" colspan="1" style="color: #231f20">17.05</td><td rowspan="1" colspan="1" style="color: #231f20">18.72</td><td rowspan="1" colspan="1" style="color: #231f20">18.79</td><td rowspan="1" colspan="1" style="color: #231f20">18.47</td><td rowspan="1" colspan="1" style="color: #231f20">20.63</td><td rowspan="1" colspan="1" style="color: #231f20">18.32</td><td rowspan="1" colspan="1" style="color: #231f20">21.01</td><td rowspan="1" colspan="1" style="color: #231f20">21.78</td><td rowspan="1" colspan="1" style="color: #231f20">18.75</td><td rowspan="1" colspan="1" style="color: #231f20">19.04</td></tr><tr><td rowspan="1" colspan="1" style="color: #231f20">7. <italic><tp:taxon-name><tp:taxon-name-part taxon-name-part-type="genus" reg="Amphidromus">A.</tp:taxon-name-part><tp:taxon-name-part taxon-name-part-type="species" reg="thachi">thachi</tp:taxon-name-part></tp:taxon-name></italic> (<italic>n</italic> = 8, 8)</td><td rowspan="1" colspan="1" style="color: #231f20">7.41</td><td rowspan="1" colspan="1" style="color: #231f20">8.21</td><td rowspan="1" colspan="1" style="color: #231f20">6.22</td><td rowspan="1" colspan="1" style="color: #231f20">7.19</td><td rowspan="1" colspan="1" style="color: #231f20">6.90</td><td rowspan="1" colspan="1" style="color: #231f20">6.36</td><td rowspan="1" colspan="1" style="color: #231f20">
                <bold>2.21/ 1.07</bold>
              </td><td rowspan="1" colspan="1" style="color: #231f20">16.32</td><td rowspan="1" colspan="1" style="color: #231f20">19.81</td><td rowspan="1" colspan="1" style="color: #231f20">19.43</td><td rowspan="1" colspan="1" style="color: #231f20">16.81</td><td rowspan="1" colspan="1" style="color: #231f20">19.67</td><td rowspan="1" colspan="1" style="color: #231f20">18.31</td><td rowspan="1" colspan="1" style="color: #231f20">20.81</td><td rowspan="1" colspan="1" style="color: #231f20">21.03</td><td rowspan="1" colspan="1" style="color: #231f20">18.05</td><td rowspan="1" colspan="1" style="color: #231f20">19.28</td></tr><tr><td rowspan="1" colspan="1" style="color: #231f20">8. <italic><tp:taxon-name><tp:taxon-name-part taxon-name-part-type="genus" reg="Amphidromus">A.</tp:taxon-name-part><tp:taxon-name-part taxon-name-part-type="species" reg="metabletus">metabletus</tp:taxon-name-part></tp:taxon-name></italic> (<italic>n</italic> = 14, 13)</td><td rowspan="1" colspan="1" style="color: #231f20">11.08</td><td rowspan="1" colspan="1" style="color: #231f20">12.11</td><td rowspan="1" colspan="1" style="color: #231f20">11.67</td><td rowspan="1" colspan="1" style="color: #231f20">12.04</td><td rowspan="1" colspan="1" style="color: #231f20">10.84</td><td rowspan="1" colspan="1" style="color: #231f20">11.40</td><td rowspan="1" colspan="1" style="color: #231f20">10.68</td><td rowspan="1" colspan="1" style="color: #231f20">
                <bold>1.28/ 0.58</bold>
              </td><td rowspan="1" colspan="1" style="color: #231f20">20.40</td><td rowspan="1" colspan="1" style="color: #231f20">19.43</td><td rowspan="1" colspan="1" style="color: #231f20">16.63</td><td rowspan="1" colspan="1" style="color: #231f20">20.47</td><td rowspan="1" colspan="1" style="color: #231f20">18.53</td><td rowspan="1" colspan="1" style="color: #231f20">20.56</td><td rowspan="1" colspan="1" style="color: #231f20">21.53</td><td rowspan="1" colspan="1" style="color: #231f20">18.30</td><td rowspan="1" colspan="1" style="color: #231f20">19.25</td></tr><tr><td rowspan="1" colspan="1" style="color: #231f20">9. <italic><tp:taxon-name><tp:taxon-name-part taxon-name-part-type="genus" reg="Amphidromus">A.</tp:taxon-name-part><tp:taxon-name-part taxon-name-part-type="species" reg="haematostoma">haematostoma</tp:taxon-name-part></tp:taxon-name></italic> (<italic>n</italic> = 7, 5)</td><td rowspan="1" colspan="1" style="color: #231f20">10.53</td><td rowspan="1" colspan="1" style="color: #231f20">10.80</td><td rowspan="1" colspan="1" style="color: #231f20">10.10</td><td rowspan="1" colspan="1" style="color: #231f20">9.59</td><td rowspan="1" colspan="1" style="color: #231f20">9.66</td><td rowspan="1" colspan="1" style="color: #231f20">9.38</td><td rowspan="1" colspan="1" style="color: #231f20">10.52</td><td rowspan="1" colspan="1" style="color: #231f20">12.59</td><td rowspan="1" colspan="1" style="color: #231f20">
                <bold>10.03/ 1.99</bold>
              </td><td rowspan="1" colspan="1" style="color: #231f20">13.93</td><td rowspan="1" colspan="1" style="color: #231f20">20.61</td><td rowspan="1" colspan="1" style="color: #231f20">22.44</td><td rowspan="1" colspan="1" style="color: #231f20">21.43</td><td rowspan="1" colspan="1" style="color: #231f20">20.76</td><td rowspan="1" colspan="1" style="color: #231f20">23.28</td><td rowspan="1" colspan="1" style="color: #231f20">21.39</td><td rowspan="1" colspan="1" style="color: #231f20">21.74</td></tr><tr><td rowspan="1" colspan="1" style="color: #231f20">10. <italic><tp:taxon-name><tp:taxon-name-part taxon-name-part-type="genus" reg="Amphidromus">A.</tp:taxon-name-part><tp:taxon-name-part taxon-name-part-type="species" reg="madelineae">madelineae</tp:taxon-name-part></tp:taxon-name></italic> (<italic>n</italic> = 5, 5)</td><td rowspan="1" colspan="1" style="color: #231f20">9.71</td><td rowspan="1" colspan="1" style="color: #231f20">9.89</td><td rowspan="1" colspan="1" style="color: #231f20">9.17</td><td rowspan="1" colspan="1" style="color: #231f20">8.10</td><td rowspan="1" colspan="1" style="color: #231f20">8.78</td><td rowspan="1" colspan="1" style="color: #231f20">9.26</td><td rowspan="1" colspan="1" style="color: #231f20">9.66</td><td rowspan="1" colspan="1" style="color: #231f20">11.63</td><td rowspan="1" colspan="1" style="color: #231f20">6.04</td><td rowspan="1" colspan="1" style="color: #231f20">
                <bold>2.19/ 0.33</bold>
              </td><td rowspan="1" colspan="1" style="color: #231f20">17.81</td><td rowspan="1" colspan="1" style="color: #231f20">21.12</td><td rowspan="1" colspan="1" style="color: #231f20">19.61</td><td rowspan="1" colspan="1" style="color: #231f20">20.26</td><td rowspan="1" colspan="1" style="color: #231f20">22.90</td><td rowspan="1" colspan="1" style="color: #231f20">21.62</td><td rowspan="1" colspan="1" style="color: #231f20">20.60</td></tr><tr><td rowspan="1" colspan="1" style="color: #231f20">11. <italic><tp:taxon-name><tp:taxon-name-part taxon-name-part-type="genus" reg="Amphidromus">A.</tp:taxon-name-part><tp:taxon-name-part taxon-name-part-type="species" reg="costifer">costifer</tp:taxon-name-part></tp:taxon-name></italic> (<italic>n</italic> = 3, 16)</td><td rowspan="1" colspan="1" style="color: #231f20">15.45</td><td rowspan="1" colspan="1" style="color: #231f20">15.56</td><td rowspan="1" colspan="1" style="color: #231f20">14.85</td><td rowspan="1" colspan="1" style="color: #231f20">15.33</td><td rowspan="1" colspan="1" style="color: #231f20">14.91</td><td rowspan="1" colspan="1" style="color: #231f20">13.44</td><td rowspan="1" colspan="1" style="color: #231f20">13.69</td><td rowspan="1" colspan="1" style="color: #231f20">14.41</td><td rowspan="1" colspan="1" style="color: #231f20">16.00</td><td rowspan="1" colspan="1" style="color: #231f20">16.02</td><td rowspan="1" colspan="1" style="color: #231f20">
                <bold>7.84/ 3.39</bold>
              </td><td rowspan="1" colspan="1" style="color: #231f20">19.53</td><td rowspan="1" colspan="1" style="color: #231f20">19.31</td><td rowspan="1" colspan="1" style="color: #231f20">20.38</td><td rowspan="1" colspan="1" style="color: #231f20">21.73</td><td rowspan="1" colspan="1" style="color: #231f20">20.23</td><td rowspan="1" colspan="1" style="color: #231f20">18.90</td></tr><tr><td rowspan="1" colspan="1" style="color: #231f20">12. <italic><tp:taxon-name><tp:taxon-name-part taxon-name-part-type="genus" reg="Amphidromus">A.</tp:taxon-name-part><tp:taxon-name-part taxon-name-part-type="species" reg="pankowskianus">pankowskianus</tp:taxon-name-part></tp:taxon-name></italic> (<italic>n</italic> = 8, 1)</td><td rowspan="1" colspan="1" style="color: #231f20">13.72</td><td rowspan="1" colspan="1" style="color: #231f20">14.18</td><td rowspan="1" colspan="1" style="color: #231f20">14.20</td><td rowspan="1" colspan="1" style="color: #231f20">13.44</td><td rowspan="1" colspan="1" style="color: #231f20">13.61</td><td rowspan="1" colspan="1" style="color: #231f20">12.50</td><td rowspan="1" colspan="1" style="color: #231f20">14.31</td><td rowspan="1" colspan="1" style="color: #231f20">13.78</td><td rowspan="1" colspan="1" style="color: #231f20">14.01</td><td rowspan="1" colspan="1" style="color: #231f20">13.15</td><td rowspan="1" colspan="1" style="color: #231f20">14.37</td><td rowspan="1" colspan="1" style="color: #231f20">
                <bold>0.19/NA</bold>
              </td><td rowspan="1" colspan="1" style="color: #231f20">13.02</td><td rowspan="1" colspan="1" style="color: #231f20">20.49</td><td rowspan="1" colspan="1" style="color: #231f20">21.57</td><td rowspan="1" colspan="1" style="color: #231f20">19.59</td><td rowspan="1" colspan="1" style="color: #231f20">20.38</td></tr><tr><td rowspan="1" colspan="1" style="color: #231f20">13. <italic><tp:taxon-name><tp:taxon-name-part taxon-name-part-type="genus" reg="Amphidromus">A.</tp:taxon-name-part><tp:taxon-name-part taxon-name-part-type="species" reg="roseolabiatus">roseolabiatus</tp:taxon-name-part></tp:taxon-name></italic> (<italic>n</italic> = 4, 4)</td><td rowspan="1" colspan="1" style="color: #231f20">14.28</td><td rowspan="1" colspan="1" style="color: #231f20">14.21</td><td rowspan="1" colspan="1" style="color: #231f20">13.91</td><td rowspan="1" colspan="1" style="color: #231f20">14.09</td><td rowspan="1" colspan="1" style="color: #231f20">15.10</td><td rowspan="1" colspan="1" style="color: #231f20">13.23</td><td rowspan="1" colspan="1" style="color: #231f20">13.03</td><td rowspan="1" colspan="1" style="color: #231f20">15.51</td><td rowspan="1" colspan="1" style="color: #231f20">14.56</td><td rowspan="1" colspan="1" style="color: #231f20">13.08</td><td rowspan="1" colspan="1" style="color: #231f20">15.31</td><td rowspan="1" colspan="1" style="color: #231f20">6.14</td><td rowspan="1" colspan="1" style="color: #231f20">
                <bold>0/0</bold>
              </td><td rowspan="1" colspan="1" style="color: #231f20">20.16</td><td rowspan="1" colspan="1" style="color: #231f20">21.93</td><td rowspan="1" colspan="1" style="color: #231f20">18.97</td><td rowspan="1" colspan="1" style="color: #231f20">19.08</td></tr><tr><td rowspan="1" colspan="1" style="color: #231f20">14. <italic><tp:taxon-name><tp:taxon-name-part taxon-name-part-type="genus" reg="Amphidromus">A.</tp:taxon-name-part><tp:taxon-name-part taxon-name-part-type="species" reg="cruentatus">cruentatus</tp:taxon-name-part></tp:taxon-name></italic> (<italic>n</italic> = 18, 19)</td><td rowspan="1" colspan="1" style="color: #231f20">10.17</td><td rowspan="1" colspan="1" style="color: #231f20">9.93</td><td rowspan="1" colspan="1" style="color: #231f20">10.82</td><td rowspan="1" colspan="1" style="color: #231f20">9.71</td><td rowspan="1" colspan="1" style="color: #231f20">9.90</td><td rowspan="1" colspan="1" style="color: #231f20">10.26</td><td rowspan="1" colspan="1" style="color: #231f20">11.11</td><td rowspan="1" colspan="1" style="color: #231f20">12.04</td><td rowspan="1" colspan="1" style="color: #231f20">11.37</td><td rowspan="1" colspan="1" style="color: #231f20">12.17</td><td rowspan="1" colspan="1" style="color: #231f20">15.39</td><td rowspan="1" colspan="1" style="color: #231f20">14.21</td><td rowspan="1" colspan="1" style="color: #231f20">15.63</td><td rowspan="1" colspan="1" style="color: #231f20">
                <bold>3.15/ 1.17</bold>
              </td><td rowspan="1" colspan="1" style="color: #231f20">24.16</td><td rowspan="1" colspan="1" style="color: #231f20">20.13</td><td rowspan="1" colspan="1" style="color: #231f20">21.37</td></tr><tr><td rowspan="1" colspan="1" style="color: #231f20">15. <italic><tp:taxon-name><tp:taxon-name-part taxon-name-part-type="genus" reg="Amphidromus">A.</tp:taxon-name-part><tp:taxon-name-part taxon-name-part-type="species" reg="contrarius">contrarius</tp:taxon-name-part></tp:taxon-name></italic> (<italic>n</italic> = 1, 1)</td><td rowspan="1" colspan="1" style="color: #231f20">15.62</td><td rowspan="1" colspan="1" style="color: #231f20">16.12</td><td rowspan="1" colspan="1" style="color: #231f20">15.90</td><td rowspan="1" colspan="1" style="color: #231f20">16.04</td><td rowspan="1" colspan="1" style="color: #231f20">15.56</td><td rowspan="1" colspan="1" style="color: #231f20">15.41</td><td rowspan="1" colspan="1" style="color: #231f20">15.57</td><td rowspan="1" colspan="1" style="color: #231f20">16.74</td><td rowspan="1" colspan="1" style="color: #231f20">16.41</td><td rowspan="1" colspan="1" style="color: #231f20">15.16</td><td rowspan="1" colspan="1" style="color: #231f20">14.91</td><td rowspan="1" colspan="1" style="color: #231f20">14.29</td><td rowspan="1" colspan="1" style="color: #231f20">14.91</td><td rowspan="1" colspan="1" style="color: #231f20">16.11</td><td rowspan="1" colspan="1" style="color: #231f20">
                <bold>NA/NA</bold>
              </td><td rowspan="1" colspan="1" style="color: #231f20">21.65</td><td rowspan="1" colspan="1" style="color: #231f20">21.95</td></tr><tr><td rowspan="1" colspan="1" style="color: #231f20">16. <italic><tp:taxon-name><tp:taxon-name-part taxon-name-part-type="genus" reg="Amphidromus">A.</tp:taxon-name-part><tp:taxon-name-part taxon-name-part-type="species" reg="perversus">perversus</tp:taxon-name-part></tp:taxon-name></italic> (<italic>n</italic> = 1, 1)</td><td rowspan="1" colspan="1" style="color: #231f20">13.75</td><td rowspan="1" colspan="1" style="color: #231f20">14.08</td><td rowspan="1" colspan="1" style="color: #231f20">14.00</td><td rowspan="1" colspan="1" style="color: #231f20">13.44</td><td rowspan="1" colspan="1" style="color: #231f20">14.51</td><td rowspan="1" colspan="1" style="color: #231f20">14.70</td><td rowspan="1" colspan="1" style="color: #231f20">14.93</td><td rowspan="1" colspan="1" style="color: #231f20">16.18</td><td rowspan="1" colspan="1" style="color: #231f20">15.89</td><td rowspan="1" colspan="1" style="color: #231f20">13.09</td><td rowspan="1" colspan="1" style="color: #231f20">13.86</td><td rowspan="1" colspan="1" style="color: #231f20">13.61</td><td rowspan="1" colspan="1" style="color: #231f20">13.09</td><td rowspan="1" colspan="1" style="color: #231f20">15.46</td><td rowspan="1" colspan="1" style="color: #231f20">13.45</td><td rowspan="1" colspan="1" style="color: #231f20">
                <bold>NA/NA</bold>
              </td><td rowspan="1" colspan="1" style="color: #231f20">18.29</td></tr><tr><td rowspan="1" colspan="1" style="color: #231f20">17. <italic><tp:taxon-name><tp:taxon-name-part taxon-name-part-type="genus" reg="Amphidromus">A.</tp:taxon-name-part><tp:taxon-name-part taxon-name-part-type="species" reg="sinistralis">sinistralis</tp:taxon-name-part></tp:taxon-name></italic> (<italic>n</italic> = 1, 0)</td><td rowspan="1" colspan="1" style="color: #231f20">NA</td><td rowspan="1" colspan="1" style="color: #231f20">NA</td><td rowspan="1" colspan="1" style="color: #231f20">NA</td><td rowspan="1" colspan="1" style="color: #231f20">NA</td><td rowspan="1" colspan="1" style="color: #231f20">NA</td><td rowspan="1" colspan="1" style="color: #231f20">NA</td><td rowspan="1" colspan="1" style="color: #231f20">NA</td><td rowspan="1" colspan="1" style="color: #231f20">NA</td><td rowspan="1" colspan="1" style="color: #231f20">NA</td><td rowspan="1" colspan="1" style="color: #231f20">NA</td><td rowspan="1" colspan="1" style="color: #231f20">NA</td><td rowspan="1" colspan="1" style="color: #231f20">NA</td><td rowspan="1" colspan="1" style="color: #231f20">NA</td><td rowspan="1" colspan="1" style="color: #231f20">NA</td><td rowspan="1" colspan="1" style="color: #231f20">NA</td><td rowspan="1" colspan="1" style="color: #231f20">NA</td><td rowspan="1" colspan="1" style="color: #231f20">
                <bold>NA/NA</bold>
              </td></tr></tbody></table></table-wrap></tp:treatment-sec><ref-list><ref id="B48"><mixed-citation xmlns:xlink="http://www.w3.org/1999/xlink" xlink:type="simple"><person-group><name name-style="western"><surname>Pilsbry</surname><given-names>HA</given-names></name></person-group> (<year>1900</year>) <source>Manual of Conchology, Second Series, Vol. 13.</source><publisher-name>Academy of Natural Sciences of Philadelphia</publisher-name>, <publisher-loc>Philadelphia</publisher-loc>, <size units="page">253 pp</size>. <ext-link xlink:href="https://www.biodiversitylibrary.org/item/16708" ext-link-type="uri" xlink:type="simple">https://www.biodiversitylibrary.org/item/16708</ext-link></mixed-citation></ref><ref id="B42"><mixed-citation xmlns:xlink="http://www.w3.org/1999/xlink" xlink:type="simple"><person-group><name name-style="western"><surname>Möllendorff</surname><given-names>OF von</given-names></name></person-group> (<year>1901</year>) <article-title>Zur Binnenmollusken-Fauna von Annam IV.</article-title><source>Nachrichtsblatt der Deutschen Malakozoologischen Gesellschaft</source><volume>33</volume>: <fpage>45</fpage>–<lpage>50</lpage>. <ext-link xlink:href="https://www.biodiversitylibrary.org/page/15598588" ext-link-type="uri" xlink:type="simple">https://www.biodiversitylibrary.org/page/15598588</ext-link></mixed-citation></ref><ref id="B49"><mixed-citation xmlns:xlink="http://www.w3.org/1999/xlink" xlink:type="simple"><person-group><name name-style="western"><surname>Pilsbry</surname><given-names>HA</given-names></name></person-group> (<year>1901</year>) <source>Manual of Conchology, Second Series, Vol. 14.</source><publisher-name>Academy of Natural Sciences of Philadelphia</publisher-name>, <publisher-loc>Philadelphia</publisher-loc>, <size units="page">302 pp</size>. <ext-link xlink:href="https://www.biodiversitylibrary.org/item/16294" ext-link-type="uri" xlink:type="simple">https://www.biodiversitylibrary.org/item/16294</ext-link></mixed-citation></ref><ref id="B14"><mixed-citation xmlns:xlink="http://www.w3.org/1999/xlink" xlink:type="simple"><person-group><name name-style="western"><surname>Fischer</surname><given-names>H</given-names></name><name name-style="western"><surname>Dautzenberg</surname><given-names>P</given-names></name></person-group> (<year>1904</year>) <article-title>Catalogue des mollusques terrestres et fluviatiles de ľIndo-Chine orientale cités jusqu’ à ce jour.</article-title> In: <person-group><name name-style="western"><surname>Leroux</surname><given-names>E</given-names></name></person-group> (<role>Ed.</role>) <issue-title>Mission Pavie Indo-Chine 1879-1895, Études diverses III Recherches sur l’histoire naturelle de l’Indo-Chine orientale.</issue-title><source>Leroux, E., Paris</source>, <fpage>390</fpage>–<lpage>450</lpage>. <ext-link xlink:href="10.5962/bhl.title.50990" ext-link-type="doi" xlink:type="simple">https://doi.org/10.5962/bhl.title.50990</ext-link></mixed-citation></ref><ref id="B51"><mixed-citation xmlns:xlink="http://www.w3.org/1999/xlink" xlink:type="simple"><person-group><name name-style="western"><surname>Richardson</surname><given-names>L</given-names></name></person-group> (<year>1985</year>) <article-title><tp:taxon-name><tp:taxon-name-part taxon-name-part-type="family">Camaenidae</tp:taxon-name-part></tp:taxon-name>: Catalogue of Species.</article-title><source>Tryonia</source><volume>12</volume>: <fpage>1</fpage>–<lpage>479</lpage>. <ext-link xlink:href="https://www.biodiversitylibrary.org/item/262223" ext-link-type="uri" xlink:type="simple">https://www.biodiversitylibrary.org/item/262223</ext-link></mixed-citation></ref><ref id="B56"><mixed-citation xmlns:xlink="http://www.w3.org/1999/xlink" xlink:type="simple"><person-group><name name-style="western"><surname>Schileyko</surname><given-names>AA</given-names></name></person-group> (<year>2011</year>) <article-title>Check-list of land pulmonate molluscs of Vietnam (<tp:taxon-name><tp:taxon-name-part taxon-name-part-type="class">Gastropoda</tp:taxon-name-part></tp:taxon-name>: <tp:taxon-name><tp:taxon-name-part taxon-name-part-type="order">Stylommatophora</tp:taxon-name-part></tp:taxon-name>).</article-title><source>Ruthenica</source><volume>21</volume>: <fpage>1</fpage>–<lpage>68</lpage>. <ext-link xlink:href="https://www.biotaxa.org/Ruthenica/article/view/3603" ext-link-type="uri" xlink:type="simple">https://www.biotaxa.org/Ruthenica/article/view/3603</ext-link></mixed-citation></ref><ref id="B27"><mixed-citation xmlns:xlink="http://www.w3.org/1999/xlink" xlink:type="simple"><person-group><name name-style="western"><surname>Inkhavilay</surname><given-names>K</given-names></name><name name-style="western"><surname>Sutcharit</surname><given-names>C</given-names></name><name name-style="western"><surname>Bantaowong</surname><given-names>U</given-names></name><name name-style="western"><surname>Chanabun</surname><given-names>R</given-names></name><name name-style="western"><surname>Siriwut</surname><given-names>W</given-names></name><name name-style="western"><surname>Srisonchai</surname><given-names>R</given-names></name><name name-style="western"><surname>Pholyotha</surname><given-names>A</given-names></name><name name-style="western"><surname>Jirapatrasilp</surname><given-names>P</given-names></name><name name-style="western"><surname>Panha</surname><given-names>S</given-names></name></person-group> (<year>2019</year>) <article-title>Annotated checklist of the terrestrial molluscs from Laos (<tp:taxon-name><tp:taxon-name-part taxon-name-part-type="phylum">Mollusca</tp:taxon-name-part></tp:taxon-name>, <tp:taxon-name><tp:taxon-name-part taxon-name-part-type="class">Gastropoda</tp:taxon-name-part></tp:taxon-name>).</article-title><source>ZooKeys</source><volume>834</volume>: <fpage>1</fpage>–<lpage>166</lpage>. <ext-link xlink:href="10.3897/zookeys.834.28800" ext-link-type="doi" xlink:type="simple">https://doi.org/10.3897/zookeys.834.28800</ext-link></mixed-citation></ref><ref id="B83"><mixed-citation xmlns:xlink="http://www.w3.org/1999/xlink" xlink:type="simple"><person-group><name name-style="western"><surname>Zilch</surname><given-names>A</given-names></name></person-group> (<year>1953</year>) <article-title>Die Typen und Typoide des Natur-Museums Senckenberg, 10: <tp:taxon-name><tp:taxon-name-part taxon-name-part-type="phylum">Mollusca</tp:taxon-name-part></tp:taxon-name>, <tp:taxon-name><tp:taxon-name-part taxon-name-part-type="family">Pleurodontidae</tp:taxon-name-part></tp:taxon-name> (1).</article-title><source>Archiv für Molluskenkunde</source><volume>82</volume>: <fpage>131</fpage>–<lpage>140</lpage>.</mixed-citation></ref><ref id="B26"><mixed-citation xmlns:xlink="http://www.w3.org/1999/xlink" xlink:type="simple"><person-group><name name-style="western"><surname>Inkhavilay</surname><given-names>K</given-names></name><name name-style="western"><surname>Sutcharit</surname><given-names>C</given-names></name><name name-style="western"><surname>Panha</surname><given-names>S</given-names></name></person-group> (<year>2017</year>) <article-title>Taxonomic review of the tree snail genus <italic><tp:taxon-name><tp:taxon-name-part taxon-name-part-type="genus">Amphidromus</tp:taxon-name-part></tp:taxon-name></italic> Albers, 1850 (<tp:taxon-name><tp:taxon-name-part taxon-name-part-type="infraclass">Pulmonata</tp:taxon-name-part></tp:taxon-name>: <tp:taxon-name><tp:taxon-name-part taxon-name-part-type="family">Camaenidae</tp:taxon-name-part></tp:taxon-name>) in Laos, with the description of two new species.</article-title><source>European Journal of Taxonomy</source><volume>330</volume>(<issue>330</issue>): <fpage>1</fpage>–<lpage>40</lpage>. <ext-link xlink:href="10.5852/ejt.2017.330" ext-link-type="doi" xlink:type="simple">https://doi.org/10.5852/ejt.2017.330</ext-link></mixed-citation></ref><ref id="B34"><mixed-citation xmlns:xlink="http://www.w3.org/1999/xlink" xlink:type="simple"><person-group><name name-style="western"><surname>Laidlaw</surname><given-names>FF</given-names></name><name name-style="western"><surname>Solem</surname><given-names>A</given-names></name></person-group> (<year>1961</year>) <article-title>The land snail genus <italic><tp:taxon-name><tp:taxon-name-part taxon-name-part-type="genus">Amphidromus</tp:taxon-name-part></tp:taxon-name></italic>: A synoptic catalogue. Fieldiana.</article-title><source>Zoology</source><volume>41</volume>: <fpage>507</fpage>–<lpage>677</lpage>. <ext-link xlink:href="10.5962/bhl.title.2832" ext-link-type="doi" xlink:type="simple">https://doi.org/10.5962/bhl.title.2832</ext-link></mixed-citation></ref><ref id="B36"><mixed-citation xmlns:xlink="http://www.w3.org/1999/xlink" xlink:type="simple"><person-group><name name-style="western"><surname>Lehmann</surname><given-names>H</given-names></name><name name-style="western"><surname>Maassen</surname><given-names>WJM</given-names></name></person-group> (<year>2004</year>) <article-title>A new species of <italic><tp:taxon-name><tp:taxon-name-part taxon-name-part-type="genus">Amphidromus</tp:taxon-name-part></tp:taxon-name></italic> from Laos (<tp:taxon-name><tp:taxon-name-part taxon-name-part-type="class">Gastropoda</tp:taxon-name-part></tp:taxon-name>, <tp:taxon-name><tp:taxon-name-part taxon-name-part-type="infraclass">Pulmonata</tp:taxon-name-part></tp:taxon-name>, <tp:taxon-name><tp:taxon-name-part taxon-name-part-type="family">Camaenidae</tp:taxon-name-part></tp:taxon-name>).</article-title><source>Basteria</source><volume>68</volume>: <fpage>17</fpage>–<lpage>20</lpage>. <ext-link xlink:href="https://natuurtijdschriften.nl/pub/597271/BAST2004068001003.pdf" ext-link-type="uri" xlink:type="simple">https://natuurtijdschriften.nl/pub/597271/BAST2004068001003.pdf</ext-link></mixed-citation></ref><ref id="B75"><mixed-citation xmlns:xlink="http://www.w3.org/1999/xlink" xlink:type="simple"><person-group><name name-style="western"><surname>Thach</surname><given-names>NN</given-names></name></person-group> (<year>2020a</year>) <source>New shells of South Asia. Vol. 2. Seashells*Freshwater*Land snails. With one New Genus and 140 New Species &amp; Subspecies, Reply to comments made in error.</source><publisher-name>48HRBooks Company</publisher-name>, <publisher-loc>Akron, Ohio, USA</publisher-loc>, <size units="page">189 pp</size>.</mixed-citation></ref><ref id="B77"><mixed-citation xmlns:xlink="http://www.w3.org/1999/xlink" xlink:type="simple"><person-group><name name-style="western"><surname>Thach</surname><given-names>NN</given-names></name></person-group> (<year>2021</year>) <source>New shells of South Asia and Taiwan, China, Tanzania. Seashells*Freshwater*Land snails. With 116 new species and subspecies and rejected synonyms, accepted species.</source><publisher-name>48HRBooks Company</publisher-name>, <publisher-loc>Akron, Ohio, USA</publisher-loc>, <size units="page">202 pp</size>.</mixed-citation></ref><ref id="B10"><mixed-citation xmlns:xlink="http://www.w3.org/1999/xlink" xlink:type="simple"><person-group><name name-style="western"><surname>Davison</surname><given-names>A</given-names></name><name name-style="western"><surname>Blackie</surname><given-names>RLE</given-names></name><name name-style="western"><surname>Scothern</surname><given-names>GP</given-names></name></person-group> (<year>2009</year>) <article-title>DNA barcoding of stylommatophoran land snails: A test of existing sequences.</article-title><source>Molecular Ecology Resources</source><volume>9</volume>(<issue>4</issue>): <fpage>1092</fpage>–<lpage>1101</lpage>. <ext-link xlink:href="10.1111/j.1755-0998.2009.02559.x" ext-link-type="doi" xlink:type="simple">https://doi.org/10.1111/j.1755-0998.2009.02559.x</ext-link></mixed-citation></ref></ref-list></tp:taxon-treatment>
