# Supplementary material for: ﻿The arboreal snail genus Amphidromus Albers, 1850 (Eupulmonata, Camaenidae) of Southeast Asia: 1. Molecular systematics of some Vietnamese species and related species from Cambodia, Indonesia, and Laos
Source: Zookeys. 2024 Mar 22;1196:15–78. doi: 10.3897/zookeys.1196.112146 (PMC10980882; doi:10.3897/zookeys.1196.112146)
Supplement: XML Treatment for Amphidromus costifer [file zookeys.1196.112146-treatment12.xml]

<!DOCTYPE tp:taxon-treatment
  PUBLIC "-//TaxonX//DTD Taxonomic Treatment Publishing DTD v0 20100105//EN" "tax-treatment-NSO.dtd">
<tp:taxon-treatment xmlns:tp="http://www.plazi.org/taxpub"><tp:treatment-meta><kwd-group><label>Taxon classification</label><kwd>
                <named-content content-type="kingdom">Animalia</named-content>
              </kwd><kwd>
                <named-content content-type="order">Stylommatophora</named-content>
              </kwd><kwd>
                <named-content content-type="family">Camaenidae</named-content>
              </kwd></kwd-group><mixed-citation publication-type="journal"><person-group><name><surname>Jirapatrasilp</surname><given-names>Parin</given-names></name><name><surname>Huang</surname><given-names>Chih-Wei</given-names></name><name><surname>Sutcharit</surname><given-names>Chirasak</given-names></name><name><surname>Lee</surname><given-names>Chi-Tse</given-names></name></person-group><article-title>﻿The arboreal snail genus <italic><tp:taxon-name><tp:taxon-name-part taxon-name-part-type="genus" reg="Amphidromus">Amphidromus</tp:taxon-name-part></tp:taxon-name></italic> Albers, 1850 (<tp:taxon-name><tp:taxon-name-part taxon-name-part-type="suborder">Eupulmonata</tp:taxon-name-part></tp:taxon-name>, <tp:taxon-name><tp:taxon-name-part taxon-name-part-type="family">Camaenidae</tp:taxon-name-part></tp:taxon-name>) of Southeast Asia: 1. Molecular systematics of some Vietnamese species and related species from Cambodia, Indonesia, and Laos</article-title><source>Zookeys</source><day>22</day><month>03</month><year>2024</year><volume>1196</volume><fpage>15</fpage><lpage>78</lpage><pub-id pub-id-type="doi">10.3897/zookeys.1196.112146</pub-id></mixed-citation></tp:treatment-meta><tp:nomenclature><label>﻿﻿</label><tp:taxon-name>
              <object-id xmlns:xlink="http://www.w3.org/1999/xlink" content-type="arpha" xlink:type="simple">C7720456-EFEB-58BE-A5DD-50F100978EF5</object-id>
              <tp:taxon-name-part taxon-name-part-type="genus" reg="Amphidromus">Amphidromus</tp:taxon-name-part>
              <tp:taxon-name-part taxon-name-part-type="species" reg="costifer">costifer</tp:taxon-name-part>
            </tp:taxon-name><tp:taxon-authority>Smith, 1893</tp:taxon-authority><xref ref-type="fig" rid="F22">Figs 22C</xref><xref ref-type="fig" rid="F27">, 27</xref><xref ref-type="fig" rid="F28">, 28A–C</xref><xref ref-type="fig" rid="F29">, 29</xref><tp:nomenclature-citation-list><tp:nomenclature-citation><tp:taxon-name>
                  <tp:taxon-name-part taxon-name-part-type="genus" reg="Amphidromus">Amphidromus</tp:taxon-name-part>
                  <tp:taxon-name-part taxon-name-part-type="species" reg="costifer">costifer</tp:taxon-name-part>
                </tp:taxon-name><comment>Smith, 1893: 12, text fig. Type locality: dans les Montagnes boitées du Huyen de Tri-phuoc, Province Binh-dinh, An-nam [in the Huyen Mountains of Tri-phuoc, Binh-dinh Province, An-nam]. <xref ref-type="bibr" rid="B16">Fulton 1896</xref>: 91, pl. 7, fig. 6, 6a. <xref ref-type="bibr" rid="B39">Möllendorff 1898</xref>: 75. <xref ref-type="bibr" rid="B48">Pilsbry 1900</xref>: 176–177, pl. 59, figs 22, 23. <xref ref-type="bibr" rid="B14">Fischer and Dautzenberg 1904</xref>: 405. <xref ref-type="bibr" rid="B34">Laidlaw and Solem 1961</xref>: 590, 592, 613, fig. 40a, b. <xref ref-type="bibr" rid="B56">Schileyko 2011</xref>: 50. <xref ref-type="bibr" rid="B68">Sutcharit et al. 2015</xref>: 65, fig. 6c. <xref ref-type="bibr" rid="B75">Thach 2020a</xref>: pl. 46, figs 560, 561.</comment></tp:nomenclature-citation><tp:nomenclature-citation><tp:taxon-name>
                  <tp:taxon-name-part taxon-name-part-type="genus" reg="Amphidromus">Amphidromus</tp:taxon-name-part>
                  <tp:taxon-name-part taxon-name-part-type="species" reg="costifer">costifer</tp:taxon-name-part>
                  <tp:taxon-name-part taxon-name-part-type="subspecies" reg="gemmalimae">gemmalimae</tp:taxon-name-part>
                </tp:taxon-name><comment>Thach, 2020a: 55, pl. 45, figs 551–557. Type locality: Krong Nang, Dak Lak Province, Central Vietnam. <xref ref-type="bibr" rid="B77">Thach 2021</xref>: 58. syn. nov.</comment></tp:nomenclature-citation><tp:nomenclature-citation><tp:taxon-name>
                  <tp:taxon-name-part taxon-name-part-type="genus" reg="Amphidromus">Amphidromus</tp:taxon-name-part>
                  <tp:taxon-name-part taxon-name-part-type="species" reg="nguyenkhoai">nguyenkhoai</tp:taxon-name-part>
                </tp:taxon-name><comment>Thach, 2020a: 71, pl. 64, figs 776–784. Type locality: Krong Pa District, Gia Lai, Central Vietnam. <xref ref-type="bibr" rid="B77">Thach 2021</xref>: 71. syn. nov.</comment></tp:nomenclature-citation></tp:nomenclature-citation-list></tp:nomenclature><tp:treatment-sec sec-type="material" id="SECID0EAAHK"><title>Material examined.</title><p>Vietnam: Dextral, <bold><italic>lectotype</italic></bold> of “<italic><tp:taxon-name><tp:taxon-name-part taxon-name-part-type="genus" reg="Amphidromus">Amphidromus</tp:taxon-name-part><tp:taxon-name-part taxon-name-part-type="species" reg="costifer">costifer</tp:taxon-name-part></tp:taxon-name></italic>”, <named-content xmlns:xlink="http://www.w3.org/1999/xlink" content-type="dwc:institutional_code" xlink:title="Natural History Museum, London" xlink:href="http://grbio.org/institution/natural-history-museum-london" xlink:type="simple">NHMUK</named-content> 1893.2.26.4 (Fig. <xref ref-type="fig" rid="F27">27A</xref>); dextral, <bold><italic>holotype</italic></bold> of “<italic><tp:taxon-name><tp:taxon-name-part taxon-name-part-type="genus" reg="Amphidromus">Amphidromus</tp:taxon-name-part><tp:taxon-name-part taxon-name-part-type="species" reg="costifer">costifer</tp:taxon-name-part><tp:taxon-name-part taxon-name-part-type="subspecies" reg="gemmalimae">gemmalimae</tp:taxon-name-part></tp:taxon-name></italic>”, <named-content xmlns:xlink="http://www.w3.org/1999/xlink" content-type="dwc:institutional_code" xlink:title="Muséum national ďHistoire naturelle, Paris" xlink:href="http://grbio.org/institution/museum-national-dhistoire-naturelle-2" xlink:type="simple">MNHN</named-content>-IM-2000-35550 (Fig. <xref ref-type="fig" rid="F27">27B</xref>); dextral, <bold><italic>holotype</italic></bold> of “<italic><tp:taxon-name><tp:taxon-name-part taxon-name-part-type="genus" reg="Amphidromus">Amphidromus</tp:taxon-name-part><tp:taxon-name-part taxon-name-part-type="species" reg="nguyenkhoai">nguyenkhoai</tp:taxon-name-part></tp:taxon-name></italic>”, <named-content xmlns:xlink="http://www.w3.org/1999/xlink" content-type="dwc:institutional_code" xlink:title="Muséum national ďHistoire naturelle, Paris" xlink:href="http://grbio.org/institution/museum-national-dhistoire-naturelle-2" xlink:type="simple">MNHN</named-content>-IM-2000-35569 (Fig. <xref ref-type="fig" rid="F27">27C</xref>).</p></tp:treatment-sec><tp:treatment-sec sec-type="material" id="SECID0EPCHK"><title>Other material examined.</title><p>Vietnam: 10D specimens, Tay Son District, Binh Dinh Province, <named-content xmlns:xlink="http://www.w3.org/1999/xlink" content-type="dwc:institutional_code" xlink:title="National Museum of Natural Science of Taiwan, Taichung" xlink:href="http://grbio.org/institution/national-museum-natural-science" xlink:type="simple">NMNS</named-content>-8764-035–<named-content xmlns:xlink="http://www.w3.org/1999/xlink" content-type="dwc:institutional_code" xlink:title="National Museum of Natural Science of Taiwan, Taichung" xlink:href="http://grbio.org/institution/national-museum-natural-science" xlink:type="simple">NMNS</named-content>-8764-044 (Fig. <xref ref-type="fig" rid="F27">27D, E</xref>); 6D specimens, Ea Sup District, Dak Lak Province, <named-content xmlns:xlink="http://www.w3.org/1999/xlink" content-type="dwc:institutional_code" xlink:title="National Museum of Natural Science of Taiwan, Taichung" xlink:href="http://grbio.org/institution/national-museum-natural-science" xlink:type="simple">NMNS</named-content>-8764-045–<named-content xmlns:xlink="http://www.w3.org/1999/xlink" content-type="dwc:institutional_code" xlink:title="National Museum of Natural Science of Taiwan, Taichung" xlink:href="http://grbio.org/institution/national-museum-natural-science" xlink:type="simple">NMNS</named-content>-8764-050 (Fig. <xref ref-type="fig" rid="F27">27F, G</xref>); 2D specimens, An Lao District, Binh Dinh Province, <named-content xmlns:xlink="http://www.w3.org/1999/xlink" content-type="dwc:institutional_code" xlink:title="National Museum of Natural Science of Taiwan, Taichung" xlink:href="http://grbio.org/institution/national-museum-natural-science" xlink:type="simple">NMNS</named-content>-8764-051, <named-content xmlns:xlink="http://www.w3.org/1999/xlink" content-type="dwc:institutional_code" xlink:title="National Museum of Natural Science of Taiwan, Taichung" xlink:href="http://grbio.org/institution/national-museum-natural-science" xlink:type="simple">NMNS</named-content>-8764-052 (Fig. <xref ref-type="fig" rid="F27">27H, I</xref>).</p><fig id="F27" position="float" orientation="portrait"><object-id xmlns:xlink="http://www.w3.org/1999/xlink" content-type="doi" xlink:type="simple">10.3897/zookeys.1196.112146.figure27</object-id><object-id xmlns:xlink="http://www.w3.org/1999/xlink" content-type="arpha" xlink:type="simple">1308AD52-2DBC-5B02-8EC1-EB1B27D93A49</object-id><label>Figure 27.</label><caption><p>Shells of <italic><tp:taxon-name><tp:taxon-name-part taxon-name-part-type="genus" reg="Amphidromus">Amphidromus</tp:taxon-name-part><tp:taxon-name-part taxon-name-part-type="species" reg="costifer">costifer</tp:taxon-name-part></tp:taxon-name></italic> Smith, 1893 <bold>A</bold> lectotype of “<italic><tp:taxon-name><tp:taxon-name-part taxon-name-part-type="genus" reg="Amphidromus">Amphidromus</tp:taxon-name-part><tp:taxon-name-part taxon-name-part-type="species" reg="costifer">costifer</tp:taxon-name-part></tp:taxon-name></italic>” (<named-content xmlns:xlink="http://www.w3.org/1999/xlink" content-type="dwc:institutional_code" xlink:title="Natural History Museum, London" xlink:href="http://grbio.org/institution/natural-history-museum-london" xlink:type="simple">NHMUK</named-content> 1893.2.26.4) <bold>B</bold> holotype of “<italic><tp:taxon-name><tp:taxon-name-part taxon-name-part-type="genus" reg="Amphidromus">Amphidromus</tp:taxon-name-part><tp:taxon-name-part taxon-name-part-type="species" reg="costifer">costifer</tp:taxon-name-part><tp:taxon-name-part taxon-name-part-type="subspecies" reg="gemmalimae">gemmalimae</tp:taxon-name-part></tp:taxon-name></italic>” (<named-content xmlns:xlink="http://www.w3.org/1999/xlink" content-type="dwc:institutional_code" xlink:title="Muséum national ďHistoire naturelle, Paris" xlink:href="http://grbio.org/institution/museum-national-dhistoire-naturelle-2" xlink:type="simple">MNHN</named-content>-IM-2000-35550) <bold>C</bold> holotype of “<italic><tp:taxon-name><tp:taxon-name-part taxon-name-part-type="genus" reg="Amphidromus">Amphidromus</tp:taxon-name-part><tp:taxon-name-part taxon-name-part-type="species" reg="nguyenkhoai">nguyenkhoai</tp:taxon-name-part></tp:taxon-name></italic>” (<named-content xmlns:xlink="http://www.w3.org/1999/xlink" content-type="dwc:institutional_code" xlink:title="Muséum national ďHistoire naturelle, Paris" xlink:href="http://grbio.org/institution/museum-national-dhistoire-naturelle-2" xlink:type="simple">MNHN</named-content>-IM-2000-35569) <bold>D, E</bold> specimens from Tay Son, Binh Dinh, Vietnam (<named-content xmlns:xlink="http://www.w3.org/1999/xlink" content-type="dwc:institutional_code" xlink:title="National Museum of Natural Science of Taiwan, Taichung" xlink:href="http://grbio.org/institution/national-museum-natural-science" xlink:type="simple">NMNS</named-content>-8764-035, <named-content xmlns:xlink="http://www.w3.org/1999/xlink" content-type="dwc:institutional_code" xlink:title="National Museum of Natural Science of Taiwan, Taichung" xlink:href="http://grbio.org/institution/national-museum-natural-science" xlink:type="simple">NMNS</named-content>-8764-040) <bold>F, G</bold> specimens from Ea Sup, Dak Lak, Vietnam (<named-content xmlns:xlink="http://www.w3.org/1999/xlink" content-type="dwc:institutional_code" xlink:title="National Museum of Natural Science of Taiwan, Taichung" xlink:href="http://grbio.org/institution/national-museum-natural-science" xlink:type="simple">NMNS</named-content>-8764-047, <named-content xmlns:xlink="http://www.w3.org/1999/xlink" content-type="dwc:institutional_code" xlink:title="National Museum of Natural Science of Taiwan, Taichung" xlink:href="http://grbio.org/institution/national-museum-natural-science" xlink:type="simple">NMNS</named-content>-8764-048) <bold>H, I</bold> specimens from An Lao, Binh Dinh, Vietnam (<named-content xmlns:xlink="http://www.w3.org/1999/xlink" content-type="dwc:institutional_code" xlink:title="National Museum of Natural Science of Taiwan, Taichung" xlink:href="http://grbio.org/institution/national-museum-natural-science" xlink:type="simple">NMNS</named-content>-8764-051, <named-content xmlns:xlink="http://www.w3.org/1999/xlink" content-type="dwc:institutional_code" xlink:title="National Museum of Natural Science of Taiwan, Taichung" xlink:href="http://grbio.org/institution/national-museum-natural-science" xlink:type="simple">NMNS</named-content>-8764-052). Credit: H. Taylor, NHM (<bold>A</bold>), P. Bourguignon, <named-content xmlns:xlink="http://www.w3.org/1999/xlink" content-type="dwc:institutional_code" xlink:title="Muséum national ďHistoire naturelle, Paris" xlink:href="http://grbio.org/institution/museum-national-dhistoire-naturelle-2" xlink:type="simple">MNHN</named-content> (<bold>B</bold>), A. Lardeur (<bold>C</bold>).</p></caption><graphic xmlns:xlink="http://www.w3.org/1999/xlink" xlink:href="zookeys-1196-015_article-112146__-g027.jpg" position="float" orientation="portrait" xlink:type="simple" id="oo_1007845.jpg"><uri content-type="original_file" xlink:type="simple">https://binary.pensoft.net/fig/1007845</uri></graphic></fig></tp:treatment-sec><tp:treatment-sec sec-type="diagnosis" id="SECID0EAIHK"><title>Diagnosis.</title><p>Shell large, dextral, and spire ovate conical. Shell surface with prominent irregular growth lines or prominent crests of expanded lip. Aperture broadly ovate or truncate. Genitalia with appendix.</p></tp:treatment-sec><tp:treatment-sec sec-type="Differential diagnosis" id="SECID0EFIHK"><title>Differential diagnosis.</title><p><italic><tp:taxon-name><tp:taxon-name-part taxon-name-part-type="genus" reg="Amphidromus">Amphidromus</tp:taxon-name-part><tp:taxon-name-part taxon-name-part-type="species" reg="costifer">costifer</tp:taxon-name-part></tp:taxon-name></italic> is unique among all reported Vietnamese species (<xref ref-type="bibr" rid="B56">Schileyko 2011</xref>) in having a large, dextral shell with an ovate conical spire, and the shell surface with prominent irregular growth lines or prominent crests of expanded lip. <italic><tp:taxon-name><tp:taxon-name-part taxon-name-part-type="genus" reg="Amphidromus">Amphidromus</tp:taxon-name-part><tp:taxon-name-part taxon-name-part-type="species" reg="costifer">costifer</tp:taxon-name-part></tp:taxon-name></italic> is also recognised by a distinct clade in the molecular phylogeny (Fig. <xref ref-type="fig" rid="F2">2</xref>), with the closest <italic>p</italic>-distance to <italic><tp:taxon-name><tp:taxon-name-part taxon-name-part-type="genus" reg="Amphidromus">A.</tp:taxon-name-part><tp:taxon-name-part taxon-name-part-type="species" reg="metabletus">metabletus</tp:taxon-name-part></tp:taxon-name></italic> in COI (16.63%) and <italic><tp:taxon-name><tp:taxon-name-part taxon-name-part-type="genus" reg="Amphidromus">A.</tp:taxon-name-part><tp:taxon-name-part taxon-name-part-type="species" reg="buelowi">buelowi</tp:taxon-name-part></tp:taxon-name></italic> in 16S (13.44%) (Table <xref ref-type="table" rid="T2">2</xref>).</p></tp:treatment-sec><tp:treatment-sec sec-type="description" id="SECID0EFKHK"><title>Description.</title><p><bold><italic>Shell</italic></bold> large (height 48.9–59.7 mm, width 27.3–34.8 mm), dextral, solid, and ovate conical shape. Spire ovate conical; apex acute without black spot on tip. Whorls 5–7 little convex; suture wide and shallow; last whorl large, rounded to slightly ovate. Periostracum brownish to thin corneous; strong varix usually absent. Shell surface: spire generally with prominent irregular growth lines or with weak radial streak; last whorl with strong irregular growth lines, coarse or with prominent radial ridges, and usually prominent crest of expanded lip present. Shell colour highly variable: spire generally uniform whitish to yellowish (pale yellowish subsutural band detectable); last whorl has no pattern but usually stained with dark to dark brown blotches, smear or radial streaks. Parietal callus thickened and white, and broadly dilated at umbilical area. Aperture broadly ovate or truncate (sometimes irregular); inner side of outer wall generally whitish to yellowish. Peristome thickened, expanded, and slightly reflexed; lip whitish. Columella white and straight. Umbilicus imperforate.</p><p><bold><italic>Radula</italic>.</bold> Teeth arranged in anteriorly pointed V-shaped rows. Central tooth monocuspid and spatulate with truncated cusp. Lateral teeth bicuspid; endocone slightly curved with wide notch and curved cusp; ectocone large with truncated to blunt cusp. Lateral teeth gradually transformed to asymmetric tricuspid marginal teeth. Outermost teeth with tiny ectocone; endocone and mesocone large with curved cusps (Fig. <xref ref-type="fig" rid="F22">22C</xref>).</p><p><bold><italic>Genital organs</italic>.</bold> Atrium relatively short. Penis enlarged, conical, and nearly 1/2 as long as vagina. Penial retractor muscle thickened and inserting on epiphallus close to penis. Epiphallus long and slender tube. Flagellum short, extending from epiphallus, approximately as long as penis, and terminating in slightly enlarged coil. Appendix short, slender tube, 3×longer than flagellum and approximately as long as epiphallus. Vas deferens slender tube passing from free oviduct and terminating at epiphallus-flagellum junction (Fig. <xref ref-type="fig" rid="F28">28A</xref>). Internal wall of penis corrugated, exhibiting series of thickened longitudinal penial pilasters forming fringe around penial wall, and with smooth wall around base of penial verge. Penial verge short conical with thin longitudinal ridges surface, and with opening at the tip (Fig. <xref ref-type="fig" rid="F28">28B</xref>).</p><fig id="F28" position="float" orientation="portrait"><object-id xmlns:xlink="http://www.w3.org/1999/xlink" content-type="doi" xlink:type="simple">10.3897/zookeys.1196.112146.figure28</object-id><object-id xmlns:xlink="http://www.w3.org/1999/xlink" content-type="arpha" xlink:type="simple">5FD22F98-10BF-5A20-9D99-D5588E506E31</object-id><label>Figure 28.</label><caption><p>Genitalia of <italic><tp:taxon-name><tp:taxon-name-part taxon-name-part-type="genus" reg="Amphidromus">Amphidromus</tp:taxon-name-part></tp:taxon-name></italic> spp <bold>A–C</bold><italic><tp:taxon-name><tp:taxon-name-part taxon-name-part-type="genus" reg="Amphidromus">Amphidromus</tp:taxon-name-part><tp:taxon-name-part taxon-name-part-type="species" reg="costifer">costifer</tp:taxon-name-part></tp:taxon-name></italic> Smith, 1893 from Ea Sup, Dak Lak, Vietnam (<named-content xmlns:xlink="http://www.w3.org/1999/xlink" content-type="dwc:institutional_code" xlink:title="National Museum of Natural Science of Taiwan, Taichung" xlink:href="http://grbio.org/institution/national-museum-natural-science" xlink:type="simple">NMNS</named-content>-8764-048), showing <bold>A</bold> general view of genitalia <bold>B</bold> interior structures of penis <bold>C</bold> interior structures of vagina chamber <bold>D, E</bold><italic><tp:taxon-name><tp:taxon-name-part taxon-name-part-type="genus" reg="Amphidromus">Amphidromus</tp:taxon-name-part><tp:taxon-name-part taxon-name-part-type="species" reg="pankowskianus">pankowskianus</tp:taxon-name-part></tp:taxon-name></italic> Thach, 2020 from Khammouan Province, Laos, near Minh Hoa District, Quang Binh Province, Vietnam (<named-content xmlns:xlink="http://www.w3.org/1999/xlink" content-type="dwc:institutional_code" xlink:title="National Museum of Natural Science of Taiwan, Taichung" xlink:href="http://grbio.org/institution/national-museum-natural-science" xlink:type="simple">NMNS</named-content>-8764-152), showing <bold>D</bold> general view of genitalia <bold>E</bold> interior structures of penis and vagina chamber. Red dots indicate the shape of the missing gametolytic sac. Green arrows indicate the genital openings. Abbreviations: ap, appendix; e, epiphallus; fl, ﬂagellum; fo, free oviduct; gd, gametolytic duct; gs, gametolytic sac; ov, oviduct; p, penis; pp, penial pilaster; pr, penial retractor muscle; pv, penial verge; v, vagina; vd, vas deferens; vp, vaginal pilaster.</p></caption><graphic xmlns:xlink="http://www.w3.org/1999/xlink" xlink:href="zookeys-1196-015_article-112146__-g028.jpg" position="float" orientation="portrait" xlink:type="simple" id="oo_1007846.jpg"><uri content-type="original_file" xlink:type="simple">https://binary.pensoft.net/fig/1007846</uri></graphic></fig><p>Vagina slender, long cylindrical, and ~ 2× longer than penis. Gametolytic duct cylindrical tube, extremely enlarged then abruptly tapering to slender tube terminally and connected to enlarged elliptical gametolytic sac. Free oviduct short; oviduct compact, enlarged to form lobule alveoli (Fig. <xref ref-type="fig" rid="F28">28A</xref>). Internal wall of vagina possessing corrugated ridges near genital orifice; ridges becoming swollen and smooth longitudinal vaginal pilasters in middle, and irregular shaped and deep crenelations close to free oviduct opening (Fig. <xref ref-type="fig" rid="F28">28C</xref>).</p></tp:treatment-sec><tp:treatment-sec sec-type="Haplotype network" id="SECID0E2NHK"><title>Haplotype network.</title><p>There was a total of seven 16S haplotypes (Fig. <xref ref-type="fig" rid="F29">29</xref>) of <italic><tp:taxon-name><tp:taxon-name-part taxon-name-part-type="genus" reg="Amphidromus">A.</tp:taxon-name-part><tp:taxon-name-part taxon-name-part-type="species" reg="costifer">costifer</tp:taxon-name-part></tp:taxon-name></italic> in this study, and the highest numbers of mutational steps in the 16S minimum spanning networks are 18.</p><fig id="F29" position="float" orientation="portrait"><object-id xmlns:xlink="http://www.w3.org/1999/xlink" content-type="doi" xlink:type="simple">10.3897/zookeys.1196.112146.figure29</object-id><object-id xmlns:xlink="http://www.w3.org/1999/xlink" content-type="arpha" xlink:type="simple">BE221D49-5F91-59C0-973C-C91CC4031C80</object-id><label>Figure 29.</label><caption><p>Mitochondrial 16S haplotype minimum spanning networks of <italic><tp:taxon-name><tp:taxon-name-part taxon-name-part-type="genus" reg="Amphidromus">Amphidromus</tp:taxon-name-part><tp:taxon-name-part taxon-name-part-type="species" reg="costifer">costifer</tp:taxon-name-part></tp:taxon-name></italic> Smith, 1893. The size of each circle corresponds to the frequency of that haplotype, also shown as the number in that circle. The bars on the branches indicate the number of mutational steps between haplotypes. Specimen codes correspond to those in Table <xref ref-type="table" rid="T1">1</xref>.</p></caption><graphic xmlns:xlink="http://www.w3.org/1999/xlink" xlink:href="zookeys-1196-015_article-112146__-g029.jpg" position="float" orientation="portrait" xlink:type="simple" id="oo_1007847.jpg"><uri content-type="original_file" xlink:type="simple">https://binary.pensoft.net/fig/1007847</uri></graphic></fig></tp:treatment-sec><tp:treatment-sec sec-type="distribution" id="SECID0EMPHK"><title>Distribution.</title><p>The distribution range of the species covers Binh Dinh, Dak Lak, and Gia Lai provinces, Vietnam.</p></tp:treatment-sec><tp:treatment-sec sec-type="remarks" id="SECID0ERPHK"><title>Remarks.</title><p>As <xref ref-type="bibr" rid="B61">Smith (1893)</xref> did not explicitly designate a type, and stated that a total of seven specimens were examined, the indication of the holotype in <xref ref-type="bibr" rid="B68">Sutcharit et al. (2015)</xref> is thus incorrect. Therefore, the syntype of “<italic><tp:taxon-name><tp:taxon-name-part taxon-name-part-type="genus" reg="Amphidromus">Amphidromus</tp:taxon-name-part><tp:taxon-name-part taxon-name-part-type="species" reg="costifer">costifer</tp:taxon-name-part></tp:taxon-name></italic>” <named-content xmlns:xlink="http://www.w3.org/1999/xlink" content-type="dwc:institutional_code" xlink:title="Natural History Museum, London" xlink:href="http://grbio.org/institution/natural-history-museum-london" xlink:type="simple">NHMUK</named-content> 1893.2.26.4 is hereby designated as the lectotype.</p><p>Our recent specimens with a monochrome whitish shell identical to the holotype of <italic><tp:taxon-name><tp:taxon-name-part taxon-name-part-type="genus" reg="Amphidromus">A.</tp:taxon-name-part><tp:taxon-name-part taxon-name-part-type="species" reg="nguyenkhoai">nguyenkhoai</tp:taxon-name-part></tp:taxon-name></italic> were found to belong to the same clade as the typical <italic><tp:taxon-name><tp:taxon-name-part taxon-name-part-type="genus" reg="Amphidromus">A.</tp:taxon-name-part><tp:taxon-name-part taxon-name-part-type="species" reg="costifer">costifer</tp:taxon-name-part></tp:taxon-name></italic>, with 14–18 mutational steps to the other specimens in the 16S haplotype network (Fig. <xref ref-type="fig" rid="F29">29</xref>). In addition, upon examining the type specimens of <italic><tp:taxon-name><tp:taxon-name-part taxon-name-part-type="genus" reg="Amphidromus">A.</tp:taxon-name-part><tp:taxon-name-part taxon-name-part-type="species" reg="costifer">costifer</tp:taxon-name-part></tp:taxon-name></italic> and <italic><tp:taxon-name><tp:taxon-name-part taxon-name-part-type="genus" reg="Amphidromus">A.</tp:taxon-name-part><tp:taxon-name-part taxon-name-part-type="species" reg="nguyenkhoai">nguyenkhoai</tp:taxon-name-part></tp:taxon-name></italic>, except for the shell colour, the holotype of <italic><tp:taxon-name><tp:taxon-name-part taxon-name-part-type="genus" reg="Amphidromus">A.</tp:taxon-name-part><tp:taxon-name-part taxon-name-part-type="species" reg="nguyenkhoai">nguyenkhoai</tp:taxon-name-part></tp:taxon-name></italic> agrees well with the lectotype of <italic><tp:taxon-name><tp:taxon-name-part taxon-name-part-type="genus" reg="Amphidromus">A.</tp:taxon-name-part><tp:taxon-name-part taxon-name-part-type="species" reg="costifer">costifer</tp:taxon-name-part></tp:taxon-name></italic> in terms of shell shape, shell surface, peristome, and apertural shape. Thus, <italic><tp:taxon-name><tp:taxon-name-part taxon-name-part-type="genus" reg="Amphidromus">A.</tp:taxon-name-part><tp:taxon-name-part taxon-name-part-type="species" reg="nguyenkhoai">nguyenkhoai</tp:taxon-name-part></tp:taxon-name></italic> is regarded herein as a junior subjective synonym of <italic><tp:taxon-name><tp:taxon-name-part taxon-name-part-type="genus" reg="Amphidromus">A.</tp:taxon-name-part><tp:taxon-name-part taxon-name-part-type="species" reg="costifer">costifer</tp:taxon-name-part></tp:taxon-name></italic>.</p><p>The subspecies <italic><tp:taxon-name><tp:taxon-name-part taxon-name-part-type="genus" reg="Amphidromus">A.</tp:taxon-name-part><tp:taxon-name-part taxon-name-part-type="species" reg="costifer">costifer</tp:taxon-name-part><tp:taxon-name-part taxon-name-part-type="subspecies" reg="gemmalimae">gemmalimae</tp:taxon-name-part></tp:taxon-name></italic> was described as distinct from the nominotypical subspecies in having a stouter shell shape, smoother, not well-defined and not strongly calloused parietal wall, axial ribs with regular strength, a regularly convex outer rib, a completely closed umbilicus, and a columella not widening laterally (<xref ref-type="bibr" rid="B75">Thach 2020a</xref>). However, these characters fall within the intraspecific variations shown in <italic><tp:taxon-name><tp:taxon-name-part taxon-name-part-type="genus" reg="Amphidromus">A.</tp:taxon-name-part><tp:taxon-name-part taxon-name-part-type="species" reg="costifer">costifer</tp:taxon-name-part></tp:taxon-name></italic> clade. Thus, <italic><tp:taxon-name><tp:taxon-name-part taxon-name-part-type="genus" reg="Amphidromus">A.</tp:taxon-name-part><tp:taxon-name-part taxon-name-part-type="species" reg="costifer">costifer</tp:taxon-name-part><tp:taxon-name-part taxon-name-part-type="subspecies" reg="gemmalimae">gemmalimae</tp:taxon-name-part></tp:taxon-name></italic> is also regarded herein as a junior subjective synonym of <italic><tp:taxon-name><tp:taxon-name-part taxon-name-part-type="genus" reg="Amphidromus">A.</tp:taxon-name-part><tp:taxon-name-part taxon-name-part-type="species" reg="costifer">costifer</tp:taxon-name-part></tp:taxon-name></italic>.</p><p>Additional shell variations, which occur in the monochrome whitish specimens from An Lao, Binh Dinh, Vietnam (Fig. <xref ref-type="fig" rid="F27">27C, H, I</xref>), are the occurrence of strongly thickened parietal callus, a thickened, multi-layered and broadly expanded apertural lip, and the shell surface much coarser with irregular growth lines and malleated pits.</p><p>The COI intraspecific distance among all <italic><tp:taxon-name><tp:taxon-name-part taxon-name-part-type="genus" reg="Amphidromus">A.</tp:taxon-name-part><tp:taxon-name-part taxon-name-part-type="species" reg="costifer">costifer</tp:taxon-name-part></tp:taxon-name></italic> specimens is 7.84%, which is the second highest distance of all <italic><tp:taxon-name><tp:taxon-name-part taxon-name-part-type="genus" reg="Amphidromus">Amphidromus</tp:taxon-name-part></tp:taxon-name></italic> species in this study. This value is higher than the optimum intra/interspecific threshold value of 4% for stylommatophoran land snails (<xref ref-type="bibr" rid="B10">Davison et al. 2009</xref>). In addition, the 16S intraspecific distance among all <italic><tp:taxon-name><tp:taxon-name-part taxon-name-part-type="genus" reg="Amphidromus">A.</tp:taxon-name-part><tp:taxon-name-part taxon-name-part-type="species" reg="costifer">costifer</tp:taxon-name-part></tp:taxon-name></italic> specimens is 3.39%, which is the highest distance of all <italic><tp:taxon-name><tp:taxon-name-part taxon-name-part-type="genus" reg="Amphidromus">Amphidromus</tp:taxon-name-part></tp:taxon-name></italic> species in this study, and the 16S haplotype network also exhibits a prominent population genetic structure (Fig. <xref ref-type="fig" rid="F29">29</xref>). However, as all specimens have congruent morphology as stated above, we refrain from treating each pool of samples from the same collecting locality as a distinct taxon, before more specimens from each locality are critically examined.</p></tp:treatment-sec><tp:treatment-sec><!--Section generated to contain objects referenced in tp:taxon-treatment.--><fig id="F22" position="float" orientation="portrait"><object-id xmlns:xlink="http://www.w3.org/1999/xlink" content-type="doi" xlink:type="simple">10.3897/zookeys.1196.112146.figure22</object-id><object-id xmlns:xlink="http://www.w3.org/1999/xlink" content-type="arpha" xlink:type="simple">763D6259-727A-52AB-83CC-E40B20C5AA40</object-id><label>Figure 22.</label><caption><p><abbrev xmlns:xlink="http://www.w3.org/1999/xlink" xlink:title="scanning electron microscope" id="ABBRID0EDNFK" xlink:type="simple">SEM</abbrev> images of the radula <bold>A</bold><italic><tp:taxon-name><tp:taxon-name-part taxon-name-part-type="genus" reg="Amphidromus">Amphidromus</tp:taxon-name-part><tp:taxon-name-part taxon-name-part-type="species" reg="metabletus">metabletus</tp:taxon-name-part></tp:taxon-name></italic> Möllendorff, 1900 from Nha Trang, Khanh Hoa, Vietnam (<named-content xmlns:xlink="http://www.w3.org/1999/xlink" content-type="dwc:institutional_code" xlink:title="National Museum of Natural Science of Taiwan, Taichung" xlink:href="http://grbio.org/institution/national-museum-natural-science" xlink:type="simple">NMNS</named-content>-8764-130) <bold>B</bold><italic><tp:taxon-name><tp:taxon-name-part taxon-name-part-type="genus" reg="Amphidromus">Amphidromus</tp:taxon-name-part><tp:taxon-name-part taxon-name-part-type="species" reg="madelineae">madelineae</tp:taxon-name-part></tp:taxon-name></italic> Thach, 2020 from Duy Xuyen, Quang Nam, Vietnam (<named-content xmlns:xlink="http://www.w3.org/1999/xlink" content-type="dwc:institutional_code" xlink:title="National Museum of Natural Science of Taiwan, Taichung" xlink:href="http://grbio.org/institution/national-museum-natural-science" xlink:type="simple">NMNS</named-content>-8764-110) <bold>C</bold><italic><tp:taxon-name><tp:taxon-name-part taxon-name-part-type="genus" reg="Amphidromus">Amphidromus</tp:taxon-name-part><tp:taxon-name-part taxon-name-part-type="species" reg="costifer">costifer</tp:taxon-name-part></tp:taxon-name></italic> Smith, 1893 from Ea Sup, Dak Lak, Vietnam (<named-content xmlns:xlink="http://www.w3.org/1999/xlink" content-type="dwc:institutional_code" xlink:title="National Museum of Natural Science of Taiwan, Taichung" xlink:href="http://grbio.org/institution/national-museum-natural-science" xlink:type="simple">NMNS</named-content>-8764-048). Central teeth are marked in yellow. The left and right images show the outer and inner sections of each radula, respectively.</p></caption><graphic xmlns:xlink="http://www.w3.org/1999/xlink" xlink:href="zookeys-1196-015_article-112146__-g022.jpg" position="float" orientation="portrait" xlink:type="simple" id="oo_1007840.jpg"><uri content-type="original_file" xlink:type="simple">https://binary.pensoft.net/fig/1007840</uri></graphic></fig><table-wrap id="T1" position="float" orientation="portrait"><label>Table 1.</label><caption><p>List of specimens used in this study with species name, locality details, voucher and GenBank accession numbers. Species numbers correspond to those in Figs <xref ref-type="fig" rid="F1">1</xref>, <xref ref-type="fig" rid="F2">2</xref>, and Table <xref ref-type="table" rid="T2">2</xref>.</p></caption><table id="TID0EP4CI" rules="all"><tbody><tr><th rowspan="2" colspan="1" style="color: #231f20">Number</th><th rowspan="2" colspan="1" style="color: #231f20">Species</th><th rowspan="2" colspan="1" style="color: #231f20">Preliminary species identification in this study</th><th rowspan="2" colspan="1" style="color: #231f20">Specimen codes</th><th rowspan="2" colspan="1" style="color: #231f20">Voucher numbers</th><th rowspan="2" colspan="1" style="color: #231f20">Locality</th><th rowspan="2" colspan="1" style="color: #231f20">No. of specimen and chirality</th><th rowspan="2" colspan="1" style="color: #231f20">Figure</th><th rowspan="1" colspan="2" style="color: #231f20">GenBank accession numbers</th><th rowspan="2" colspan="1" style="color: #231f20">References</th></tr><tr><th rowspan="1" colspan="1" style="color: #231f20">COI</th><th rowspan="1" colspan="1" style="color: #231f20">16S rRNA</th></tr><tr><td rowspan="2" colspan="1" style="color: #231f20">1</td><td rowspan="2" colspan="1" style="color: #231f20"><italic><tp:taxon-name><tp:taxon-name-part taxon-name-part-type="genus" reg="Amphidromus">Amphidromus</tp:taxon-name-part><tp:taxon-name-part taxon-name-part-type="species" reg="bozhii">bozhii</tp:taxon-name-part></tp:taxon-name></italic> Wang, 2019</td><td rowspan="1" colspan="1" style="color: #231f20">
                  <italic>
                    <tp:taxon-name><tp:taxon-name-part taxon-name-part-type="genus" reg="Amphidromus">A.</tp:taxon-name-part><tp:taxon-name-part taxon-name-part-type="species" reg="bozhii">bozhii</tp:taxon-name-part></tp:taxon-name>
                  </italic>
                </td><td rowspan="1" colspan="1" style="color: #231f20">XI0 to XI9</td><td rowspan="1" colspan="1" style="color: #231f20"><abbrev xmlns:xlink="http://www.w3.org/1999/xlink" content-type="institution" xlink:title="National Museum of Natural Science of Taiwan, Taichung" id="ABBRID0EAHAE" xlink:type="simple">NMNS</abbrev>-8764-004 to <abbrev xmlns:xlink="http://www.w3.org/1999/xlink" content-type="institution" xlink:title="National Museum of Natural Science of Taiwan, Taichung" id="ABBRID0EFHAE" xlink:type="simple">NMNS</abbrev>-8764-013</td><td rowspan="1" colspan="1" style="color: #231f20">Phu Hoa District, Phu Yen Province, Vietnam</td><td rowspan="1" colspan="1" style="color: #231f20">10D</td><td rowspan="1" colspan="1" style="color: #231f20">8D–E</td><td rowspan="1" colspan="1" style="color: #231f20">XI0–XI8: <ext-link xmlns:xlink="http://www.w3.org/1999/xlink" ext-link-type="gen" xlink:href="OR977987" xlink:type="simple">OR977987</ext-link>–<ext-link xmlns:xlink="http://www.w3.org/1999/xlink" ext-link-type="gen" xlink:href="OR977995" xlink:type="simple">OR977995</ext-link></td><td rowspan="1" colspan="1" style="color: #231f20">XI0–XI2: <ext-link xmlns:xlink="http://www.w3.org/1999/xlink" ext-link-type="gen" xlink:href="OR964283" xlink:type="simple">OR964283</ext-link>– <ext-link xmlns:xlink="http://www.w3.org/1999/xlink" ext-link-type="gen" xlink:href="OR964285" xlink:type="simple">OR964285</ext-link> XI5: <ext-link xmlns:xlink="http://www.w3.org/1999/xlink" ext-link-type="gen" xlink:href="OR964286" xlink:type="simple">OR964286</ext-link></td><td rowspan="2" colspan="1" style="color: #231f20">This study</td></tr><tr><td rowspan="1" colspan="1" style="color: #231f20">
                  <italic>
                    <tp:taxon-name><tp:taxon-name-part taxon-name-part-type="genus" reg="Amphidromus">A.</tp:taxon-name-part><tp:taxon-name-part taxon-name-part-type="species" reg="bozhii">bozhii</tp:taxon-name-part></tp:taxon-name>
                  </italic>
                </td><td rowspan="1" colspan="1" style="color: #231f20">XJ1 to XJ8</td><td rowspan="1" colspan="1" style="color: #231f20"><abbrev xmlns:xlink="http://www.w3.org/1999/xlink" content-type="institution" xlink:title="National Museum of Natural Science of Taiwan, Taichung" id="ABBRID0EVJAE" xlink:type="simple">NMNS</abbrev>-8764-014 to <abbrev xmlns:xlink="http://www.w3.org/1999/xlink" content-type="institution" xlink:title="National Museum of Natural Science of Taiwan, Taichung" id="ABBRID0E1JAE" xlink:type="simple">NMNS</abbrev>-8764-021</td><td rowspan="1" colspan="1" style="color: #231f20">Tuy Hoa District, Phu Yen Province, Vietnam</td><td rowspan="1" colspan="1" style="color: #231f20">8S</td><td rowspan="1" colspan="1" style="color: #231f20">8F</td><td rowspan="1" colspan="1" style="color: #231f20">XJ1–XJ8: <ext-link xmlns:xlink="http://www.w3.org/1999/xlink" ext-link-type="gen" xlink:href="OR977996" xlink:type="simple">OR977996</ext-link>–<ext-link xmlns:xlink="http://www.w3.org/1999/xlink" ext-link-type="gen" xlink:href="OR978003" xlink:type="simple">OR978003</ext-link></td><td rowspan="1" colspan="1" style="color: #231f20">–</td></tr><tr><td rowspan="5" colspan="1" style="color: #231f20">2</td><td rowspan="5" colspan="1" style="color: #231f20"><italic><tp:taxon-name><tp:taxon-name-part taxon-name-part-type="genus" reg="Amphidromus">Amphidromus</tp:taxon-name-part><tp:taxon-name-part taxon-name-part-type="species" reg="placostylus">placostylus</tp:taxon-name-part></tp:taxon-name></italic> Möllendorff, 1900</td><td rowspan="1" colspan="1" style="color: #231f20">
                  <italic>
                    <tp:taxon-name><tp:taxon-name-part taxon-name-part-type="genus" reg="Amphidromus">A.</tp:taxon-name-part><tp:taxon-name-part taxon-name-part-type="species" reg="placostylus">placostylus</tp:taxon-name-part></tp:taxon-name>
                  </italic>
                </td><td rowspan="1" colspan="1" style="color: #231f20">VAM0 to VAM4</td><td rowspan="1" colspan="1" style="color: #231f20"><abbrev xmlns:xlink="http://www.w3.org/1999/xlink" content-type="institution" xlink:title="National Museum of Natural Science of Taiwan, Taichung" id="ABBRID0ELMAE" xlink:type="simple">NMNS</abbrev>-8764-213 to <abbrev xmlns:xlink="http://www.w3.org/1999/xlink" content-type="institution" xlink:title="National Museum of Natural Science of Taiwan, Taichung" id="ABBRID0EQMAE" xlink:type="simple">NMNS</abbrev>-8764-217</td><td rowspan="1" colspan="1" style="color: #231f20">Dak Po District, Gia Lai Province, Vietnam</td><td rowspan="1" colspan="1" style="color: #231f20">4D + 1S</td><td rowspan="1" colspan="1" style="color: #231f20">11C–D</td><td rowspan="1" colspan="1" style="color: #231f20">VAM1–VAM4: <ext-link xmlns:xlink="http://www.w3.org/1999/xlink" ext-link-type="gen" xlink:href="OR978004" xlink:type="simple">OR978004</ext-link>– <ext-link xmlns:xlink="http://www.w3.org/1999/xlink" ext-link-type="gen" xlink:href="OR978007" xlink:type="simple">OR978007</ext-link></td><td rowspan="1" colspan="1" style="color: #231f20">VAM1–VAM4: <ext-link xmlns:xlink="http://www.w3.org/1999/xlink" ext-link-type="gen" xlink:href="OR964287" xlink:type="simple">OR964287</ext-link>– <ext-link xmlns:xlink="http://www.w3.org/1999/xlink" ext-link-type="gen" xlink:href="OR964290" xlink:type="simple">OR964290</ext-link></td><td rowspan="5" colspan="1" style="color: #231f20">This study</td></tr><tr><td rowspan="1" colspan="1" style="color: #231f20">
                  <italic>
                    <tp:taxon-name><tp:taxon-name-part taxon-name-part-type="genus" reg="Amphidromus">A.</tp:taxon-name-part><tp:taxon-name-part taxon-name-part-type="species" reg="placostylus">placostylus</tp:taxon-name-part></tp:taxon-name>
                  </italic>
                </td><td rowspan="1" colspan="1" style="color: #231f20">VKAA1 to VKAA4</td><td rowspan="1" colspan="1" style="color: #231f20"><abbrev xmlns:xlink="http://www.w3.org/1999/xlink" content-type="institution" xlink:title="National Museum of Natural Science of Taiwan, Taichung" id="ABBRID0E2OAE" xlink:type="simple">NMNS</abbrev>-8764-218 to <abbrev xmlns:xlink="http://www.w3.org/1999/xlink" content-type="institution" xlink:title="National Museum of Natural Science of Taiwan, Taichung" id="ABBRID0EAPAE" xlink:type="simple">NMNS</abbrev>-8764-221</td><td rowspan="1" colspan="1" style="color: #231f20">Kbang, Gia Lai Province, Vietnam</td><td rowspan="1" colspan="1" style="color: #231f20">3D + 1S</td><td rowspan="1" colspan="1" style="color: #231f20">11E–F</td><td rowspan="1" colspan="1" style="color: #231f20">VKAA2–VKAA4: <ext-link xmlns:xlink="http://www.w3.org/1999/xlink" ext-link-type="gen" xlink:href="OR978008" xlink:type="simple">OR978008</ext-link>– <ext-link xmlns:xlink="http://www.w3.org/1999/xlink" ext-link-type="gen" xlink:href="OR978010" xlink:type="simple">OR978010</ext-link></td><td rowspan="1" colspan="1" style="color: #231f20">VKAA2–VKAA4: <ext-link xmlns:xlink="http://www.w3.org/1999/xlink" ext-link-type="gen" xlink:href="OR964291" xlink:type="simple">OR964291</ext-link>– <ext-link xmlns:xlink="http://www.w3.org/1999/xlink" ext-link-type="gen" xlink:href="OR964293" xlink:type="simple">OR964293</ext-link></td></tr><tr><td rowspan="1" colspan="1" style="color: #231f20">
                  <italic>
                    <tp:taxon-name><tp:taxon-name-part taxon-name-part-type="genus" reg="Amphidromus">A.</tp:taxon-name-part><tp:taxon-name-part taxon-name-part-type="species" reg="placostylus">placostylus</tp:taxon-name-part></tp:taxon-name>
                  </italic>
                </td><td rowspan="1" colspan="1" style="color: #231f20">VKBB0 to VKBB9</td><td rowspan="1" colspan="1" style="color: #231f20"><abbrev xmlns:xlink="http://www.w3.org/1999/xlink" content-type="institution" xlink:title="National Museum of Natural Science of Taiwan, Taichung" id="ABBRID0EHRAE" xlink:type="simple">NMNS</abbrev>-8764-222 to <abbrev xmlns:xlink="http://www.w3.org/1999/xlink" content-type="institution" xlink:title="National Museum of Natural Science of Taiwan, Taichung" id="ABBRID0EMRAE" xlink:type="simple">NMNS</abbrev>-8764-231</td><td rowspan="1" colspan="1" style="color: #231f20">Hoai An, An Lao, Binh Dinh Province, Vietnam</td><td rowspan="1" colspan="1" style="color: #231f20">4D + 6S</td><td rowspan="1" colspan="1" style="color: #231f20">11G–I</td><td rowspan="1" colspan="1" style="color: #231f20">VKBB0: <ext-link xmlns:xlink="http://www.w3.org/1999/xlink" ext-link-type="gen" xlink:href="OR978011" xlink:type="simple">OR978011</ext-link> VKBB5: <ext-link xmlns:xlink="http://www.w3.org/1999/xlink" ext-link-type="gen" xlink:href="OR978012" xlink:type="simple">OR978012</ext-link> VKBB9: <ext-link xmlns:xlink="http://www.w3.org/1999/xlink" ext-link-type="gen" xlink:href="OR978013" xlink:type="simple">OR978013</ext-link></td><td rowspan="1" colspan="1" style="color: #231f20">VKBB0: <ext-link xmlns:xlink="http://www.w3.org/1999/xlink" ext-link-type="gen" xlink:href="OR964294" xlink:type="simple">OR964294</ext-link> VKBB5: <ext-link xmlns:xlink="http://www.w3.org/1999/xlink" ext-link-type="gen" xlink:href="OR964295" xlink:type="simple">OR964295</ext-link> VKBB9: <ext-link xmlns:xlink="http://www.w3.org/1999/xlink" ext-link-type="gen" xlink:href="OR964296" xlink:type="simple">OR964296</ext-link></td></tr><tr><td rowspan="1" colspan="1" style="color: #231f20">
                  <italic>
                    <tp:taxon-name><tp:taxon-name-part taxon-name-part-type="genus" reg="Amphidromus">A.</tp:taxon-name-part><tp:taxon-name-part taxon-name-part-type="species" reg="placostylus">placostylus</tp:taxon-name-part></tp:taxon-name>
                  </italic>
                </td><td rowspan="1" colspan="1" style="color: #231f20">VKBN</td><td rowspan="1" colspan="1" style="color: #231f20"><abbrev xmlns:xlink="http://www.w3.org/1999/xlink" content-type="institution" xlink:title="National Museum of Natural Science of Taiwan, Taichung" id="ABBRID0E4TAE" xlink:type="simple">NMNS</abbrev>-8764-232</td><td rowspan="1" colspan="1" style="color: #231f20">Binh Dinh Province, Vietnam</td><td rowspan="1" colspan="1" style="color: #231f20">1D</td><td rowspan="1" colspan="1" style="color: #231f20">–</td><td rowspan="1" colspan="1" style="color: #231f20">–</td><td rowspan="1" colspan="1" style="color: #231f20">–</td></tr><tr><td rowspan="1" colspan="1" style="color: #231f20">
                  <italic>
                    <tp:taxon-name><tp:taxon-name-part taxon-name-part-type="genus" reg="Amphidromus">A.</tp:taxon-name-part><tp:taxon-name-part taxon-name-part-type="species" reg="placostylus">placostylus</tp:taxon-name-part></tp:taxon-name>
                  </italic>
                </td><td rowspan="1" colspan="1" style="color: #231f20">VMEO1 to VMEO21</td><td rowspan="1" colspan="1" style="color: #231f20"><abbrev xmlns:xlink="http://www.w3.org/1999/xlink" content-type="institution" xlink:title="National Museum of Natural Science of Taiwan, Taichung" id="ABBRID0EQVAE" xlink:type="simple">NMNS</abbrev>-8764-233 to <abbrev xmlns:xlink="http://www.w3.org/1999/xlink" content-type="institution" xlink:title="National Museum of Natural Science of Taiwan, Taichung" id="ABBRID0EVVAE" xlink:type="simple">NMNS</abbrev>-8764-253</td><td rowspan="1" colspan="1" style="color: #231f20">Hoai An district, Binh Dinh Province, Vietnam</td><td rowspan="1" colspan="1" style="color: #231f20">7D + 14S</td><td rowspan="1" colspan="1" style="color: #231f20">–</td><td rowspan="1" colspan="1" style="color: #231f20">–</td><td rowspan="1" colspan="1" style="color: #231f20">–</td></tr><tr><td rowspan="2" colspan="1" style="color: #231f20">3</td><td rowspan="2" colspan="1" style="color: #231f20"><italic><tp:taxon-name><tp:taxon-name-part taxon-name-part-type="genus" reg="Amphidromus">Amphidromus</tp:taxon-name-part><tp:taxon-name-part taxon-name-part-type="species" reg="asperoides">asperoides</tp:taxon-name-part></tp:taxon-name></italic> Jirapatrasilp &amp; Lee sp. nov.</td><td rowspan="1" colspan="1" style="color: #231f20"><italic><tp:taxon-name><tp:taxon-name-part taxon-name-part-type="genus" reg="Amphidromus">Amphidromus</tp:taxon-name-part></tp:taxon-name></italic> sp. 1</td><td rowspan="1" colspan="1" style="color: #231f20">D2-1 to D2-4</td><td rowspan="1" colspan="1" style="color: #231f20"><abbrev xmlns:xlink="http://www.w3.org/1999/xlink" content-type="institution" xlink:title="National Museum of Natural Science of Taiwan, Taichung" id="ABBRID0EYXAE" xlink:type="simple">NMNS</abbrev>-8764-001 to <abbrev xmlns:xlink="http://www.w3.org/1999/xlink" content-type="institution" xlink:title="National Museum of Natural Science of Taiwan, Taichung" id="ABBRID0E4XAE" xlink:type="simple">NMNS</abbrev>-8764-003, <abbrev xmlns:xlink="http://www.w3.org/1999/xlink" content-type="institution" xlink:title="Natural History Museum, London" id="ABBRID0ECYAE" xlink:type="simple">NHMUK</abbrev> 20230613</td><td rowspan="1" colspan="1" style="color: #231f20">Ea Tu village, Buon Ma Thuat city, Dak Lak Province, Vietnam</td><td rowspan="1" colspan="1" style="color: #231f20">4D</td><td rowspan="1" colspan="1" style="color: #231f20">8A–C</td><td rowspan="1" colspan="1" style="color: #396ba6"><ext-link xmlns:xlink="http://www.w3.org/1999/xlink" ext-link-type="gen" xlink:href="OR978014" xlink:type="simple">OR978014</ext-link>– <ext-link xmlns:xlink="http://www.w3.org/1999/xlink" ext-link-type="gen" xlink:href="OR978017" xlink:type="simple">OR978017</ext-link></td><td rowspan="1" colspan="1" style="color: #396ba6"><ext-link xmlns:xlink="http://www.w3.org/1999/xlink" ext-link-type="gen" xlink:href="OR964297" xlink:type="simple">OR964297</ext-link>– <ext-link xmlns:xlink="http://www.w3.org/1999/xlink" ext-link-type="gen" xlink:href="OR964300" xlink:type="simple">OR964300</ext-link></td><td rowspan="2" colspan="1" style="color: #231f20">This study</td></tr><tr><td rowspan="1" colspan="1" style="color: #231f20"><italic><tp:taxon-name><tp:taxon-name-part taxon-name-part-type="genus" reg="Amphidromus">Amphidromus</tp:taxon-name-part></tp:taxon-name></italic> sp. 1</td><td rowspan="1" colspan="1" style="color: #231f20">VTAU1 to VTAU20</td><td rowspan="1" colspan="1" style="color: #231f20"><abbrev xmlns:xlink="http://www.w3.org/1999/xlink" content-type="institution" xlink:title="National Museum of Natural Science of Taiwan, Taichung" id="ABBRID0EJ1AE" xlink:type="simple">NMNS</abbrev>-8764-192 to <abbrev xmlns:xlink="http://www.w3.org/1999/xlink" content-type="institution" xlink:title="National Museum of Natural Science of Taiwan, Taichung" id="ABBRID0EO1AE" xlink:type="simple">NMNS</abbrev>-8764-211</td><td rowspan="1" colspan="1" style="color: #231f20">Krong Pak, Dak Lak Province, Vietnam</td><td rowspan="1" colspan="1" style="color: #231f20">20D</td><td rowspan="1" colspan="1" style="color: #231f20">–</td><td rowspan="1" colspan="1" style="color: #231f20">–</td><td rowspan="1" colspan="1" style="color: #231f20">–</td></tr><tr><td rowspan="4" colspan="1" style="color: #231f20">4</td><td rowspan="4" colspan="1" style="color: #231f20"><italic><tp:taxon-name><tp:taxon-name-part taxon-name-part-type="genus" reg="Amphidromus">Amphidromus</tp:taxon-name-part><tp:taxon-name-part taxon-name-part-type="species" reg="ingens">ingens</tp:taxon-name-part></tp:taxon-name></italic> Möllendorff, 1900</td><td rowspan="1" colspan="1" style="color: #231f20">
                  <italic>
                    <tp:taxon-name><tp:taxon-name-part taxon-name-part-type="genus" reg="Amphidromus">A.</tp:taxon-name-part><tp:taxon-name-part taxon-name-part-type="species" reg="ingens">ingens</tp:taxon-name-part></tp:taxon-name>
                  </italic>
                </td><td rowspan="1" colspan="1" style="color: #231f20">G3-1 to G3-5</td><td rowspan="1" colspan="1" style="color: #231f20"><abbrev xmlns:xlink="http://www.w3.org/1999/xlink" content-type="institution" xlink:title="National Museum of Natural Science of Taiwan, Taichung" id="ABBRID0EV3AE" xlink:type="simple">NMNS</abbrev>-8764-082 to <abbrev xmlns:xlink="http://www.w3.org/1999/xlink" content-type="institution" xlink:title="National Museum of Natural Science of Taiwan, Taichung" id="ABBRID0E13AE" xlink:type="simple">NMNS</abbrev>-8764-086</td><td rowspan="1" colspan="1" style="color: #231f20">M’drak District, Dak Lak Province, Vietnam</td><td rowspan="1" colspan="1" style="color: #231f20">4D + 1S</td><td rowspan="1" colspan="1" style="color: #231f20">3D–E</td><td rowspan="1" colspan="1" style="color: #231f20">G3-1: <ext-link xmlns:xlink="http://www.w3.org/1999/xlink" ext-link-type="gen" xlink:href="OR978018" xlink:type="simple">OR978018</ext-link></td><td rowspan="1" colspan="1" style="color: #231f20">–</td><td rowspan="4" colspan="1" style="color: #231f20">This study</td></tr><tr><td rowspan="1" colspan="1" style="color: #231f20">
                  <italic>
                    <tp:taxon-name><tp:taxon-name-part taxon-name-part-type="genus" reg="Amphidromus">A.</tp:taxon-name-part><tp:taxon-name-part taxon-name-part-type="species" reg="ingens">ingens</tp:taxon-name-part></tp:taxon-name>
                  </italic>
                </td><td rowspan="1" colspan="1" style="color: #231f20">R50</td><td rowspan="1" colspan="1" style="color: #231f20"><abbrev xmlns:xlink="http://www.w3.org/1999/xlink" content-type="institution" xlink:title="National Museum of Natural Science of Taiwan, Taichung" id="ABBRID0EW5AE" xlink:type="simple">NMNS</abbrev>-8764-087</td><td rowspan="1" colspan="1" style="color: #231f20">Ea M’doal Ward, M’drak District, Dak Lak Province, Vietnam</td><td rowspan="1" colspan="1" style="color: #231f20">1D</td><td rowspan="1" colspan="1" style="color: #231f20">3F</td><td rowspan="1" colspan="1" style="color: #396ba6">
                  <ext-link xmlns:xlink="http://www.w3.org/1999/xlink" ext-link-type="gen" xlink:href="OR978019" xlink:type="simple">OR978019</ext-link>
                </td><td rowspan="1" colspan="1" style="color: #396ba6">
                  <ext-link xmlns:xlink="http://www.w3.org/1999/xlink" ext-link-type="gen" xlink:href="OR964301" xlink:type="simple">OR964301</ext-link>
                </td></tr><tr><td rowspan="1" colspan="1" style="color: #231f20">
                  <italic>
                    <tp:taxon-name><tp:taxon-name-part taxon-name-part-type="genus" reg="Amphidromus">A.</tp:taxon-name-part><tp:taxon-name-part taxon-name-part-type="species" reg="ingens">ingens</tp:taxon-name-part></tp:taxon-name>
                  </italic>
                </td><td rowspan="1" colspan="1" style="color: #231f20">U20 to U24</td><td rowspan="1" colspan="1" style="color: #231f20"><abbrev xmlns:xlink="http://www.w3.org/1999/xlink" content-type="institution" xlink:title="National Museum of Natural Science of Taiwan, Taichung" id="ABBRID0EWAAG" xlink:type="simple">NMNS</abbrev>-8764-088 to <abbrev xmlns:xlink="http://www.w3.org/1999/xlink" content-type="institution" xlink:title="National Museum of Natural Science of Taiwan, Taichung" id="ABBRID0E2AAG" xlink:type="simple">NMNS</abbrev>-8764-092</td><td rowspan="1" colspan="1" style="color: #231f20">Krong A Ward, M’drak District, Dak Lak Province, Vietnam</td><td rowspan="1" colspan="1" style="color: #231f20">4D + 1S</td><td rowspan="1" colspan="1" style="color: #231f20">3G</td><td rowspan="1" colspan="1" style="color: #231f20">U20–U23: <ext-link xmlns:xlink="http://www.w3.org/1999/xlink" ext-link-type="gen" xlink:href="OR978020" xlink:type="simple">OR978020</ext-link>– <ext-link xmlns:xlink="http://www.w3.org/1999/xlink" ext-link-type="gen" xlink:href="OR978023" xlink:type="simple">OR978023</ext-link></td><td rowspan="1" colspan="1" style="color: #396ba6"><ext-link xmlns:xlink="http://www.w3.org/1999/xlink" ext-link-type="gen" xlink:href="OR964302" xlink:type="simple">OR964302</ext-link>– <ext-link xmlns:xlink="http://www.w3.org/1999/xlink" ext-link-type="gen" xlink:href="OR964306" xlink:type="simple">OR964306</ext-link></td></tr><tr><td rowspan="1" colspan="1" style="color: #231f20">
                  <italic>
                    <tp:taxon-name><tp:taxon-name-part taxon-name-part-type="genus" reg="Amphidromus">A.</tp:taxon-name-part><tp:taxon-name-part taxon-name-part-type="species" reg="ingens">ingens</tp:taxon-name-part></tp:taxon-name>
                  </italic>
                </td><td rowspan="1" colspan="1" style="color: #231f20">YD1 to YD8, YE1 to YE4</td><td rowspan="1" colspan="1" style="color: #231f20"><abbrev xmlns:xlink="http://www.w3.org/1999/xlink" content-type="institution" xlink:title="National Museum of Natural Science of Taiwan, Taichung" id="ABBRID0ECDAG" xlink:type="simple">NMNS</abbrev>-8764-093 to <abbrev xmlns:xlink="http://www.w3.org/1999/xlink" content-type="institution" xlink:title="National Museum of Natural Science of Taiwan, Taichung" id="ABBRID0EHDAG" xlink:type="simple">NMNS</abbrev>-8764-104</td><td rowspan="1" colspan="1" style="color: #231f20">Ea Sup District, Dak Lak Province, Vietnam</td><td rowspan="1" colspan="1" style="color: #231f20">7D + 5S</td><td rowspan="1" colspan="1" style="color: #231f20">3H–I</td><td rowspan="1" colspan="1" style="color: #231f20">YD1–YD8: <ext-link xmlns:xlink="http://www.w3.org/1999/xlink" ext-link-type="gen" xlink:href="OR978024" xlink:type="simple">OR978024</ext-link>– <ext-link xmlns:xlink="http://www.w3.org/1999/xlink" ext-link-type="gen" xlink:href="OR978031" xlink:type="simple">OR978031</ext-link> YE1–YE4: <ext-link xmlns:xlink="http://www.w3.org/1999/xlink" ext-link-type="gen" xlink:href="OR978032" xlink:type="simple">OR978032</ext-link>– <ext-link xmlns:xlink="http://www.w3.org/1999/xlink" ext-link-type="gen" xlink:href="OR978035" xlink:type="simple">OR978035</ext-link></td><td rowspan="1" colspan="1" style="color: #231f20">YD1–YD2: <ext-link xmlns:xlink="http://www.w3.org/1999/xlink" ext-link-type="gen" xlink:href="OR964307" xlink:type="simple">OR964307</ext-link>– <ext-link xmlns:xlink="http://www.w3.org/1999/xlink" ext-link-type="gen" xlink:href="OR964308" xlink:type="simple">OR964308</ext-link> YD5–8: <ext-link xmlns:xlink="http://www.w3.org/1999/xlink" ext-link-type="gen" xlink:href="OR964309" xlink:type="simple">OR964309</ext-link>– <ext-link xmlns:xlink="http://www.w3.org/1999/xlink" ext-link-type="gen" xlink:href="OR964312" xlink:type="simple">OR964312</ext-link> YE1–YE4: <ext-link xmlns:xlink="http://www.w3.org/1999/xlink" ext-link-type="gen" xlink:href="OR964313" xlink:type="simple">OR964313</ext-link>– <ext-link xmlns:xlink="http://www.w3.org/1999/xlink" ext-link-type="gen" xlink:href="OR964316" xlink:type="simple">OR964316</ext-link></td></tr><tr><td rowspan="2" colspan="1" style="color: #231f20">5</td><td rowspan="2" colspan="1" style="color: #231f20"><italic><tp:taxon-name><tp:taxon-name-part taxon-name-part-type="genus" reg="Amphidromus">Amphidromus</tp:taxon-name-part><tp:taxon-name-part taxon-name-part-type="species" reg="ingensoides">ingensoides</tp:taxon-name-part></tp:taxon-name></italic> Jirapatrasilp &amp; Lee sp. nov.</td><td rowspan="1" colspan="1" style="color: #231f20"><italic><tp:taxon-name><tp:taxon-name-part taxon-name-part-type="genus" reg="Amphidromus">Amphidromus</tp:taxon-name-part></tp:taxon-name></italic> sp. 2</td><td rowspan="1" colspan="1" style="color: #231f20">G4, P6</td><td rowspan="1" colspan="1" style="color: #231f20"><abbrev xmlns:xlink="http://www.w3.org/1999/xlink" content-type="institution" xlink:title="Natural History Museum, London" id="ABBRID0E3GAG" xlink:type="simple">NHMUK</abbrev> 20230614, <abbrev xmlns:xlink="http://www.w3.org/1999/xlink" content-type="institution" xlink:title="National Museum of Natural Science of Taiwan, Taichung" id="ABBRID0EBHAG" xlink:type="simple">NMNS</abbrev>-8764-105</td><td rowspan="1" colspan="1" style="color: #231f20">CuMta Ward, M’drak District, Dak Lak Province, Vietnam</td><td rowspan="1" colspan="1" style="color: #231f20">1D + 1S</td><td rowspan="1" colspan="1" style="color: #231f20">8G–H</td><td rowspan="1" colspan="1" style="color: #396ba6"><ext-link xmlns:xlink="http://www.w3.org/1999/xlink" ext-link-type="gen" xlink:href="OR978036" xlink:type="simple">OR978036</ext-link>– <ext-link xmlns:xlink="http://www.w3.org/1999/xlink" ext-link-type="gen" xlink:href="OR978037" xlink:type="simple">OR978037</ext-link></td><td rowspan="1" colspan="1" style="color: #396ba6"><ext-link xmlns:xlink="http://www.w3.org/1999/xlink" ext-link-type="gen" xlink:href="OR964317" xlink:type="simple">OR964317</ext-link>– <ext-link xmlns:xlink="http://www.w3.org/1999/xlink" ext-link-type="gen" xlink:href="OR964318" xlink:type="simple">OR964318</ext-link></td><td rowspan="2" colspan="1" style="color: #231f20">This study</td></tr><tr><td rowspan="1" colspan="1" style="color: #231f20"><italic><tp:taxon-name><tp:taxon-name-part taxon-name-part-type="genus" reg="Amphidromus">Amphidromus</tp:taxon-name-part></tp:taxon-name></italic> sp. 2</td><td rowspan="1" colspan="1" style="color: #231f20">U10, U11</td><td rowspan="1" colspan="1" style="color: #231f20"><abbrev xmlns:xlink="http://www.w3.org/1999/xlink" content-type="institution" xlink:title="National Museum of Natural Science of Taiwan, Taichung" id="ABBRID0EIJAG" xlink:type="simple">NMNS</abbrev>-8764-106, <abbrev xmlns:xlink="http://www.w3.org/1999/xlink" content-type="institution" xlink:title="National Museum of Natural Science of Taiwan, Taichung" id="ABBRID0ENJAG" xlink:type="simple">NMNS</abbrev>-8764-107</td><td rowspan="1" colspan="1" style="color: #231f20">Hon Ba, Khanh Son District, Khanh Hoa Province, Vietnam</td><td rowspan="1" colspan="1" style="color: #231f20">1D + 1S</td><td rowspan="1" colspan="1" style="color: #231f20">8I–J</td><td rowspan="1" colspan="1" style="color: #396ba6"><ext-link xmlns:xlink="http://www.w3.org/1999/xlink" ext-link-type="gen" xlink:href="OR978038" xlink:type="simple">OR978038</ext-link>– <ext-link xmlns:xlink="http://www.w3.org/1999/xlink" ext-link-type="gen" xlink:href="OR978039" xlink:type="simple">OR978039</ext-link></td><td rowspan="1" colspan="1" style="color: #396ba6"><ext-link xmlns:xlink="http://www.w3.org/1999/xlink" ext-link-type="gen" xlink:href="OR964319" xlink:type="simple">OR964319</ext-link>– <ext-link xmlns:xlink="http://www.w3.org/1999/xlink" ext-link-type="gen" xlink:href="OR964320" xlink:type="simple">OR964320</ext-link></td></tr><tr><td rowspan="3" colspan="1" style="color: #231f20">6</td><td rowspan="3" colspan="1" style="color: #231f20"><italic><tp:taxon-name><tp:taxon-name-part taxon-name-part-type="genus" reg="Amphidromus">Amphidromus</tp:taxon-name-part><tp:taxon-name-part taxon-name-part-type="species" reg="buelowi">buelowi</tp:taxon-name-part></tp:taxon-name></italic> Fruhstorfer, 1905</td><td rowspan="1" colspan="1" style="color: #231f20">
                  <italic>
                    <tp:taxon-name><tp:taxon-name-part taxon-name-part-type="genus" reg="Amphidromus">A.</tp:taxon-name-part><tp:taxon-name-part taxon-name-part-type="species" reg="buelowi">buelowi</tp:taxon-name-part></tp:taxon-name>
                  </italic>
                </td><td rowspan="1" colspan="1" style="color: #231f20">SUK1 to SUK4</td><td rowspan="1" colspan="1" style="color: #231f20"><abbrev xmlns:xlink="http://www.w3.org/1999/xlink" content-type="institution" xlink:title="National Museum of Natural Science of Taiwan, Taichung" id="ABBRID0EIMAG" xlink:type="simple">NMNS</abbrev>-8764-022 to <abbrev xmlns:xlink="http://www.w3.org/1999/xlink" content-type="institution" xlink:title="National Museum of Natural Science of Taiwan, Taichung" id="ABBRID0ENMAG" xlink:type="simple">NMNS</abbrev>-8764-025</td><td rowspan="1" colspan="1" style="color: #231f20">Mount Singgalang, Sepuluh Koto, Tanah Datar Regency, West Sumatra, Indonesia</td><td rowspan="1" colspan="1" style="color: #231f20">4D</td><td rowspan="1" colspan="1" style="color: #231f20">15E</td><td rowspan="1" colspan="1" style="color: #231f20">SUK2–SUK3: <ext-link xmlns:xlink="http://www.w3.org/1999/xlink" ext-link-type="gen" xlink:href="OR978040" xlink:type="simple">OR978040</ext-link>– <ext-link xmlns:xlink="http://www.w3.org/1999/xlink" ext-link-type="gen" xlink:href="OR978041" xlink:type="simple">OR978041</ext-link></td><td rowspan="1" colspan="1" style="color: #231f20">SUK2–SUK3: <ext-link xmlns:xlink="http://www.w3.org/1999/xlink" ext-link-type="gen" xlink:href="OR964321" xlink:type="simple">OR964321</ext-link>– <ext-link xmlns:xlink="http://www.w3.org/1999/xlink" ext-link-type="gen" xlink:href="OR964322" xlink:type="simple">OR964322</ext-link></td><td rowspan="3" colspan="1" style="color: #231f20">This study</td></tr><tr><td rowspan="1" colspan="1" style="color: #231f20">
                  <italic>
                    <tp:taxon-name><tp:taxon-name-part taxon-name-part-type="genus" reg="Amphidromus">A.</tp:taxon-name-part><tp:taxon-name-part taxon-name-part-type="species" reg="asper">asper</tp:taxon-name-part></tp:taxon-name>
                  </italic>
                </td><td rowspan="1" colspan="1" style="color: #231f20">VCF, VCI7</td><td rowspan="1" colspan="1" style="color: #231f20"><abbrev xmlns:xlink="http://www.w3.org/1999/xlink" content-type="institution" xlink:title="National Museum of Natural Science of Taiwan, Taichung" id="ABBRID0EYOAG" xlink:type="simple">NMNS</abbrev>-8764-026, <abbrev xmlns:xlink="http://www.w3.org/1999/xlink" content-type="institution" xlink:title="National Museum of Natural Science of Taiwan, Taichung" id="ABBRID0E4OAG" xlink:type="simple">NMNS</abbrev>-8764-027</td><td rowspan="1" colspan="1" style="color: #231f20">Lang-Biang plateau, Lac Duong District, Lam Dong Province, Vietnam</td><td rowspan="1" colspan="1" style="color: #231f20">2D</td><td rowspan="1" colspan="1" style="color: #231f20">15G</td><td rowspan="1" colspan="1" style="color: #231f20">VCF: <ext-link xmlns:xlink="http://www.w3.org/1999/xlink" ext-link-type="gen" xlink:href="OR978042" xlink:type="simple">OR978042</ext-link></td><td rowspan="1" colspan="1" style="color: #231f20">VCF: <ext-link xmlns:xlink="http://www.w3.org/1999/xlink" ext-link-type="gen" xlink:href="OR964323" xlink:type="simple">OR964323</ext-link></td></tr><tr><td rowspan="1" colspan="1" style="color: #231f20">
                  <italic>
                    <tp:taxon-name><tp:taxon-name-part taxon-name-part-type="genus" reg="Amphidromus">A.</tp:taxon-name-part><tp:taxon-name-part taxon-name-part-type="species" reg="franzhuberi">franzhuberi</tp:taxon-name-part></tp:taxon-name>
                  </italic>
                </td><td rowspan="1" colspan="1" style="color: #231f20">VCG, VCI1 to VCI6</td><td rowspan="1" colspan="1" style="color: #231f20"><abbrev xmlns:xlink="http://www.w3.org/1999/xlink" content-type="institution" xlink:title="National Museum of Natural Science of Taiwan, Taichung" id="ABBRID0E1QAG" xlink:type="simple">NMNS</abbrev>-8764-028 to <abbrev xmlns:xlink="http://www.w3.org/1999/xlink" content-type="institution" xlink:title="National Museum of Natural Science of Taiwan, Taichung" id="ABBRID0E6QAG" xlink:type="simple">NMNS</abbrev>-8764-034</td><td rowspan="1" colspan="1" style="color: #231f20">Nha Trang, Khanh Hoa Province, Vietnam</td><td rowspan="1" colspan="1" style="color: #231f20">6D + 1S</td><td rowspan="1" colspan="1" style="color: #231f20">15H–I</td><td rowspan="1" colspan="1" style="color: #231f20">VCG: <ext-link xmlns:xlink="http://www.w3.org/1999/xlink" ext-link-type="gen" xlink:href="OR978043" xlink:type="simple">OR978043</ext-link> VCI1–VCI3: <ext-link xmlns:xlink="http://www.w3.org/1999/xlink" ext-link-type="gen" xlink:href="OR978044" xlink:type="simple">OR978044</ext-link>–<ext-link xmlns:xlink="http://www.w3.org/1999/xlink" ext-link-type="gen" xlink:href="OR978046" xlink:type="simple">OR978046</ext-link></td><td rowspan="1" colspan="1" style="color: #231f20">VCG: <ext-link xmlns:xlink="http://www.w3.org/1999/xlink" ext-link-type="gen" xlink:href="OR964324" xlink:type="simple">OR964324</ext-link> VCI1–VCI3: <ext-link xmlns:xlink="http://www.w3.org/1999/xlink" ext-link-type="gen" xlink:href="OR964325" xlink:type="simple">OR964325</ext-link>– <ext-link xmlns:xlink="http://www.w3.org/1999/xlink" ext-link-type="gen" xlink:href="OR964327" xlink:type="simple">OR964327</ext-link></td></tr><tr><td rowspan="5" colspan="1" style="color: #231f20">7</td><td rowspan="5" colspan="1" style="color: #231f20"><italic><tp:taxon-name><tp:taxon-name-part taxon-name-part-type="genus" reg="Amphidromus">Amphidromus</tp:taxon-name-part><tp:taxon-name-part taxon-name-part-type="species" reg="thachi">thachi</tp:taxon-name-part></tp:taxon-name></italic> Huber, 2015</td><td rowspan="1" colspan="1" style="color: #231f20">
                  <italic>
                    <tp:taxon-name><tp:taxon-name-part taxon-name-part-type="genus" reg="Amphidromus">A.</tp:taxon-name-part><tp:taxon-name-part taxon-name-part-type="species" reg="thachi">thachi</tp:taxon-name-part></tp:taxon-name>
                  </italic>
                </td><td rowspan="1" colspan="1" style="color: #231f20">VBQ1, VBQ2</td><td rowspan="1" colspan="1" style="color: #231f20"><abbrev xmlns:xlink="http://www.w3.org/1999/xlink" content-type="institution" xlink:title="National Museum of Natural Science of Taiwan, Taichung" id="ABBRID0EEUAG" xlink:type="simple">NMNS</abbrev>-8764-264, <abbrev xmlns:xlink="http://www.w3.org/1999/xlink" content-type="institution" xlink:title="National Museum of Natural Science of Taiwan, Taichung" id="ABBRID0EJUAG" xlink:type="simple">NMNS</abbrev>-8764-265</td><td rowspan="1" colspan="1" style="color: #231f20">Lac Duong District, Lam Dong Province, Vietnam</td><td rowspan="1" colspan="1" style="color: #231f20">2D</td><td rowspan="1" colspan="1" style="color: #231f20">17G–H</td><td rowspan="1" colspan="1" style="color: #396ba6"><ext-link xmlns:xlink="http://www.w3.org/1999/xlink" ext-link-type="gen" xlink:href="OR978048" xlink:type="simple">OR978048</ext-link>– <ext-link xmlns:xlink="http://www.w3.org/1999/xlink" ext-link-type="gen" xlink:href="OR978049" xlink:type="simple">OR978049</ext-link></td><td rowspan="1" colspan="1" style="color: #396ba6"><ext-link xmlns:xlink="http://www.w3.org/1999/xlink" ext-link-type="gen" xlink:href="OR964329" xlink:type="simple">OR964329</ext-link>– <ext-link xmlns:xlink="http://www.w3.org/1999/xlink" ext-link-type="gen" xlink:href="OR964330" xlink:type="simple">OR964330</ext-link></td><td rowspan="5" colspan="1" style="color: #231f20">This study</td></tr><tr><td rowspan="1" colspan="1" style="color: #231f20">
                  <italic>
                    <tp:taxon-name><tp:taxon-name-part taxon-name-part-type="genus" reg="Amphidromus">A.</tp:taxon-name-part><tp:taxon-name-part taxon-name-part-type="species" reg="thachi">thachi</tp:taxon-name-part></tp:taxon-name>
                  </italic>
                </td><td rowspan="1" colspan="1" style="color: #231f20">VBI1 to VBI4</td><td rowspan="1" colspan="1" style="color: #231f20"><abbrev xmlns:xlink="http://www.w3.org/1999/xlink" content-type="institution" xlink:title="National Museum of Natural Science of Taiwan, Taichung" id="ABBRID0EUWAG" xlink:type="simple">NMNS</abbrev>-8764-266 to <abbrev xmlns:xlink="http://www.w3.org/1999/xlink" content-type="institution" xlink:title="National Museum of Natural Science of Taiwan, Taichung" id="ABBRID0EZWAG" xlink:type="simple">NMNS</abbrev>-8764-269</td><td rowspan="1" colspan="1" style="color: #231f20">Vinh Thanh, Binh Dinh Province, Vietnam</td><td rowspan="1" colspan="1" style="color: #231f20">3D + 1S</td><td rowspan="1" colspan="1" style="color: #231f20">17D</td><td rowspan="1" colspan="1" style="color: #231f20">VBI1: <ext-link xmlns:xlink="http://www.w3.org/1999/xlink" ext-link-type="gen" xlink:href="OR978047" xlink:type="simple">OR978047</ext-link></td><td rowspan="1" colspan="1" style="color: #231f20">VBI1: <ext-link xmlns:xlink="http://www.w3.org/1999/xlink" ext-link-type="gen" xlink:href="OR964328" xlink:type="simple">OR964328</ext-link></td></tr><tr><td rowspan="1" colspan="1" style="color: #231f20">
                  <italic>
                    <tp:taxon-name><tp:taxon-name-part taxon-name-part-type="genus" reg="Amphidromus">A.</tp:taxon-name-part><tp:taxon-name-part taxon-name-part-type="species" reg="thachi">thachi</tp:taxon-name-part></tp:taxon-name>
                  </italic>
                </td><td rowspan="1" colspan="1" style="color: #231f20">VCD1, VCD2</td><td rowspan="1" colspan="1" style="color: #231f20"><abbrev xmlns:xlink="http://www.w3.org/1999/xlink" content-type="institution" xlink:title="National Museum of Natural Science of Taiwan, Taichung" id="ABBRID0EWYAG" xlink:type="simple">NMNS</abbrev>-8764-270, <abbrev xmlns:xlink="http://www.w3.org/1999/xlink" content-type="institution" xlink:title="National Museum of Natural Science of Taiwan, Taichung" id="ABBRID0E2YAG" xlink:type="simple">NMNS</abbrev>-8764-271</td><td rowspan="1" colspan="1" style="color: #231f20">Buon Don District, Dak Lak Province, Vietnam</td><td rowspan="1" colspan="1" style="color: #231f20">1D + 1S</td><td rowspan="1" colspan="1" style="color: #231f20">17E</td><td rowspan="1" colspan="1" style="color: #396ba6"><ext-link xmlns:xlink="http://www.w3.org/1999/xlink" ext-link-type="gen" xlink:href="OR978050" xlink:type="simple">OR978050</ext-link>– <ext-link xmlns:xlink="http://www.w3.org/1999/xlink" ext-link-type="gen" xlink:href="OR978051" xlink:type="simple">OR978051</ext-link></td><td rowspan="1" colspan="1" style="color: #396ba6"><ext-link xmlns:xlink="http://www.w3.org/1999/xlink" ext-link-type="gen" xlink:href="OR964331" xlink:type="simple">OR964331</ext-link>– <ext-link xmlns:xlink="http://www.w3.org/1999/xlink" ext-link-type="gen" xlink:href="OR964332" xlink:type="simple">OR964332</ext-link></td></tr><tr><td rowspan="1" colspan="1" style="color: #231f20">
                  <italic>
                    <tp:taxon-name><tp:taxon-name-part taxon-name-part-type="genus" reg="Amphidromus">A.</tp:taxon-name-part><tp:taxon-name-part taxon-name-part-type="species" reg="thachi">thachi</tp:taxon-name-part></tp:taxon-name>
                  </italic>
                </td><td rowspan="1" colspan="1" style="color: #231f20">VMAM</td><td rowspan="1" colspan="1" style="color: #231f20"><abbrev xmlns:xlink="http://www.w3.org/1999/xlink" content-type="institution" xlink:title="National Museum of Natural Science of Taiwan, Taichung" id="ABBRID0EC2AG" xlink:type="simple">NMNS</abbrev>-8764-272</td><td rowspan="1" colspan="1" style="color: #231f20">Da Lat, Lam Dong Province, Vietnam</td><td rowspan="1" colspan="1" style="color: #231f20">1S</td><td rowspan="1" colspan="1" style="color: #231f20">17F</td><td rowspan="1" colspan="1" style="color: #396ba6">
                  <ext-link xmlns:xlink="http://www.w3.org/1999/xlink" ext-link-type="gen" xlink:href="OR978052" xlink:type="simple">OR978052</ext-link>
                </td><td rowspan="1" colspan="1" style="color: #396ba6">
                  <ext-link xmlns:xlink="http://www.w3.org/1999/xlink" ext-link-type="gen" xlink:href="OR964333" xlink:type="simple">OR964333</ext-link>
                </td></tr><tr><td rowspan="1" colspan="1" style="color: #231f20">
                  <italic>
                    <tp:taxon-name><tp:taxon-name-part taxon-name-part-type="genus" reg="Amphidromus">A.</tp:taxon-name-part><tp:taxon-name-part taxon-name-part-type="species" reg="thachi">thachi</tp:taxon-name-part></tp:taxon-name>
                  </italic>
                </td><td rowspan="1" colspan="1" style="color: #231f20">XM1, XM2</td><td rowspan="1" colspan="1" style="color: #231f20"><abbrev xmlns:xlink="http://www.w3.org/1999/xlink" content-type="institution" xlink:title="National Museum of Natural Science of Taiwan, Taichung" id="ABBRID0EB4AG" xlink:type="simple">NMNS</abbrev>-8764-273, <abbrev xmlns:xlink="http://www.w3.org/1999/xlink" content-type="institution" xlink:title="National Museum of Natural Science of Taiwan, Taichung" id="ABBRID0EG4AG" xlink:type="simple">NMNS</abbrev>-8764-274</td><td rowspan="1" colspan="1" style="color: #231f20">Krong Bong, Dak Lak Province, Vietnam</td><td rowspan="1" colspan="1" style="color: #231f20">2D</td><td rowspan="1" colspan="1" style="color: #231f20">–</td><td rowspan="1" colspan="1" style="color: #396ba6"><ext-link xmlns:xlink="http://www.w3.org/1999/xlink" ext-link-type="gen" xlink:href="OR978053" xlink:type="simple">OR978053</ext-link>– <ext-link xmlns:xlink="http://www.w3.org/1999/xlink" ext-link-type="gen" xlink:href="OR978054" xlink:type="simple">OR978054</ext-link></td><td rowspan="1" colspan="1" style="color: #396ba6"><ext-link xmlns:xlink="http://www.w3.org/1999/xlink" ext-link-type="gen" xlink:href="OR964334" xlink:type="simple">OR964334</ext-link>– <ext-link xmlns:xlink="http://www.w3.org/1999/xlink" ext-link-type="gen" xlink:href="OR964335" xlink:type="simple">OR964335</ext-link></td></tr><tr><td rowspan="2" colspan="1" style="color: #231f20">8</td><td rowspan="2" colspan="1" style="color: #231f20"><italic><tp:taxon-name><tp:taxon-name-part taxon-name-part-type="genus" reg="Amphidromus">Amphidromus</tp:taxon-name-part><tp:taxon-name-part taxon-name-part-type="species" reg="metabletus">metabletus</tp:taxon-name-part></tp:taxon-name></italic> Möllendorff, 1900</td><td rowspan="1" colspan="1" style="color: #231f20">
                  <italic>
                    <tp:taxon-name><tp:taxon-name-part taxon-name-part-type="genus" reg="Amphidromus">A.</tp:taxon-name-part><tp:taxon-name-part taxon-name-part-type="species" reg="metabletus">metabletus</tp:taxon-name-part></tp:taxon-name>
                  </italic>
                </td><td rowspan="1" colspan="1" style="color: #231f20">P3 to P5, XE1 to XE5</td><td rowspan="1" colspan="1" style="color: #231f20"><abbrev xmlns:xlink="http://www.w3.org/1999/xlink" content-type="institution" xlink:title="National Museum of Natural Science of Taiwan, Taichung" id="ABBRID0EBABG" xlink:type="simple">NMNS</abbrev>-8764-123 to <abbrev xmlns:xlink="http://www.w3.org/1999/xlink" content-type="institution" xlink:title="National Museum of Natural Science of Taiwan, Taichung" id="ABBRID0EGABG" xlink:type="simple">NMNS</abbrev>-8764-130</td><td rowspan="1" colspan="1" style="color: #231f20">Nha Trang, Khanh Hoa Province, Vietnam</td><td rowspan="1" colspan="1" style="color: #231f20">4D + 4S</td><td rowspan="1" colspan="1" style="color: #231f20">21C–F</td><td rowspan="1" colspan="1" style="color: #231f20">P3–P5: <ext-link xmlns:xlink="http://www.w3.org/1999/xlink" ext-link-type="gen" xlink:href="OR978055" xlink:type="simple">OR978055</ext-link>– <ext-link xmlns:xlink="http://www.w3.org/1999/xlink" ext-link-type="gen" xlink:href="OR978057" xlink:type="simple">OR978057</ext-link> XE1–XE5: <ext-link xmlns:xlink="http://www.w3.org/1999/xlink" ext-link-type="gen" xlink:href="OR978064" xlink:type="simple">OR978064</ext-link>– <ext-link xmlns:xlink="http://www.w3.org/1999/xlink" ext-link-type="gen" xlink:href="OR978068" xlink:type="simple">OR978068</ext-link></td><td rowspan="1" colspan="1" style="color: #231f20">P3–P5: <ext-link xmlns:xlink="http://www.w3.org/1999/xlink" ext-link-type="gen" xlink:href="OR964336" xlink:type="simple">OR964336</ext-link>– <ext-link xmlns:xlink="http://www.w3.org/1999/xlink" ext-link-type="gen" xlink:href="OR964338" xlink:type="simple">OR964338</ext-link> XE1–XE5: <ext-link xmlns:xlink="http://www.w3.org/1999/xlink" ext-link-type="gen" xlink:href="OR964344" xlink:type="simple">OR964344</ext-link>–<ext-link xmlns:xlink="http://www.w3.org/1999/xlink" ext-link-type="gen" xlink:href="OR964348" xlink:type="simple">OR964348</ext-link></td><td rowspan="2" colspan="1" style="color: #231f20">This study</td></tr><tr><td rowspan="1" colspan="1" style="color: #231f20">
                  <italic>
                    <tp:taxon-name><tp:taxon-name-part taxon-name-part-type="genus" reg="Amphidromus">A.</tp:taxon-name-part><tp:taxon-name-part taxon-name-part-type="species" reg="metabletus">metabletus</tp:taxon-name-part></tp:taxon-name>
                  </italic>
                </td><td rowspan="1" colspan="1" style="color: #231f20">VMELa1 to VMELa6, VMELb1 to VMELb6, VMELc1, VMELd1 to VMELd3, VMELe1 to VMELe3</td><td rowspan="1" colspan="1" style="color: #231f20"><abbrev xmlns:xlink="http://www.w3.org/1999/xlink" content-type="institution" xlink:title="National Museum of Natural Science of Taiwan, Taichung" id="ABBRID0EFDBG" xlink:type="simple">NMNS</abbrev>-8764-131 to <abbrev xmlns:xlink="http://www.w3.org/1999/xlink" content-type="institution" xlink:title="National Museum of Natural Science of Taiwan, Taichung" id="ABBRID0EKDBG" xlink:type="simple">NMNS</abbrev>-8764-149</td><td rowspan="1" colspan="1" style="color: #231f20">Ninh Hoa, Khanh Hoa Province, Vietnam</td><td rowspan="1" colspan="1" style="color: #231f20">15D + 4S</td><td rowspan="1" colspan="1" style="color: #231f20">21G–L</td><td rowspan="1" colspan="1" style="color: #231f20">VMELa6: <ext-link xmlns:xlink="http://www.w3.org/1999/xlink" ext-link-type="gen" xlink:href="OR978058" xlink:type="simple">OR978058</ext-link> VMELb6: <ext-link xmlns:xlink="http://www.w3.org/1999/xlink" ext-link-type="gen" xlink:href="OR978059" xlink:type="simple">OR978059</ext-link> VMELc1: <ext-link xmlns:xlink="http://www.w3.org/1999/xlink" ext-link-type="gen" xlink:href="OR978060" xlink:type="simple">OR978060</ext-link> VMELd1: <ext-link xmlns:xlink="http://www.w3.org/1999/xlink" ext-link-type="gen" xlink:href="OR978061" xlink:type="simple">OR978061</ext-link> VMELd3: <ext-link xmlns:xlink="http://www.w3.org/1999/xlink" ext-link-type="gen" xlink:href="OR978062" xlink:type="simple">OR978062</ext-link> VMELe1: <ext-link xmlns:xlink="http://www.w3.org/1999/xlink" ext-link-type="gen" xlink:href="OR978063" xlink:type="simple">OR978063</ext-link></td><td rowspan="1" colspan="1" style="color: #231f20">VMELa6: <ext-link xmlns:xlink="http://www.w3.org/1999/xlink" ext-link-type="gen" xlink:href="OR964339" xlink:type="simple">OR964339</ext-link> VMELb6: <ext-link xmlns:xlink="http://www.w3.org/1999/xlink" ext-link-type="gen" xlink:href="OR964340" xlink:type="simple">OR964340</ext-link> VMELc1: <ext-link xmlns:xlink="http://www.w3.org/1999/xlink" ext-link-type="gen" xlink:href="OR964341" xlink:type="simple">OR964341</ext-link> VMELd1: <ext-link xmlns:xlink="http://www.w3.org/1999/xlink" ext-link-type="gen" xlink:href="OR964342" xlink:type="simple">OR964342</ext-link> VMELe1: <ext-link xmlns:xlink="http://www.w3.org/1999/xlink" ext-link-type="gen" xlink:href="OR964343" xlink:type="simple">OR964343</ext-link></td></tr><tr><td rowspan="4" colspan="1" style="color: #231f20">9</td><td rowspan="4" colspan="1" style="color: #231f20"><italic><tp:taxon-name><tp:taxon-name-part taxon-name-part-type="genus" reg="Amphidromus">Amphidromus</tp:taxon-name-part><tp:taxon-name-part taxon-name-part-type="species" reg="haematostoma">haematostoma</tp:taxon-name-part></tp:taxon-name></italic> Möllendorff, 1898</td><td rowspan="1" colspan="1" style="color: #231f20">
                  <italic>
                    <tp:taxon-name><tp:taxon-name-part taxon-name-part-type="genus" reg="Amphidromus">A.</tp:taxon-name-part><tp:taxon-name-part taxon-name-part-type="species" reg="haematostoma">haematostoma</tp:taxon-name-part></tp:taxon-name>
                  </italic>
                </td><td rowspan="1" colspan="1" style="color: #231f20">X91 to X94</td><td rowspan="1" colspan="1" style="color: #231f20"><abbrev xmlns:xlink="http://www.w3.org/1999/xlink" content-type="institution" xlink:title="National Museum of Natural Science of Taiwan, Taichung" id="ABBRID0EIHBG" xlink:type="simple">NMNS</abbrev>-8764-053 to <abbrev xmlns:xlink="http://www.w3.org/1999/xlink" content-type="institution" xlink:title="National Museum of Natural Science of Taiwan, Taichung" id="ABBRID0ENHBG" xlink:type="simple">NMNS</abbrev>-8764-056</td><td rowspan="1" colspan="1" style="color: #231f20">Samphanh District, Phongsali Province, Laos</td><td rowspan="1" colspan="1" style="color: #231f20">4S</td><td rowspan="1" colspan="1" style="color: #231f20">24D</td><td rowspan="1" colspan="1" style="color: #231f20">–</td><td rowspan="1" colspan="1" style="color: #231f20">X92–X94: <ext-link xmlns:xlink="http://www.w3.org/1999/xlink" ext-link-type="gen" xlink:href="OR964349" xlink:type="simple">OR964349</ext-link>– <ext-link xmlns:xlink="http://www.w3.org/1999/xlink" ext-link-type="gen" xlink:href="OR964351" xlink:type="simple">OR964351</ext-link></td><td rowspan="4" colspan="1" style="color: #231f20">This study</td></tr><tr><td rowspan="1" colspan="1" style="color: #231f20">
                  <italic>
                    <tp:taxon-name><tp:taxon-name-part taxon-name-part-type="genus" reg="Amphidromus">A.</tp:taxon-name-part><tp:taxon-name-part taxon-name-part-type="species" reg="haematostoma">haematostoma</tp:taxon-name-part></tp:taxon-name>
                  </italic>
                </td><td rowspan="1" colspan="1" style="color: #231f20">ZK0 to ZK9, ZK9a to ZJ9j</td><td rowspan="1" colspan="1" style="color: #231f20"><abbrev xmlns:xlink="http://www.w3.org/1999/xlink" content-type="institution" xlink:title="National Museum of Natural Science of Taiwan, Taichung" id="ABBRID0EOJBG" xlink:type="simple">NMNS</abbrev>-8764-057 to <abbrev xmlns:xlink="http://www.w3.org/1999/xlink" content-type="institution" xlink:title="National Museum of Natural Science of Taiwan, Taichung" id="ABBRID0ETJBG" xlink:type="simple">NMNS</abbrev>-8764-076</td><td rowspan="1" colspan="1" style="color: #231f20">Ba Chien, Pakse District, Champasak Province, Laos</td><td rowspan="1" colspan="1" style="color: #231f20">20S</td><td rowspan="1" colspan="1" style="color: #231f20">24E–F</td><td rowspan="1" colspan="1" style="color: #231f20">ZK6–ZK7: <ext-link xmlns:xlink="http://www.w3.org/1999/xlink" ext-link-type="gen" xlink:href="OR978073" xlink:type="simple">OR978073</ext-link>– <ext-link xmlns:xlink="http://www.w3.org/1999/xlink" ext-link-type="gen" xlink:href="OR978074" xlink:type="simple">OR978074</ext-link> ZK9: <ext-link xmlns:xlink="http://www.w3.org/1999/xlink" ext-link-type="gen" xlink:href="OR978075" xlink:type="simple">OR978075</ext-link></td><td rowspan="1" colspan="1" style="color: #231f20">ZK6–ZK7: <ext-link xmlns:xlink="http://www.w3.org/1999/xlink" ext-link-type="gen" xlink:href="OR964352" xlink:type="simple">OR964352</ext-link>– <ext-link xmlns:xlink="http://www.w3.org/1999/xlink" ext-link-type="gen" xlink:href="OR964353" xlink:type="simple">OR964353</ext-link></td></tr><tr><td rowspan="1" colspan="1" style="color: #231f20">
                  <italic>
                    <tp:taxon-name><tp:taxon-name-part taxon-name-part-type="genus" reg="Amphidromus">A.</tp:taxon-name-part><tp:taxon-name-part taxon-name-part-type="species" reg="haematostoma">haematostoma</tp:taxon-name-part></tp:taxon-name>
                  </italic>
                </td><td rowspan="1" colspan="1" style="color: #231f20">AM36</td><td rowspan="1" colspan="1" style="color: #231f20">ex. Maassen collection</td><td rowspan="1" colspan="1" style="color: #231f20">Boloven Plateau, Paksong District, Champasak Province, Laos</td><td rowspan="1" colspan="1" style="color: #231f20">1S</td><td rowspan="1" colspan="1" style="color: #231f20">–</td><td rowspan="1" colspan="1" style="color: #396ba6">
                  <ext-link xmlns:xlink="http://www.w3.org/1999/xlink" ext-link-type="gen" xlink:href="OR978069" xlink:type="simple">OR978069</ext-link>
                </td><td rowspan="1" colspan="1" style="color: #231f20">–</td></tr><tr><td rowspan="1" colspan="1" style="color: #231f20">
                  <italic>
                    <tp:taxon-name><tp:taxon-name-part taxon-name-part-type="genus" reg="Amphidromus">A.</tp:taxon-name-part><tp:taxon-name-part taxon-name-part-type="species" reg="haematostoma">haematostoma</tp:taxon-name-part></tp:taxon-name>
                  </italic>
                </td><td rowspan="1" colspan="1" style="color: #231f20">VMDO1 to VMDO5</td><td rowspan="1" colspan="1" style="color: #231f20"><abbrev xmlns:xlink="http://www.w3.org/1999/xlink" content-type="institution" xlink:title="National Museum of Natural Science of Taiwan, Taichung" id="ABBRID0ESNBG" xlink:type="simple">NMNS</abbrev>-8764-077 to <abbrev xmlns:xlink="http://www.w3.org/1999/xlink" content-type="institution" xlink:title="National Museum of Natural Science of Taiwan, Taichung" id="ABBRID0EXNBG" xlink:type="simple">NMNS</abbrev>-8764-081</td><td rowspan="1" colspan="1" style="color: #231f20">Kbang District, Gia Lai Province, Vietnam</td><td rowspan="1" colspan="1" style="color: #231f20">5S</td><td rowspan="1" colspan="1" style="color: #231f20">24G</td><td rowspan="1" colspan="1" style="color: #231f20">VMDO1: <ext-link xmlns:xlink="http://www.w3.org/1999/xlink" ext-link-type="gen" xlink:href="OR978070" xlink:type="simple">OR978070</ext-link> VMDO4: <ext-link xmlns:xlink="http://www.w3.org/1999/xlink" ext-link-type="gen" xlink:href="OR978071" xlink:type="simple">OR978071</ext-link> VMDO5: <ext-link xmlns:xlink="http://www.w3.org/1999/xlink" ext-link-type="gen" xlink:href="OR978072" xlink:type="simple">OR978072</ext-link></td><td rowspan="1" colspan="1" style="color: #231f20">–</td></tr><tr><td rowspan="2" colspan="1" style="color: #231f20">10</td><td rowspan="2" colspan="1" style="color: #231f20"><italic><tp:taxon-name><tp:taxon-name-part taxon-name-part-type="genus" reg="Amphidromus">Amphidromus</tp:taxon-name-part><tp:taxon-name-part taxon-name-part-type="species" reg="madelineae">madelineae</tp:taxon-name-part></tp:taxon-name></italic> Thach, 2020</td><td rowspan="1" colspan="1" style="color: #231f20">
                  <italic>
                    <tp:taxon-name><tp:taxon-name-part taxon-name-part-type="genus" reg="Amphidromus">A.</tp:taxon-name-part><tp:taxon-name-part taxon-name-part-type="species" reg="madelineae">madelineae</tp:taxon-name-part></tp:taxon-name>
                  </italic>
                </td><td rowspan="1" colspan="1" style="color: #231f20">VBO1 to VBO5</td><td rowspan="1" colspan="1" style="color: #231f20"><abbrev xmlns:xlink="http://www.w3.org/1999/xlink" content-type="institution" xlink:title="National Museum of Natural Science of Taiwan, Taichung" id="ABBRID0ENQBG" xlink:type="simple">NMNS</abbrev>-8764-108 to <abbrev xmlns:xlink="http://www.w3.org/1999/xlink" content-type="institution" xlink:title="National Museum of Natural Science of Taiwan, Taichung" id="ABBRID0ESQBG" xlink:type="simple">NMNS</abbrev>-8764-112</td><td rowspan="1" colspan="1" style="color: #231f20">Duy Xuyen District, Quang Nam Province, Vietnam</td><td rowspan="1" colspan="1" style="color: #231f20">5S</td><td rowspan="1" colspan="1" style="color: #231f20">24I–J</td><td rowspan="1" colspan="1" style="color: #231f20">VBO2: <ext-link xmlns:xlink="http://www.w3.org/1999/xlink" ext-link-type="gen" xlink:href="OR978076" xlink:type="simple">OR978076</ext-link> VBO5: <ext-link xmlns:xlink="http://www.w3.org/1999/xlink" ext-link-type="gen" xlink:href="OR978077" xlink:type="simple">OR978077</ext-link></td><td rowspan="1" colspan="1" style="color: #231f20">VBO2: <ext-link xmlns:xlink="http://www.w3.org/1999/xlink" ext-link-type="gen" xlink:href="OR964354" xlink:type="simple">OR964354</ext-link> VBO5: <ext-link xmlns:xlink="http://www.w3.org/1999/xlink" ext-link-type="gen" xlink:href="OR964355" xlink:type="simple">OR964355</ext-link></td><td rowspan="2" colspan="1" style="color: #231f20">This study</td></tr><tr><td rowspan="1" colspan="1" style="color: #231f20">
                  <italic>
                    <tp:taxon-name><tp:taxon-name-part taxon-name-part-type="genus" reg="Amphidromus">A.</tp:taxon-name-part><tp:taxon-name-part taxon-name-part-type="species" reg="madelineae">madelineae</tp:taxon-name-part></tp:taxon-name>
                  </italic>
                </td><td rowspan="1" colspan="1" style="color: #231f20">VKBG0 to VKBG9</td><td rowspan="1" colspan="1" style="color: #231f20"><abbrev xmlns:xlink="http://www.w3.org/1999/xlink" content-type="institution" xlink:title="National Museum of Natural Science of Taiwan, Taichung" id="ABBRID0E4SBG" xlink:type="simple">NMNS</abbrev>-8764-113 to <abbrev xmlns:xlink="http://www.w3.org/1999/xlink" content-type="institution" xlink:title="National Museum of Natural Science of Taiwan, Taichung" id="ABBRID0ECTBG" xlink:type="simple">NMNS</abbrev>-8764-122</td><td rowspan="1" colspan="1" style="color: #231f20">Za Hung, Dong Giang District, Quang Nam Province, Vietnam</td><td rowspan="1" colspan="1" style="color: #231f20">10S</td><td rowspan="1" colspan="1" style="color: #231f20">24K–M</td><td rowspan="1" colspan="1" style="color: #231f20">VKBG1: <ext-link xmlns:xlink="http://www.w3.org/1999/xlink" ext-link-type="gen" xlink:href="OR978078" xlink:type="simple">OR978078</ext-link> VKBG5: <ext-link xmlns:xlink="http://www.w3.org/1999/xlink" ext-link-type="gen" xlink:href="OR978079" xlink:type="simple">OR978079</ext-link> VKBG9: <ext-link xmlns:xlink="http://www.w3.org/1999/xlink" ext-link-type="gen" xlink:href="OR978080" xlink:type="simple">OR978080</ext-link></td><td rowspan="1" colspan="1" style="color: #231f20">VKBG1: <ext-link xmlns:xlink="http://www.w3.org/1999/xlink" ext-link-type="gen" xlink:href="OR964356" xlink:type="simple">OR964356</ext-link> VKBG5: <ext-link xmlns:xlink="http://www.w3.org/1999/xlink" ext-link-type="gen" xlink:href="OR964357" xlink:type="simple">OR964357</ext-link> VKBG9: <ext-link xmlns:xlink="http://www.w3.org/1999/xlink" ext-link-type="gen" xlink:href="OR964358" xlink:type="simple">OR964358</ext-link></td></tr><tr><td rowspan="3" colspan="1" style="color: #231f20">11</td><td rowspan="3" colspan="1" style="color: #231f20"><italic><tp:taxon-name><tp:taxon-name-part taxon-name-part-type="genus" reg="Amphidromus">Amphidromus</tp:taxon-name-part><tp:taxon-name-part taxon-name-part-type="species" reg="costifer">costifer</tp:taxon-name-part></tp:taxon-name></italic> Smith, 1893</td><td rowspan="1" colspan="1" style="color: #231f20">
                  <italic>
                    <tp:taxon-name><tp:taxon-name-part taxon-name-part-type="genus" reg="Amphidromus">A.</tp:taxon-name-part><tp:taxon-name-part taxon-name-part-type="species" reg="costifer">costifer</tp:taxon-name-part></tp:taxon-name>
                  </italic>
                </td><td rowspan="1" colspan="1" style="color: #231f20">YW0 to YW9</td><td rowspan="1" colspan="1" style="color: #231f20"><abbrev xmlns:xlink="http://www.w3.org/1999/xlink" content-type="institution" xlink:title="National Museum of Natural Science of Taiwan, Taichung" id="ABBRID0EHWBG" xlink:type="simple">NMNS</abbrev>-8764-035 to <abbrev xmlns:xlink="http://www.w3.org/1999/xlink" content-type="institution" xlink:title="National Museum of Natural Science of Taiwan, Taichung" id="ABBRID0EMWBG" xlink:type="simple">NMNS</abbrev>-8764-044</td><td rowspan="1" colspan="1" style="color: #231f20">Tay Son District, Binh Dinh Province, Vietnam</td><td rowspan="1" colspan="1" style="color: #231f20">10D</td><td rowspan="1" colspan="1" style="color: #231f20">27D–E</td><td rowspan="1" colspan="1" style="color: #231f20">–</td><td rowspan="1" colspan="1" style="color: #231f20">YW0–YW8: <ext-link xmlns:xlink="http://www.w3.org/1999/xlink" ext-link-type="gen" xlink:href="OR964366" xlink:type="simple">OR964366</ext-link>– <ext-link xmlns:xlink="http://www.w3.org/1999/xlink" ext-link-type="gen" xlink:href="OR964374" xlink:type="simple">OR964374</ext-link></td><td rowspan="3" colspan="1" style="color: #231f20">This study</td></tr><tr><td rowspan="1" colspan="1" style="color: #231f20">
                  <italic>
                    <tp:taxon-name><tp:taxon-name-part taxon-name-part-type="genus" reg="Amphidromus">A.</tp:taxon-name-part><tp:taxon-name-part taxon-name-part-type="species" reg="costifer">costifer</tp:taxon-name-part></tp:taxon-name>
                  </italic>
                </td><td rowspan="1" colspan="1" style="color: #231f20">YF1 to YF6</td><td rowspan="1" colspan="1" style="color: #231f20"><abbrev xmlns:xlink="http://www.w3.org/1999/xlink" content-type="institution" xlink:title="National Museum of Natural Science of Taiwan, Taichung" id="ABBRID0ENYBG" xlink:type="simple">NMNS</abbrev>-8764-045 to <abbrev xmlns:xlink="http://www.w3.org/1999/xlink" content-type="institution" xlink:title="National Museum of Natural Science of Taiwan, Taichung" id="ABBRID0ESYBG" xlink:type="simple">NMNS</abbrev>-8764-050</td><td rowspan="1" colspan="1" style="color: #231f20">Ea Sup District, Dak Lak Province, Vietnam</td><td rowspan="1" colspan="1" style="color: #231f20">6D</td><td rowspan="1" colspan="1" style="color: #231f20">27F–G</td><td rowspan="1" colspan="1" style="color: #231f20">YF4: <ext-link xmlns:xlink="http://www.w3.org/1999/xlink" ext-link-type="gen" xlink:href="OR978083" xlink:type="simple">OR978083</ext-link></td><td rowspan="1" colspan="1" style="color: #231f20">YF2–YF6: <ext-link xmlns:xlink="http://www.w3.org/1999/xlink" ext-link-type="gen" xlink:href="OR964361" xlink:type="simple">OR964361</ext-link>– <ext-link xmlns:xlink="http://www.w3.org/1999/xlink" ext-link-type="gen" xlink:href="OR964365" xlink:type="simple">OR964365</ext-link></td></tr><tr><td rowspan="1" colspan="1" style="color: #231f20">
                  <italic>
                    <tp:taxon-name><tp:taxon-name-part taxon-name-part-type="genus" reg="Amphidromus">A.</tp:taxon-name-part><tp:taxon-name-part taxon-name-part-type="species" reg="nguyenkhoai">nguyenkhoai</tp:taxon-name-part></tp:taxon-name>
                  </italic>
                </td><td rowspan="1" colspan="1" style="color: #231f20">VKBE1, VKBE2</td><td rowspan="1" colspan="1" style="color: #231f20"><abbrev xmlns:xlink="http://www.w3.org/1999/xlink" content-type="institution" xlink:title="National Museum of Natural Science of Taiwan, Taichung" id="ABBRID0EU1BG" xlink:type="simple">NMNS</abbrev>-8764-051, <abbrev xmlns:xlink="http://www.w3.org/1999/xlink" content-type="institution" xlink:title="National Museum of Natural Science of Taiwan, Taichung" id="ABBRID0EZ1BG" xlink:type="simple">NMNS</abbrev>-8764-052</td><td rowspan="1" colspan="1" style="color: #231f20">An Lao District, Binh Dinh Province, Vietnam</td><td rowspan="1" colspan="1" style="color: #231f20">2D</td><td rowspan="1" colspan="1" style="color: #231f20">27H–I</td><td rowspan="1" colspan="1" style="color: #396ba6"><ext-link xmlns:xlink="http://www.w3.org/1999/xlink" ext-link-type="gen" xlink:href="OR978081" xlink:type="simple">OR978081</ext-link>– <ext-link xmlns:xlink="http://www.w3.org/1999/xlink" ext-link-type="gen" xlink:href="OR978082" xlink:type="simple">OR978082</ext-link></td><td rowspan="1" colspan="1" style="color: #396ba6"><ext-link xmlns:xlink="http://www.w3.org/1999/xlink" ext-link-type="gen" xlink:href="OR964359" xlink:type="simple">OR964359</ext-link>– <ext-link xmlns:xlink="http://www.w3.org/1999/xlink" ext-link-type="gen" xlink:href="OR964360" xlink:type="simple">OR964360</ext-link></td></tr><tr><td rowspan="2" colspan="1" style="color: #231f20">12</td><td rowspan="2" colspan="1" style="color: #231f20"><italic><tp:taxon-name><tp:taxon-name-part taxon-name-part-type="genus" reg="Amphidromus">Amphidromus</tp:taxon-name-part><tp:taxon-name-part taxon-name-part-type="species" reg="pankowskianus">pankowskianus</tp:taxon-name-part></tp:taxon-name></italic> Thach, 2020</td><td rowspan="1" colspan="1" style="color: #231f20">
                  <italic>
                    <tp:taxon-name><tp:taxon-name-part taxon-name-part-type="genus" reg="Amphidromus">A.</tp:taxon-name-part><tp:taxon-name-part taxon-name-part-type="species" reg="pankowskianus">pankowskianus</tp:taxon-name-part></tp:taxon-name>
                  </italic>
                </td><td rowspan="1" colspan="1" style="color: #231f20">CAF1 to CAF3</td><td rowspan="1" colspan="1" style="color: #231f20"><abbrev xmlns:xlink="http://www.w3.org/1999/xlink" content-type="institution" xlink:title="National Museum of Natural Science of Taiwan, Taichung" id="ABBRID0EU4BG" xlink:type="simple">NMNS</abbrev>-8764-150 to <abbrev xmlns:xlink="http://www.w3.org/1999/xlink" content-type="institution" xlink:title="National Museum of Natural Science of Taiwan, Taichung" id="ABBRID0EZ4BG" xlink:type="simple">NMNS</abbrev>-8764-152</td><td rowspan="1" colspan="1" style="color: #231f20">Khammouan Province, Laos, near Minh Hoa District, Quang Binh Province, Vietnam</td><td rowspan="1" colspan="1" style="color: #231f20">2D + 1S</td><td rowspan="1" colspan="1" style="color: #231f20">30K–L</td><td rowspan="1" colspan="1" style="color: #231f20">CAF1–CAF2: <ext-link xmlns:xlink="http://www.w3.org/1999/xlink" ext-link-type="gen" xlink:href="OR978084" xlink:type="simple">OR978084</ext-link>– <ext-link xmlns:xlink="http://www.w3.org/1999/xlink" ext-link-type="gen" xlink:href="OR978085" xlink:type="simple">OR978085</ext-link></td><td rowspan="1" colspan="1" style="color: #231f20">CAF1: <ext-link xmlns:xlink="http://www.w3.org/1999/xlink" ext-link-type="gen" xlink:href="OR964375" xlink:type="simple">OR964375</ext-link></td><td rowspan="2" colspan="1" style="color: #231f20">This study</td></tr><tr><td rowspan="1" colspan="1" style="color: #231f20">
                  <italic>
                    <tp:taxon-name><tp:taxon-name-part taxon-name-part-type="genus" reg="Amphidromus">A.</tp:taxon-name-part><tp:taxon-name-part taxon-name-part-type="species" reg="pankowskianus">pankowskianus</tp:taxon-name-part></tp:taxon-name>
                  </italic>
                </td><td rowspan="1" colspan="1" style="color: #231f20">VTAR1 to VTAR40</td><td rowspan="1" colspan="1" style="color: #231f20"><abbrev xmlns:xlink="http://www.w3.org/1999/xlink" content-type="institution" xlink:title="National Museum of Natural Science of Taiwan, Taichung" id="ABBRID0EAAAI" xlink:type="simple">NMNS</abbrev>-8764-153 to <abbrev xmlns:xlink="http://www.w3.org/1999/xlink" content-type="institution" xlink:title="National Museum of Natural Science of Taiwan, Taichung" id="ABBRID0EFAAI" xlink:type="simple">NMNS</abbrev>-8764-191, <abbrev xmlns:xlink="http://www.w3.org/1999/xlink" content-type="institution" xlink:title="National Museum of Natural Science of Taiwan, Taichung" id="ABBRID0EKAAI" xlink:type="simple">NMNS</abbrev>-8764-212</td><td rowspan="1" colspan="1" style="color: #231f20">Lak Sao, Khamkeut District, Bolikhamsai Province, Laos</td><td rowspan="1" colspan="1" style="color: #231f20">23D + 17S</td><td rowspan="1" colspan="1" style="color: #231f20">30H–J</td><td rowspan="1" colspan="1" style="color: #231f20">VTAR02: <ext-link xmlns:xlink="http://www.w3.org/1999/xlink" ext-link-type="gen" xlink:href="OR978086" xlink:type="simple">OR978086</ext-link> VTAR06: <ext-link xmlns:xlink="http://www.w3.org/1999/xlink" ext-link-type="gen" xlink:href="OR978087" xlink:type="simple">OR978087</ext-link> VTAR08–VTAR09: <ext-link xmlns:xlink="http://www.w3.org/1999/xlink" ext-link-type="gen" xlink:href="OR978088" xlink:type="simple">OR978088</ext-link>–<ext-link xmlns:xlink="http://www.w3.org/1999/xlink" ext-link-type="gen" xlink:href="OR978089" xlink:type="simple">OR978089</ext-link> VTAR11: <ext-link xmlns:xlink="http://www.w3.org/1999/xlink" ext-link-type="gen" xlink:href="OR978090" xlink:type="simple">OR978090</ext-link> VTAR15: <ext-link xmlns:xlink="http://www.w3.org/1999/xlink" ext-link-type="gen" xlink:href="OR978091" xlink:type="simple">OR978091</ext-link></td><td rowspan="1" colspan="1" style="color: #231f20">–</td></tr><tr><td rowspan="1" colspan="1" style="color: #231f20">13</td><td rowspan="1" colspan="1" style="color: #231f20"><italic><tp:taxon-name><tp:taxon-name-part taxon-name-part-type="genus" reg="Amphidromus">Amphidromus</tp:taxon-name-part><tp:taxon-name-part taxon-name-part-type="species" reg="roseolabiatus">roseolabiatus</tp:taxon-name-part></tp:taxon-name></italic> Fulton, 1896</td><td rowspan="1" colspan="1" style="color: #231f20">
                  <italic>
                    <tp:taxon-name><tp:taxon-name-part taxon-name-part-type="genus" reg="Amphidromus">A.</tp:taxon-name-part><tp:taxon-name-part taxon-name-part-type="species" reg="roseolabiatus">roseolabiatus</tp:taxon-name-part></tp:taxon-name>
                  </italic>
                </td><td rowspan="1" colspan="1" style="color: #231f20">CAB0 to CAB9</td><td rowspan="1" colspan="1" style="color: #231f20"><abbrev xmlns:xlink="http://www.w3.org/1999/xlink" content-type="institution" xlink:title="National Museum of Natural Science of Taiwan, Taichung" id="ABBRID0EPDAI" xlink:type="simple">NMNS</abbrev>-8764-254 to <abbrev xmlns:xlink="http://www.w3.org/1999/xlink" content-type="institution" xlink:title="National Museum of Natural Science of Taiwan, Taichung" id="ABBRID0EUDAI" xlink:type="simple">NMNS</abbrev>-8764-263</td><td rowspan="1" colspan="1" style="color: #231f20">Kambong Siem District, Kampong Cham Province, Cambodia</td><td rowspan="1" colspan="1" style="color: #231f20">4D + 6S</td><td rowspan="1" colspan="1" style="color: #231f20">30D–F</td><td rowspan="1" colspan="1" style="color: #231f20">CAB0: <ext-link xmlns:xlink="http://www.w3.org/1999/xlink" ext-link-type="gen" xlink:href="OR978092" xlink:type="simple">OR978092</ext-link> CAB2–CAB3: <ext-link xmlns:xlink="http://www.w3.org/1999/xlink" ext-link-type="gen" xlink:href="OR978093" xlink:type="simple">OR978093</ext-link>– <ext-link xmlns:xlink="http://www.w3.org/1999/xlink" ext-link-type="gen" xlink:href="OR978094" xlink:type="simple">OR978094</ext-link> CAB7: <ext-link xmlns:xlink="http://www.w3.org/1999/xlink" ext-link-type="gen" xlink:href="OR978095" xlink:type="simple">OR978095</ext-link></td><td rowspan="1" colspan="1" style="color: #231f20">CAB0: <ext-link xmlns:xlink="http://www.w3.org/1999/xlink" ext-link-type="gen" xlink:href="OR964376" xlink:type="simple">OR964376</ext-link> CAB2–CAB3: <ext-link xmlns:xlink="http://www.w3.org/1999/xlink" ext-link-type="gen" xlink:href="OR964377" xlink:type="simple">OR964377</ext-link>– <ext-link xmlns:xlink="http://www.w3.org/1999/xlink" ext-link-type="gen" xlink:href="OR964378" xlink:type="simple">OR964378</ext-link> CAB7: <ext-link xmlns:xlink="http://www.w3.org/1999/xlink" ext-link-type="gen" xlink:href="OR964379" xlink:type="simple">OR964379</ext-link></td><td rowspan="1" colspan="1" style="color: #231f20">This study</td></tr><tr><td rowspan="2" colspan="1" style="color: #231f20">14</td><td rowspan="2" colspan="1" style="color: #231f20"><italic><tp:taxon-name><tp:taxon-name-part taxon-name-part-type="genus" reg="Amphidromus">Amphidromus</tp:taxon-name-part><tp:taxon-name-part taxon-name-part-type="species" reg="cruentatus">cruentatus</tp:taxon-name-part></tp:taxon-name></italic> (Morelet, 1875)</td><td rowspan="2" colspan="1"/><td rowspan="1" colspan="1" style="color: #231f20">X71 to X79, X81 to X88</td><td rowspan="1" colspan="1" style="color: #231f20"><abbrev xmlns:xlink="http://www.w3.org/1999/xlink" content-type="institution" xlink:title="National Museum of Natural Science of Taiwan, Taichung" id="ABBRID0E1GAI" xlink:type="simple">NMNS</abbrev>-8476-001 to <abbrev xmlns:xlink="http://www.w3.org/1999/xlink" content-type="institution" xlink:title="National Museum of Natural Science of Taiwan, Taichung" id="ABBRID0E6GAI" xlink:type="simple">NMNS</abbrev>-8476-009, <abbrev xmlns:xlink="http://www.w3.org/1999/xlink" content-type="institution" xlink:title="National Museum of Natural Science of Taiwan, Taichung" id="ABBRID0EEHAI" xlink:type="simple">NMNS</abbrev>-8476-034 to <abbrev xmlns:xlink="http://www.w3.org/1999/xlink" content-type="institution" xlink:title="National Museum of Natural Science of Taiwan, Taichung" id="ABBRID0EJHAI" xlink:type="simple">NMNS</abbrev>-8476-041</td><td rowspan="1" colspan="1" style="color: #231f20">Samphanh District, Phongsali Province, Laos</td><td rowspan="1" colspan="1" style="color: #231f20">17S</td><td rowspan="1" colspan="1" style="color: #231f20">–</td><td rowspan="1" colspan="1" style="color: #396ba6"><ext-link xmlns:xlink="http://www.w3.org/1999/xlink" ext-link-type="gen" xlink:href="OL352241" xlink:type="simple">OL352241</ext-link>–<ext-link xmlns:xlink="http://www.w3.org/1999/xlink" ext-link-type="gen" xlink:href="OL352248" xlink:type="simple">OL352248</ext-link>, <ext-link xmlns:xlink="http://www.w3.org/1999/xlink" ext-link-type="gen" xlink:href="OL352249" xlink:type="simple">OL352249</ext-link>–<ext-link xmlns:xlink="http://www.w3.org/1999/xlink" ext-link-type="gen" xlink:href="OL352255" xlink:type="simple">OL352255</ext-link></td><td rowspan="1" colspan="1" style="color: #231f20">X71: <ext-link xmlns:xlink="http://www.w3.org/1999/xlink" ext-link-type="gen" xlink:href="OL352062" xlink:type="simple">OL352062</ext-link> X73–X79: <ext-link xmlns:xlink="http://www.w3.org/1999/xlink" ext-link-type="gen" xlink:href="OL352063" xlink:type="simple">OL352063</ext-link>–<ext-link xmlns:xlink="http://www.w3.org/1999/xlink" ext-link-type="gen" xlink:href="OL352069" xlink:type="simple">OL352069</ext-link> X81–X88: <ext-link xmlns:xlink="http://www.w3.org/1999/xlink" ext-link-type="gen" xlink:href="OL352070" xlink:type="simple">OL352070</ext-link>–<ext-link xmlns:xlink="http://www.w3.org/1999/xlink" ext-link-type="gen" xlink:href="OL352077" xlink:type="simple">OL352077</ext-link></td><td rowspan="2" colspan="1" style="color: #231f20">
                  <xref ref-type="bibr" rid="B35">Lee et al. (2022)</xref>
                </td></tr><tr><td rowspan="1" colspan="1" style="color: #231f20">ZY3, ZY4, ZY7</td><td rowspan="1" colspan="1" style="color: #231f20"><abbrev xmlns:xlink="http://www.w3.org/1999/xlink" content-type="institution" xlink:title="National Museum of Natural Science of Taiwan, Taichung" id="ABBRID0ECKAI" xlink:type="simple">NMNS</abbrev>-8476-054, <abbrev xmlns:xlink="http://www.w3.org/1999/xlink" content-type="institution" xlink:title="National Museum of Natural Science of Taiwan, Taichung" id="ABBRID0EHKAI" xlink:type="simple">NMNS</abbrev>-8476-055, <abbrev xmlns:xlink="http://www.w3.org/1999/xlink" content-type="institution" xlink:title="National Museum of Natural Science of Taiwan, Taichung" id="ABBRID0EMKAI" xlink:type="simple">NMNS</abbrev>-8476-058</td><td rowspan="1" colspan="1" style="color: #231f20">Chu Prong District, Gia Lai Province, Vietnam</td><td rowspan="1" colspan="1" style="color: #231f20">3S</td><td rowspan="1" colspan="1" style="color: #231f20">–</td><td rowspan="1" colspan="1" style="color: #396ba6"><ext-link xmlns:xlink="http://www.w3.org/1999/xlink" ext-link-type="gen" xlink:href="OL352256" xlink:type="simple">OL352256</ext-link>–<ext-link xmlns:xlink="http://www.w3.org/1999/xlink" ext-link-type="gen" xlink:href="OL352258" xlink:type="simple">OL352258</ext-link></td><td rowspan="1" colspan="1" style="color: #231f20">ZY3–ZY4: <ext-link xmlns:xlink="http://www.w3.org/1999/xlink" ext-link-type="gen" xlink:href="OL352078" xlink:type="simple">OL352078</ext-link>–<ext-link xmlns:xlink="http://www.w3.org/1999/xlink" ext-link-type="gen" xlink:href="OL352079" xlink:type="simple">OL352079</ext-link> ZY7: <ext-link xmlns:xlink="http://www.w3.org/1999/xlink" ext-link-type="gen" xlink:href="OL352080" xlink:type="simple">OL352080</ext-link></td></tr><tr><td rowspan="1" colspan="1" style="color: #231f20">15</td><td rowspan="1" colspan="2" style="color: #231f20"><italic><tp:taxon-name><tp:taxon-name-part taxon-name-part-type="genus" reg="Amphidromus">Amphidromus</tp:taxon-name-part><tp:taxon-name-part taxon-name-part-type="species" reg="contrarius">contrarius</tp:taxon-name-part></tp:taxon-name></italic> (Müller, 1774)</td><td rowspan="1" colspan="1" style="color: #231f20">AM C.468733</td><td rowspan="1" colspan="1" style="color: #231f20">–</td><td rowspan="1" colspan="1" style="color: #231f20">6.5 km N of Los Palos, Lautem District, Timor-Leste</td><td rowspan="1" colspan="1" style="color: #231f20">1S</td><td rowspan="1" colspan="1" style="color: #231f20">–</td><td rowspan="1" colspan="1" style="color: #396ba6">
                  <ext-link xmlns:xlink="http://www.w3.org/1999/xlink" ext-link-type="gen" xlink:href="KP085341" xlink:type="simple">KP085341</ext-link>
                </td><td rowspan="1" colspan="1" style="color: #396ba6">
                  <ext-link xmlns:xlink="http://www.w3.org/1999/xlink" ext-link-type="gen" xlink:href="KP085031" xlink:type="simple">KP085031</ext-link>
                </td><td rowspan="1" colspan="1" style="color: #231f20">
                  <xref ref-type="bibr" rid="B32">Köhler and Criscione (2015)</xref>
                </td></tr><tr><td rowspan="1" colspan="1" style="color: #231f20">16</td><td rowspan="1" colspan="2" style="color: #231f20"><italic><tp:taxon-name><tp:taxon-name-part taxon-name-part-type="genus" reg="Amphidromus">Amphidromus</tp:taxon-name-part><tp:taxon-name-part taxon-name-part-type="species" reg="perversus">perversus</tp:taxon-name-part></tp:taxon-name></italic> (Linnaeus, 1758)</td><td rowspan="1" colspan="1" style="color: #231f20">AM19</td><td rowspan="1" colspan="1" style="color: #231f20"><abbrev xmlns:xlink="http://www.w3.org/1999/xlink" content-type="institution" xlink:title="Chulalongkorn University Museum of Zoology, Bangkok" id="ABBRID0ECPAI" xlink:type="simple">CUMZ</abbrev> 4291</td><td rowspan="1" colspan="1" style="color: #231f20">Bali Island, Indonesia</td><td rowspan="1" colspan="1" style="color: #231f20">1S</td><td rowspan="1" colspan="1" style="color: #231f20">–</td><td rowspan="1" colspan="1" style="color: #396ba6">
                  <ext-link xmlns:xlink="http://www.w3.org/1999/xlink" ext-link-type="gen" xlink:href="MW649970" xlink:type="simple">MW649970</ext-link>
                </td><td rowspan="1" colspan="1" style="color: #396ba6">
                  <ext-link xmlns:xlink="http://www.w3.org/1999/xlink" ext-link-type="gen" xlink:href="MW652850" xlink:type="simple">MW652850</ext-link>
                </td><td rowspan="1" colspan="1" style="color: #231f20">
                  <xref ref-type="bibr" rid="B28">Jirapatrasilp et al. (2022)</xref>
                </td></tr><tr><td rowspan="1" colspan="1" style="color: #231f20">17</td><td rowspan="1" colspan="2" style="color: #231f20"><italic><tp:taxon-name><tp:taxon-name-part taxon-name-part-type="genus" reg="Amphidromus">Amphidromus</tp:taxon-name-part><tp:taxon-name-part taxon-name-part-type="species" reg="sinistralis">sinistralis</tp:taxon-name-part></tp:taxon-name></italic> (Reeve, 1849)</td><td rowspan="1" colspan="1" style="color: #231f20">AM38</td><td rowspan="1" colspan="1" style="color: #231f20">ex. Maassen collection</td><td rowspan="1" colspan="1" style="color: #231f20">Sulawesi, Indonesia</td><td rowspan="1" colspan="1" style="color: #231f20">1S</td><td rowspan="1" colspan="1" style="color: #231f20">–</td><td rowspan="1" colspan="1" style="color: #396ba6">
                  <ext-link xmlns:xlink="http://www.w3.org/1999/xlink" ext-link-type="gen" xlink:href="OR978096" xlink:type="simple">OR978096</ext-link>
                </td><td rowspan="1" colspan="1" style="color: #231f20">–</td><td rowspan="1" colspan="1" style="color: #231f20">This study</td></tr><tr><td rowspan="1" colspan="11" style="color: #231f20">Outgroup</td></tr><tr><td rowspan="1" colspan="1" style="color: #231f20">18</td><td rowspan="1" colspan="2" style="color: #231f20"><italic><tp:taxon-name><tp:taxon-name-part taxon-name-part-type="genus" reg="Camaena">Camaena</tp:taxon-name-part><tp:taxon-name-part taxon-name-part-type="species" reg="cicatricosa">cicatricosa</tp:taxon-name-part></tp:taxon-name></italic> (Müller, 1774)</td><td rowspan="1" colspan="1" style="color: #231f20">FJIQBC18503</td><td rowspan="1" colspan="1" style="color: #231f20">–</td><td rowspan="1" colspan="1" style="color: #231f20">Guiping, Guangxi, China</td><td rowspan="1" colspan="1" style="color: #231f20">–</td><td rowspan="1" colspan="1" style="color: #231f20">–</td><td rowspan="1" colspan="1" style="color: #396ba6">
                  <ext-link xmlns:xlink="http://www.w3.org/1999/xlink" ext-link-type="gen" xlink:href="KU061276" xlink:type="simple">KU061276</ext-link>
                </td><td rowspan="1" colspan="1" style="color: #396ba6">
                  <ext-link xmlns:xlink="http://www.w3.org/1999/xlink" ext-link-type="gen" xlink:href="KU586474" xlink:type="simple">KU586474</ext-link>
                </td><td rowspan="2" colspan="1" style="color: #231f20">
                  <xref ref-type="bibr" rid="B12">Ding et al. (2016)</xref>
                </td></tr><tr><td rowspan="1" colspan="1" style="color: #231f20">19</td><td rowspan="1" colspan="2" style="color: #231f20"><italic><tp:taxon-name><tp:taxon-name-part taxon-name-part-type="genus" reg="Camaena">Camaena</tp:taxon-name-part><tp:taxon-name-part taxon-name-part-type="species" reg="poyuensis">poyuensis</tp:taxon-name-part></tp:taxon-name></italic> Zhou, Wang &amp; Ding, 2016</td><td rowspan="1" colspan="1" style="color: #231f20">FJIQBC18484</td><td rowspan="1" colspan="1" style="color: #231f20">–</td><td rowspan="1" colspan="1" style="color: #231f20">Poyue town, Bama, Hechi, Guangxi, China</td><td rowspan="1" colspan="1" style="color: #231f20">–</td><td rowspan="1" colspan="1" style="color: #231f20">–</td><td rowspan="1" colspan="1" style="color: #396ba6">
                  <ext-link xmlns:xlink="http://www.w3.org/1999/xlink" ext-link-type="gen" xlink:href="KU061273" xlink:type="simple">KU061273</ext-link>
                </td><td rowspan="1" colspan="1" style="color: #396ba6">
                  <ext-link xmlns:xlink="http://www.w3.org/1999/xlink" ext-link-type="gen" xlink:href="KU586468" xlink:type="simple">KU586468</ext-link>
                </td></tr></tbody></table></table-wrap><fig id="F2" position="float" orientation="portrait"><object-id xmlns:xlink="http://www.w3.org/1999/xlink" content-type="doi" xlink:type="simple">10.3897/zookeys.1196.112146.figure2</object-id><object-id xmlns:xlink="http://www.w3.org/1999/xlink" content-type="arpha" xlink:type="simple">96C4AAA5-42F6-5D88-81F2-4C20BDE82C86</object-id><label>Figure 2.</label><caption><p>Bayesian phylogeny of <italic><tp:taxon-name><tp:taxon-name-part taxon-name-part-type="genus" reg="Amphidromus">Amphidromus</tp:taxon-name-part></tp:taxon-name></italic> spp. based on mitochondrial COI and 16S genes. Nodal support values are given as <abbrev xmlns:xlink="http://www.w3.org/1999/xlink" xlink:title="Shimodaira and Hasegawa-approximate likelihood-ratio" id="ABBRID0EZHBI" xlink:type="simple">SH-aLRT</abbrev>/aBayes/ultra-fast bootstrap (IQ-TREE, <abbrev xmlns:xlink="http://www.w3.org/1999/xlink" xlink:title="maximum likelihood" id="ABBRID0E4HBI" xlink:type="simple">ML</abbrev>)/posterior probability (MrBayes, <abbrev xmlns:xlink="http://www.w3.org/1999/xlink" xlink:title="Bayesian inference" id="ABBRID0EBIBI" xlink:type="simple">BI</abbrev>). An asterisk on each branch indicates a clade with all well-supported values (<abbrev xmlns:xlink="http://www.w3.org/1999/xlink" xlink:title="Shimodaira and Hasegawa-approximate likelihood-ratio" id="ABBRID0EFIBI" xlink:type="simple">SH-aLRT</abbrev> ≥ 80%, aBayes ≥ 0.95, <abbrev xmlns:xlink="http://www.w3.org/1999/xlink" xlink:title="bootstrap support" id="ABBRID0EJIBI" xlink:type="simple">BS</abbrev> ≥ 95%, <abbrev xmlns:xlink="http://www.w3.org/1999/xlink" xlink:title="posterior probability values" id="ABBRID0ENIBI" xlink:type="simple">PP</abbrev> ≥ 0.95). Species numbers correspond to those in Fig. <xref ref-type="fig" rid="F1">1</xref> and Tables <xref ref-type="table" rid="T1">1</xref>, <xref ref-type="table" rid="T2">2</xref>.</p></caption><graphic xmlns:xlink="http://www.w3.org/1999/xlink" xlink:href="zookeys-1196-015_article-112146__-g002.jpg" position="float" orientation="portrait" xlink:type="simple" id="oo_1007820.jpg"><uri content-type="original_file" xlink:type="simple">https://binary.pensoft.net/fig/1007820</uri></graphic></fig><fig id="F1" position="float" orientation="portrait"><object-id xmlns:xlink="http://www.w3.org/1999/xlink" content-type="doi" xlink:type="simple">10.3897/zookeys.1196.112146.figure1</object-id><object-id xmlns:xlink="http://www.w3.org/1999/xlink" content-type="arpha" xlink:type="simple">53CC2CB8-A93F-51F2-A4FD-6D5EFBD1B8B1</object-id><label>Figure 1.</label><caption><p>Distribution map of <italic><tp:taxon-name><tp:taxon-name-part taxon-name-part-type="genus" reg="Amphidromus">Amphidromus</tp:taxon-name-part></tp:taxon-name></italic> samples recognised in this study. 1. <italic><tp:taxon-name><tp:taxon-name-part taxon-name-part-type="genus" reg="Amphidromus">Amphidromus</tp:taxon-name-part><tp:taxon-name-part taxon-name-part-type="species" reg="bozhii">bozhii</tp:taxon-name-part></tp:taxon-name></italic>; 2. <italic><tp:taxon-name><tp:taxon-name-part taxon-name-part-type="genus" reg="Amphidromus">Amphidromus</tp:taxon-name-part><tp:taxon-name-part taxon-name-part-type="species" reg="placostylus">placostylus</tp:taxon-name-part></tp:taxon-name></italic>; 3. <italic><tp:taxon-name><tp:taxon-name-part taxon-name-part-type="genus" reg="Amphidromus">Amphidromus</tp:taxon-name-part><tp:taxon-name-part taxon-name-part-type="species" reg="asperoides">asperoides</tp:taxon-name-part></tp:taxon-name></italic> sp. nov.; 4. <italic><tp:taxon-name><tp:taxon-name-part taxon-name-part-type="genus" reg="Amphidromus">Amphidromus</tp:taxon-name-part><tp:taxon-name-part taxon-name-part-type="species" reg="ingens">ingens</tp:taxon-name-part></tp:taxon-name></italic>; 5. <italic><tp:taxon-name><tp:taxon-name-part taxon-name-part-type="genus" reg="Amphidromus">Amphidromus</tp:taxon-name-part><tp:taxon-name-part taxon-name-part-type="species" reg="ingensoides">ingensoides</tp:taxon-name-part></tp:taxon-name></italic> sp. nov.; 6. <italic><tp:taxon-name><tp:taxon-name-part taxon-name-part-type="genus" reg="Amphidromus">Amphidromus</tp:taxon-name-part><tp:taxon-name-part taxon-name-part-type="species" reg="buelowi">buelowi</tp:taxon-name-part></tp:taxon-name></italic>; 7. <italic><tp:taxon-name><tp:taxon-name-part taxon-name-part-type="genus" reg="Amphidromus">Amphidromus</tp:taxon-name-part><tp:taxon-name-part taxon-name-part-type="species" reg="thachi">thachi</tp:taxon-name-part></tp:taxon-name></italic>; 8. <italic><tp:taxon-name><tp:taxon-name-part taxon-name-part-type="genus" reg="Amphidromus">Amphidromus</tp:taxon-name-part><tp:taxon-name-part taxon-name-part-type="species" reg="metabletus">metabletus</tp:taxon-name-part></tp:taxon-name></italic>; 9. <italic><tp:taxon-name><tp:taxon-name-part taxon-name-part-type="genus" reg="Amphidromus">Amphidromus</tp:taxon-name-part><tp:taxon-name-part taxon-name-part-type="species" reg="haematostoma">haematostoma</tp:taxon-name-part></tp:taxon-name></italic>; 10. <italic><tp:taxon-name><tp:taxon-name-part taxon-name-part-type="genus" reg="Amphidromus">Amphidromus</tp:taxon-name-part><tp:taxon-name-part taxon-name-part-type="species" reg="madelineae">madelineae</tp:taxon-name-part></tp:taxon-name></italic>; 11. <italic><tp:taxon-name><tp:taxon-name-part taxon-name-part-type="genus" reg="Amphidromus">Amphidromus</tp:taxon-name-part><tp:taxon-name-part taxon-name-part-type="species" reg="costifer">costifer</tp:taxon-name-part></tp:taxon-name></italic>; 12. <italic><tp:taxon-name><tp:taxon-name-part taxon-name-part-type="genus" reg="Amphidromus">Amphidromus</tp:taxon-name-part><tp:taxon-name-part taxon-name-part-type="species" reg="pankowskianus">pankowskianus</tp:taxon-name-part></tp:taxon-name></italic>; 13. <italic><tp:taxon-name><tp:taxon-name-part taxon-name-part-type="genus" reg="Amphidromus">Amphidromus</tp:taxon-name-part><tp:taxon-name-part taxon-name-part-type="species" reg="roseolabiatus">roseolabiatus</tp:taxon-name-part></tp:taxon-name></italic>. Species numbers correspond to those in Fig. <xref ref-type="fig" rid="F2">2</xref> and Tables <xref ref-type="table" rid="T1">1</xref>, <xref ref-type="table" rid="T2">2</xref>. The map was produced using QGIS (3.16.0) with SRTM Downloader plugin (<ext-link xmlns:xlink="http://www.w3.org/1999/xlink" xlink:href="https://github.com/hdus/SRTM-Downloader" ext-link-type="uri" xlink:type="simple">https://github.com/hdus/SRTM-Downloader</ext-link>), retrieving SRTM data from NASA Earth Data server (<ext-link xmlns:xlink="http://www.w3.org/1999/xlink" xlink:href="https://urs.earthdata.nasa.gov/" ext-link-type="uri" xlink:type="simple">https://urs.earthdata.nasa.gov/</ext-link>).</p></caption><graphic xmlns:xlink="http://www.w3.org/1999/xlink" xlink:href="zookeys-1196-015_article-112146__-g001.jpg" position="float" orientation="portrait" xlink:type="simple" id="oo_1007819.jpg"><uri content-type="original_file" xlink:type="simple">https://binary.pensoft.net/fig/1007819</uri></graphic></fig><table-wrap id="T2" position="float" orientation="portrait"><label>Table 2.</label><caption><p>Percentage of uncorrected pairwise interspecific distances for the partial COI (above the diagonal) and 16S rRNA (below the diagonal) gene fragments among the <italic><tp:taxon-name><tp:taxon-name-part taxon-name-part-type="genus" reg="Amphidromus">Amphidromus</tp:taxon-name-part></tp:taxon-name></italic> species in this study. Intraspecific distances for COI/16S rRNA are shown on the diagonal (bold). Species numbers correspond to those in Figs <xref ref-type="fig" rid="F1">1</xref>, <xref ref-type="fig" rid="F2">2</xref>, and Table <xref ref-type="table" rid="T1">1</xref>. The numbers of sequences used to calculate the distances of each respective gene fragment are given as <italic>n</italic> = COI,16S in the first column.</p></caption><table id="TID0EKDCK" rules="all"><tbody><tr><th rowspan="1" colspan="1" style="color: #231f20">Species</th><th rowspan="1" colspan="1" style="color: #231f20">1</th><th rowspan="1" colspan="1" style="color: #231f20">2</th><th rowspan="1" colspan="1" style="color: #231f20">3</th><th rowspan="1" colspan="1" style="color: #231f20">4</th><th rowspan="1" colspan="1" style="color: #231f20">5</th><th rowspan="1" colspan="1" style="color: #231f20">6</th><th rowspan="1" colspan="1" style="color: #231f20">7</th><th rowspan="1" colspan="1" style="color: #231f20">8</th><th rowspan="1" colspan="1" style="color: #231f20">9</th><th rowspan="1" colspan="1" style="color: #231f20">10</th><th rowspan="1" colspan="1" style="color: #231f20">11</th><th rowspan="1" colspan="1" style="color: #231f20">12</th><th rowspan="1" colspan="1" style="color: #231f20">13</th><th rowspan="1" colspan="1" style="color: #231f20">14</th><th rowspan="1" colspan="1" style="color: #231f20">15</th><th rowspan="1" colspan="1" style="color: #231f20">16</th><th rowspan="1" colspan="1" style="color: #231f20">17</th></tr><tr><td rowspan="1" colspan="1" style="color: #231f20">1. <italic><tp:taxon-name><tp:taxon-name-part taxon-name-part-type="genus" reg="Amphidromus">A.</tp:taxon-name-part><tp:taxon-name-part taxon-name-part-type="species" reg="bozhii">bozhii</tp:taxon-name-part></tp:taxon-name></italic> (<italic>n</italic> = 17, 4)</td><td rowspan="1" colspan="1" style="color: #231f20">
                <bold>0.60/ 0.13</bold>
              </td><td rowspan="1" colspan="1" style="color: #231f20">9.61</td><td rowspan="1" colspan="1" style="color: #231f20">10.33</td><td rowspan="1" colspan="1" style="color: #231f20">10.82</td><td rowspan="1" colspan="1" style="color: #231f20">9.99</td><td rowspan="1" colspan="1" style="color: #231f20">13.29</td><td rowspan="1" colspan="1" style="color: #231f20">13.04</td><td rowspan="1" colspan="1" style="color: #231f20">17.30</td><td rowspan="1" colspan="1" style="color: #231f20">19.19</td><td rowspan="1" colspan="1" style="color: #231f20">18.25</td><td rowspan="1" colspan="1" style="color: #231f20">18.88</td><td rowspan="1" colspan="1" style="color: #231f20">18.87</td><td rowspan="1" colspan="1" style="color: #231f20">17.94</td><td rowspan="1" colspan="1" style="color: #231f20">21.40</td><td rowspan="1" colspan="1" style="color: #231f20">22.36</td><td rowspan="1" colspan="1" style="color: #231f20">18.97</td><td rowspan="1" colspan="1" style="color: #231f20">18.85</td></tr><tr><td rowspan="1" colspan="1" style="color: #231f20">2. <italic><tp:taxon-name><tp:taxon-name-part taxon-name-part-type="genus" reg="Amphidromus">A.</tp:taxon-name-part><tp:taxon-name-part taxon-name-part-type="species" reg="placostylus">placostylus</tp:taxon-name-part></tp:taxon-name></italic> (<italic>n</italic> = 10, 10)</td><td rowspan="1" colspan="1" style="color: #231f20">4.32</td><td rowspan="1" colspan="1" style="color: #231f20">
                <bold>5.47/ 3.14</bold>
              </td><td rowspan="1" colspan="1" style="color: #231f20">9.83</td><td rowspan="1" colspan="1" style="color: #231f20">10.51</td><td rowspan="1" colspan="1" style="color: #231f20">10.53</td><td rowspan="1" colspan="1" style="color: #231f20">12.79</td><td rowspan="1" colspan="1" style="color: #231f20">13.04</td><td rowspan="1" colspan="1" style="color: #231f20">16.57</td><td rowspan="1" colspan="1" style="color: #231f20">19.02</td><td rowspan="1" colspan="1" style="color: #231f20">18.44</td><td rowspan="1" colspan="1" style="color: #231f20">17.89</td><td rowspan="1" colspan="1" style="color: #231f20">19.60</td><td rowspan="1" colspan="1" style="color: #231f20">18.11</td><td rowspan="1" colspan="1" style="color: #231f20">21.09</td><td rowspan="1" colspan="1" style="color: #231f20">22.16</td><td rowspan="1" colspan="1" style="color: #231f20">19.74</td><td rowspan="1" colspan="1" style="color: #231f20">19.75</td></tr><tr><td rowspan="1" colspan="1" style="color: #231f20">3. <italic><tp:taxon-name><tp:taxon-name-part taxon-name-part-type="genus" reg="Amphidromus">A.</tp:taxon-name-part><tp:taxon-name-part taxon-name-part-type="species" reg="asperoides">asperoides</tp:taxon-name-part></tp:taxon-name></italic> sp. nov. (<italic>n</italic> = 4, 4)</td><td rowspan="1" colspan="1" style="color: #231f20">3.31</td><td rowspan="1" colspan="1" style="color: #231f20">4.68</td><td rowspan="1" colspan="1" style="color: #231f20">
                <bold>0/0</bold>
              </td><td rowspan="1" colspan="1" style="color: #231f20">10.32</td><td rowspan="1" colspan="1" style="color: #231f20">10.69</td><td rowspan="1" colspan="1" style="color: #231f20">13.13</td><td rowspan="1" colspan="1" style="color: #231f20">12.69</td><td rowspan="1" colspan="1" style="color: #231f20">16.72</td><td rowspan="1" colspan="1" style="color: #231f20">18.47</td><td rowspan="1" colspan="1" style="color: #231f20">18.02</td><td rowspan="1" colspan="1" style="color: #231f20">17.12</td><td rowspan="1" colspan="1" style="color: #231f20">20.33</td><td rowspan="1" colspan="1" style="color: #231f20">18.78</td><td rowspan="1" colspan="1" style="color: #231f20">20.76</td><td rowspan="1" colspan="1" style="color: #231f20">22.41</td><td rowspan="1" colspan="1" style="color: #231f20">18.45</td><td rowspan="1" colspan="1" style="color: #231f20">18.29</td></tr><tr><td rowspan="1" colspan="1" style="color: #231f20">4. <italic><tp:taxon-name><tp:taxon-name-part taxon-name-part-type="genus" reg="Amphidromus">A.</tp:taxon-name-part><tp:taxon-name-part taxon-name-part-type="species" reg="ingens">ingens</tp:taxon-name-part></tp:taxon-name></italic> (<italic>n</italic> = 18, 16)</td><td rowspan="1" colspan="1" style="color: #231f20">2.76</td><td rowspan="1" colspan="1" style="color: #231f20">4.23</td><td rowspan="1" colspan="1" style="color: #231f20">3.02</td><td rowspan="1" colspan="1" style="color: #231f20">
                <bold>1.37/ 0.52</bold>
              </td><td rowspan="1" colspan="1" style="color: #231f20">10.20</td><td rowspan="1" colspan="1" style="color: #231f20">12.23</td><td rowspan="1" colspan="1" style="color: #231f20">12.74</td><td rowspan="1" colspan="1" style="color: #231f20">15.91</td><td rowspan="1" colspan="1" style="color: #231f20">19.12</td><td rowspan="1" colspan="1" style="color: #231f20">18.38</td><td rowspan="1" colspan="1" style="color: #231f20">17.06</td><td rowspan="1" colspan="1" style="color: #231f20">20.01</td><td rowspan="1" colspan="1" style="color: #231f20">18.26</td><td rowspan="1" colspan="1" style="color: #231f20">20.65</td><td rowspan="1" colspan="1" style="color: #231f20">20.71</td><td rowspan="1" colspan="1" style="color: #231f20">17.71</td><td rowspan="1" colspan="1" style="color: #231f20">20.01</td></tr><tr><td rowspan="1" colspan="1" style="color: #231f20">5. <italic><tp:taxon-name><tp:taxon-name-part taxon-name-part-type="genus" reg="Amphidromus">A.</tp:taxon-name-part><tp:taxon-name-part taxon-name-part-type="species" reg="ingensoides">ingensoides</tp:taxon-name-part></tp:taxon-name></italic> sp. nov. (<italic>n</italic> = 4, 4)</td><td rowspan="1" colspan="1" style="color: #231f20">4.25</td><td rowspan="1" colspan="1" style="color: #231f20">5.14</td><td rowspan="1" colspan="1" style="color: #231f20">4.61</td><td rowspan="1" colspan="1" style="color: #231f20">4.19</td><td rowspan="1" colspan="1" style="color: #231f20">
                <bold>3.32/ 1.45</bold>
              </td><td rowspan="1" colspan="1" style="color: #231f20">13.51</td><td rowspan="1" colspan="1" style="color: #231f20">12.80</td><td rowspan="1" colspan="1" style="color: #231f20">16.27</td><td rowspan="1" colspan="1" style="color: #231f20">19.16</td><td rowspan="1" colspan="1" style="color: #231f20">19.48</td><td rowspan="1" colspan="1" style="color: #231f20">17.63</td><td rowspan="1" colspan="1" style="color: #231f20">19.98</td><td rowspan="1" colspan="1" style="color: #231f20">19.20</td><td rowspan="1" colspan="1" style="color: #231f20">21.76</td><td rowspan="1" colspan="1" style="color: #231f20">21.62</td><td rowspan="1" colspan="1" style="color: #231f20">18.18</td><td rowspan="1" colspan="1" style="color: #231f20">19.23</td></tr><tr><td rowspan="1" colspan="1" style="color: #231f20">6. <italic><tp:taxon-name><tp:taxon-name-part taxon-name-part-type="genus" reg="Amphidromus">A.</tp:taxon-name-part><tp:taxon-name-part taxon-name-part-type="species" reg="buelowi">buelowi</tp:taxon-name-part></tp:taxon-name></italic> (<italic>n</italic> = 7, 7)</td><td rowspan="1" colspan="1" style="color: #231f20">5.00</td><td rowspan="1" colspan="1" style="color: #231f20">5.60</td><td rowspan="1" colspan="1" style="color: #231f20">4.61</td><td rowspan="1" colspan="1" style="color: #231f20">4.61</td><td rowspan="1" colspan="1" style="color: #231f20">4.89</td><td rowspan="1" colspan="1" style="color: #231f20">
                <bold>1.25/ 0.19</bold>
              </td><td rowspan="1" colspan="1" style="color: #231f20">13.40</td><td rowspan="1" colspan="1" style="color: #231f20">17.05</td><td rowspan="1" colspan="1" style="color: #231f20">18.72</td><td rowspan="1" colspan="1" style="color: #231f20">18.79</td><td rowspan="1" colspan="1" style="color: #231f20">18.47</td><td rowspan="1" colspan="1" style="color: #231f20">20.63</td><td rowspan="1" colspan="1" style="color: #231f20">18.32</td><td rowspan="1" colspan="1" style="color: #231f20">21.01</td><td rowspan="1" colspan="1" style="color: #231f20">21.78</td><td rowspan="1" colspan="1" style="color: #231f20">18.75</td><td rowspan="1" colspan="1" style="color: #231f20">19.04</td></tr><tr><td rowspan="1" colspan="1" style="color: #231f20">7. <italic><tp:taxon-name><tp:taxon-name-part taxon-name-part-type="genus" reg="Amphidromus">A.</tp:taxon-name-part><tp:taxon-name-part taxon-name-part-type="species" reg="thachi">thachi</tp:taxon-name-part></tp:taxon-name></italic> (<italic>n</italic> = 8, 8)</td><td rowspan="1" colspan="1" style="color: #231f20">7.41</td><td rowspan="1" colspan="1" style="color: #231f20">8.21</td><td rowspan="1" colspan="1" style="color: #231f20">6.22</td><td rowspan="1" colspan="1" style="color: #231f20">7.19</td><td rowspan="1" colspan="1" style="color: #231f20">6.90</td><td rowspan="1" colspan="1" style="color: #231f20">6.36</td><td rowspan="1" colspan="1" style="color: #231f20">
                <bold>2.21/ 1.07</bold>
              </td><td rowspan="1" colspan="1" style="color: #231f20">16.32</td><td rowspan="1" colspan="1" style="color: #231f20">19.81</td><td rowspan="1" colspan="1" style="color: #231f20">19.43</td><td rowspan="1" colspan="1" style="color: #231f20">16.81</td><td rowspan="1" colspan="1" style="color: #231f20">19.67</td><td rowspan="1" colspan="1" style="color: #231f20">18.31</td><td rowspan="1" colspan="1" style="color: #231f20">20.81</td><td rowspan="1" colspan="1" style="color: #231f20">21.03</td><td rowspan="1" colspan="1" style="color: #231f20">18.05</td><td rowspan="1" colspan="1" style="color: #231f20">19.28</td></tr><tr><td rowspan="1" colspan="1" style="color: #231f20">8. <italic><tp:taxon-name><tp:taxon-name-part taxon-name-part-type="genus" reg="Amphidromus">A.</tp:taxon-name-part><tp:taxon-name-part taxon-name-part-type="species" reg="metabletus">metabletus</tp:taxon-name-part></tp:taxon-name></italic> (<italic>n</italic> = 14, 13)</td><td rowspan="1" colspan="1" style="color: #231f20">11.08</td><td rowspan="1" colspan="1" style="color: #231f20">12.11</td><td rowspan="1" colspan="1" style="color: #231f20">11.67</td><td rowspan="1" colspan="1" style="color: #231f20">12.04</td><td rowspan="1" colspan="1" style="color: #231f20">10.84</td><td rowspan="1" colspan="1" style="color: #231f20">11.40</td><td rowspan="1" colspan="1" style="color: #231f20">10.68</td><td rowspan="1" colspan="1" style="color: #231f20">
                <bold>1.28/ 0.58</bold>
              </td><td rowspan="1" colspan="1" style="color: #231f20">20.40</td><td rowspan="1" colspan="1" style="color: #231f20">19.43</td><td rowspan="1" colspan="1" style="color: #231f20">16.63</td><td rowspan="1" colspan="1" style="color: #231f20">20.47</td><td rowspan="1" colspan="1" style="color: #231f20">18.53</td><td rowspan="1" colspan="1" style="color: #231f20">20.56</td><td rowspan="1" colspan="1" style="color: #231f20">21.53</td><td rowspan="1" colspan="1" style="color: #231f20">18.30</td><td rowspan="1" colspan="1" style="color: #231f20">19.25</td></tr><tr><td rowspan="1" colspan="1" style="color: #231f20">9. <italic><tp:taxon-name><tp:taxon-name-part taxon-name-part-type="genus" reg="Amphidromus">A.</tp:taxon-name-part><tp:taxon-name-part taxon-name-part-type="species" reg="haematostoma">haematostoma</tp:taxon-name-part></tp:taxon-name></italic> (<italic>n</italic> = 7, 5)</td><td rowspan="1" colspan="1" style="color: #231f20">10.53</td><td rowspan="1" colspan="1" style="color: #231f20">10.80</td><td rowspan="1" colspan="1" style="color: #231f20">10.10</td><td rowspan="1" colspan="1" style="color: #231f20">9.59</td><td rowspan="1" colspan="1" style="color: #231f20">9.66</td><td rowspan="1" colspan="1" style="color: #231f20">9.38</td><td rowspan="1" colspan="1" style="color: #231f20">10.52</td><td rowspan="1" colspan="1" style="color: #231f20">12.59</td><td rowspan="1" colspan="1" style="color: #231f20">
                <bold>10.03/ 1.99</bold>
              </td><td rowspan="1" colspan="1" style="color: #231f20">13.93</td><td rowspan="1" colspan="1" style="color: #231f20">20.61</td><td rowspan="1" colspan="1" style="color: #231f20">22.44</td><td rowspan="1" colspan="1" style="color: #231f20">21.43</td><td rowspan="1" colspan="1" style="color: #231f20">20.76</td><td rowspan="1" colspan="1" style="color: #231f20">23.28</td><td rowspan="1" colspan="1" style="color: #231f20">21.39</td><td rowspan="1" colspan="1" style="color: #231f20">21.74</td></tr><tr><td rowspan="1" colspan="1" style="color: #231f20">10. <italic><tp:taxon-name><tp:taxon-name-part taxon-name-part-type="genus" reg="Amphidromus">A.</tp:taxon-name-part><tp:taxon-name-part taxon-name-part-type="species" reg="madelineae">madelineae</tp:taxon-name-part></tp:taxon-name></italic> (<italic>n</italic> = 5, 5)</td><td rowspan="1" colspan="1" style="color: #231f20">9.71</td><td rowspan="1" colspan="1" style="color: #231f20">9.89</td><td rowspan="1" colspan="1" style="color: #231f20">9.17</td><td rowspan="1" colspan="1" style="color: #231f20">8.10</td><td rowspan="1" colspan="1" style="color: #231f20">8.78</td><td rowspan="1" colspan="1" style="color: #231f20">9.26</td><td rowspan="1" colspan="1" style="color: #231f20">9.66</td><td rowspan="1" colspan="1" style="color: #231f20">11.63</td><td rowspan="1" colspan="1" style="color: #231f20">6.04</td><td rowspan="1" colspan="1" style="color: #231f20">
                <bold>2.19/ 0.33</bold>
              </td><td rowspan="1" colspan="1" style="color: #231f20">17.81</td><td rowspan="1" colspan="1" style="color: #231f20">21.12</td><td rowspan="1" colspan="1" style="color: #231f20">19.61</td><td rowspan="1" colspan="1" style="color: #231f20">20.26</td><td rowspan="1" colspan="1" style="color: #231f20">22.90</td><td rowspan="1" colspan="1" style="color: #231f20">21.62</td><td rowspan="1" colspan="1" style="color: #231f20">20.60</td></tr><tr><td rowspan="1" colspan="1" style="color: #231f20">11. <italic><tp:taxon-name><tp:taxon-name-part taxon-name-part-type="genus" reg="Amphidromus">A.</tp:taxon-name-part><tp:taxon-name-part taxon-name-part-type="species" reg="costifer">costifer</tp:taxon-name-part></tp:taxon-name></italic> (<italic>n</italic> = 3, 16)</td><td rowspan="1" colspan="1" style="color: #231f20">15.45</td><td rowspan="1" colspan="1" style="color: #231f20">15.56</td><td rowspan="1" colspan="1" style="color: #231f20">14.85</td><td rowspan="1" colspan="1" style="color: #231f20">15.33</td><td rowspan="1" colspan="1" style="color: #231f20">14.91</td><td rowspan="1" colspan="1" style="color: #231f20">13.44</td><td rowspan="1" colspan="1" style="color: #231f20">13.69</td><td rowspan="1" colspan="1" style="color: #231f20">14.41</td><td rowspan="1" colspan="1" style="color: #231f20">16.00</td><td rowspan="1" colspan="1" style="color: #231f20">16.02</td><td rowspan="1" colspan="1" style="color: #231f20">
                <bold>7.84/ 3.39</bold>
              </td><td rowspan="1" colspan="1" style="color: #231f20">19.53</td><td rowspan="1" colspan="1" style="color: #231f20">19.31</td><td rowspan="1" colspan="1" style="color: #231f20">20.38</td><td rowspan="1" colspan="1" style="color: #231f20">21.73</td><td rowspan="1" colspan="1" style="color: #231f20">20.23</td><td rowspan="1" colspan="1" style="color: #231f20">18.90</td></tr><tr><td rowspan="1" colspan="1" style="color: #231f20">12. <italic><tp:taxon-name><tp:taxon-name-part taxon-name-part-type="genus" reg="Amphidromus">A.</tp:taxon-name-part><tp:taxon-name-part taxon-name-part-type="species" reg="pankowskianus">pankowskianus</tp:taxon-name-part></tp:taxon-name></italic> (<italic>n</italic> = 8, 1)</td><td rowspan="1" colspan="1" style="color: #231f20">13.72</td><td rowspan="1" colspan="1" style="color: #231f20">14.18</td><td rowspan="1" colspan="1" style="color: #231f20">14.20</td><td rowspan="1" colspan="1" style="color: #231f20">13.44</td><td rowspan="1" colspan="1" style="color: #231f20">13.61</td><td rowspan="1" colspan="1" style="color: #231f20">12.50</td><td rowspan="1" colspan="1" style="color: #231f20">14.31</td><td rowspan="1" colspan="1" style="color: #231f20">13.78</td><td rowspan="1" colspan="1" style="color: #231f20">14.01</td><td rowspan="1" colspan="1" style="color: #231f20">13.15</td><td rowspan="1" colspan="1" style="color: #231f20">14.37</td><td rowspan="1" colspan="1" style="color: #231f20">
                <bold>0.19/NA</bold>
              </td><td rowspan="1" colspan="1" style="color: #231f20">13.02</td><td rowspan="1" colspan="1" style="color: #231f20">20.49</td><td rowspan="1" colspan="1" style="color: #231f20">21.57</td><td rowspan="1" colspan="1" style="color: #231f20">19.59</td><td rowspan="1" colspan="1" style="color: #231f20">20.38</td></tr><tr><td rowspan="1" colspan="1" style="color: #231f20">13. <italic><tp:taxon-name><tp:taxon-name-part taxon-name-part-type="genus" reg="Amphidromus">A.</tp:taxon-name-part><tp:taxon-name-part taxon-name-part-type="species" reg="roseolabiatus">roseolabiatus</tp:taxon-name-part></tp:taxon-name></italic> (<italic>n</italic> = 4, 4)</td><td rowspan="1" colspan="1" style="color: #231f20">14.28</td><td rowspan="1" colspan="1" style="color: #231f20">14.21</td><td rowspan="1" colspan="1" style="color: #231f20">13.91</td><td rowspan="1" colspan="1" style="color: #231f20">14.09</td><td rowspan="1" colspan="1" style="color: #231f20">15.10</td><td rowspan="1" colspan="1" style="color: #231f20">13.23</td><td rowspan="1" colspan="1" style="color: #231f20">13.03</td><td rowspan="1" colspan="1" style="color: #231f20">15.51</td><td rowspan="1" colspan="1" style="color: #231f20">14.56</td><td rowspan="1" colspan="1" style="color: #231f20">13.08</td><td rowspan="1" colspan="1" style="color: #231f20">15.31</td><td rowspan="1" colspan="1" style="color: #231f20">6.14</td><td rowspan="1" colspan="1" style="color: #231f20">
                <bold>0/0</bold>
              </td><td rowspan="1" colspan="1" style="color: #231f20">20.16</td><td rowspan="1" colspan="1" style="color: #231f20">21.93</td><td rowspan="1" colspan="1" style="color: #231f20">18.97</td><td rowspan="1" colspan="1" style="color: #231f20">19.08</td></tr><tr><td rowspan="1" colspan="1" style="color: #231f20">14. <italic><tp:taxon-name><tp:taxon-name-part taxon-name-part-type="genus" reg="Amphidromus">A.</tp:taxon-name-part><tp:taxon-name-part taxon-name-part-type="species" reg="cruentatus">cruentatus</tp:taxon-name-part></tp:taxon-name></italic> (<italic>n</italic> = 18, 19)</td><td rowspan="1" colspan="1" style="color: #231f20">10.17</td><td rowspan="1" colspan="1" style="color: #231f20">9.93</td><td rowspan="1" colspan="1" style="color: #231f20">10.82</td><td rowspan="1" colspan="1" style="color: #231f20">9.71</td><td rowspan="1" colspan="1" style="color: #231f20">9.90</td><td rowspan="1" colspan="1" style="color: #231f20">10.26</td><td rowspan="1" colspan="1" style="color: #231f20">11.11</td><td rowspan="1" colspan="1" style="color: #231f20">12.04</td><td rowspan="1" colspan="1" style="color: #231f20">11.37</td><td rowspan="1" colspan="1" style="color: #231f20">12.17</td><td rowspan="1" colspan="1" style="color: #231f20">15.39</td><td rowspan="1" colspan="1" style="color: #231f20">14.21</td><td rowspan="1" colspan="1" style="color: #231f20">15.63</td><td rowspan="1" colspan="1" style="color: #231f20">
                <bold>3.15/ 1.17</bold>
              </td><td rowspan="1" colspan="1" style="color: #231f20">24.16</td><td rowspan="1" colspan="1" style="color: #231f20">20.13</td><td rowspan="1" colspan="1" style="color: #231f20">21.37</td></tr><tr><td rowspan="1" colspan="1" style="color: #231f20">15. <italic><tp:taxon-name><tp:taxon-name-part taxon-name-part-type="genus" reg="Amphidromus">A.</tp:taxon-name-part><tp:taxon-name-part taxon-name-part-type="species" reg="contrarius">contrarius</tp:taxon-name-part></tp:taxon-name></italic> (<italic>n</italic> = 1, 1)</td><td rowspan="1" colspan="1" style="color: #231f20">15.62</td><td rowspan="1" colspan="1" style="color: #231f20">16.12</td><td rowspan="1" colspan="1" style="color: #231f20">15.90</td><td rowspan="1" colspan="1" style="color: #231f20">16.04</td><td rowspan="1" colspan="1" style="color: #231f20">15.56</td><td rowspan="1" colspan="1" style="color: #231f20">15.41</td><td rowspan="1" colspan="1" style="color: #231f20">15.57</td><td rowspan="1" colspan="1" style="color: #231f20">16.74</td><td rowspan="1" colspan="1" style="color: #231f20">16.41</td><td rowspan="1" colspan="1" style="color: #231f20">15.16</td><td rowspan="1" colspan="1" style="color: #231f20">14.91</td><td rowspan="1" colspan="1" style="color: #231f20">14.29</td><td rowspan="1" colspan="1" style="color: #231f20">14.91</td><td rowspan="1" colspan="1" style="color: #231f20">16.11</td><td rowspan="1" colspan="1" style="color: #231f20">
                <bold>NA/NA</bold>
              </td><td rowspan="1" colspan="1" style="color: #231f20">21.65</td><td rowspan="1" colspan="1" style="color: #231f20">21.95</td></tr><tr><td rowspan="1" colspan="1" style="color: #231f20">16. <italic><tp:taxon-name><tp:taxon-name-part taxon-name-part-type="genus" reg="Amphidromus">A.</tp:taxon-name-part><tp:taxon-name-part taxon-name-part-type="species" reg="perversus">perversus</tp:taxon-name-part></tp:taxon-name></italic> (<italic>n</italic> = 1, 1)</td><td rowspan="1" colspan="1" style="color: #231f20">13.75</td><td rowspan="1" colspan="1" style="color: #231f20">14.08</td><td rowspan="1" colspan="1" style="color: #231f20">14.00</td><td rowspan="1" colspan="1" style="color: #231f20">13.44</td><td rowspan="1" colspan="1" style="color: #231f20">14.51</td><td rowspan="1" colspan="1" style="color: #231f20">14.70</td><td rowspan="1" colspan="1" style="color: #231f20">14.93</td><td rowspan="1" colspan="1" style="color: #231f20">16.18</td><td rowspan="1" colspan="1" style="color: #231f20">15.89</td><td rowspan="1" colspan="1" style="color: #231f20">13.09</td><td rowspan="1" colspan="1" style="color: #231f20">13.86</td><td rowspan="1" colspan="1" style="color: #231f20">13.61</td><td rowspan="1" colspan="1" style="color: #231f20">13.09</td><td rowspan="1" colspan="1" style="color: #231f20">15.46</td><td rowspan="1" colspan="1" style="color: #231f20">13.45</td><td rowspan="1" colspan="1" style="color: #231f20">
                <bold>NA/NA</bold>
              </td><td rowspan="1" colspan="1" style="color: #231f20">18.29</td></tr><tr><td rowspan="1" colspan="1" style="color: #231f20">17. <italic><tp:taxon-name><tp:taxon-name-part taxon-name-part-type="genus" reg="Amphidromus">A.</tp:taxon-name-part><tp:taxon-name-part taxon-name-part-type="species" reg="sinistralis">sinistralis</tp:taxon-name-part></tp:taxon-name></italic> (<italic>n</italic> = 1, 0)</td><td rowspan="1" colspan="1" style="color: #231f20">NA</td><td rowspan="1" colspan="1" style="color: #231f20">NA</td><td rowspan="1" colspan="1" style="color: #231f20">NA</td><td rowspan="1" colspan="1" style="color: #231f20">NA</td><td rowspan="1" colspan="1" style="color: #231f20">NA</td><td rowspan="1" colspan="1" style="color: #231f20">NA</td><td rowspan="1" colspan="1" style="color: #231f20">NA</td><td rowspan="1" colspan="1" style="color: #231f20">NA</td><td rowspan="1" colspan="1" style="color: #231f20">NA</td><td rowspan="1" colspan="1" style="color: #231f20">NA</td><td rowspan="1" colspan="1" style="color: #231f20">NA</td><td rowspan="1" colspan="1" style="color: #231f20">NA</td><td rowspan="1" colspan="1" style="color: #231f20">NA</td><td rowspan="1" colspan="1" style="color: #231f20">NA</td><td rowspan="1" colspan="1" style="color: #231f20">NA</td><td rowspan="1" colspan="1" style="color: #231f20">NA</td><td rowspan="1" colspan="1" style="color: #231f20">
                <bold>NA/NA</bold>
              </td></tr></tbody></table></table-wrap></tp:treatment-sec><ref-list><ref id="B16"><mixed-citation xmlns:xlink="http://www.w3.org/1999/xlink" xlink:type="simple"><person-group><name name-style="western"><surname>Fulton</surname><given-names>HC</given-names></name></person-group> (<year>1896</year>) <article-title>A list of the species of <italic><tp:taxon-name><tp:taxon-name-part taxon-name-part-type="genus">Amphidromus</tp:taxon-name-part></tp:taxon-name></italic>, Albers, with critical notes and descriptions of some hitherto undescribed species and varieties.</article-title><source>Annals &amp; Magazine of Natural History</source><volume>17</volume>(<issue>97</issue>): <fpage>66</fpage>–<lpage>94</lpage>. <ext-link xlink:href="10.1080/00222939608680326" ext-link-type="doi" xlink:type="simple">https://doi.org/10.1080/00222939608680326</ext-link></mixed-citation></ref><ref id="B39"><mixed-citation xmlns:xlink="http://www.w3.org/1999/xlink" xlink:type="simple"><person-group><name name-style="western"><surname>Möllendorff</surname><given-names>OF von</given-names></name></person-group> (<year>1898</year>) <article-title>Die Binnenmollusken Annams.</article-title><source>Nachrichtsblatt der Deutschen Malakozoologischen Gesellschaft</source><volume>30</volume>: <fpage>65</fpage>–<lpage>85</lpage>. <ext-link xlink:href="https://www.biodiversitylibrary.org/item/89671" ext-link-type="uri" xlink:type="simple">https://www.biodiversitylibrary.org/item/89671</ext-link></mixed-citation></ref><ref id="B48"><mixed-citation xmlns:xlink="http://www.w3.org/1999/xlink" xlink:type="simple"><person-group><name name-style="western"><surname>Pilsbry</surname><given-names>HA</given-names></name></person-group> (<year>1900</year>) <source>Manual of Conchology, Second Series, Vol. 13.</source><publisher-name>Academy of Natural Sciences of Philadelphia</publisher-name>, <publisher-loc>Philadelphia</publisher-loc>, <size units="page">253 pp</size>. <ext-link xlink:href="https://www.biodiversitylibrary.org/item/16708" ext-link-type="uri" xlink:type="simple">https://www.biodiversitylibrary.org/item/16708</ext-link></mixed-citation></ref><ref id="B14"><mixed-citation xmlns:xlink="http://www.w3.org/1999/xlink" xlink:type="simple"><person-group><name name-style="western"><surname>Fischer</surname><given-names>H</given-names></name><name name-style="western"><surname>Dautzenberg</surname><given-names>P</given-names></name></person-group> (<year>1904</year>) <article-title>Catalogue des mollusques terrestres et fluviatiles de ľIndo-Chine orientale cités jusqu’ à ce jour.</article-title> In: <person-group><name name-style="western"><surname>Leroux</surname><given-names>E</given-names></name></person-group> (<role>Ed.</role>) <issue-title>Mission Pavie Indo-Chine 1879-1895, Études diverses III Recherches sur l’histoire naturelle de l’Indo-Chine orientale.</issue-title><source>Leroux, E., Paris</source>, <fpage>390</fpage>–<lpage>450</lpage>. <ext-link xlink:href="10.5962/bhl.title.50990" ext-link-type="doi" xlink:type="simple">https://doi.org/10.5962/bhl.title.50990</ext-link></mixed-citation></ref><ref id="B34"><mixed-citation xmlns:xlink="http://www.w3.org/1999/xlink" xlink:type="simple"><person-group><name name-style="western"><surname>Laidlaw</surname><given-names>FF</given-names></name><name name-style="western"><surname>Solem</surname><given-names>A</given-names></name></person-group> (<year>1961</year>) <article-title>The land snail genus <italic><tp:taxon-name><tp:taxon-name-part taxon-name-part-type="genus">Amphidromus</tp:taxon-name-part></tp:taxon-name></italic>: A synoptic catalogue. Fieldiana.</article-title><source>Zoology</source><volume>41</volume>: <fpage>507</fpage>–<lpage>677</lpage>. <ext-link xlink:href="10.5962/bhl.title.2832" ext-link-type="doi" xlink:type="simple">https://doi.org/10.5962/bhl.title.2832</ext-link></mixed-citation></ref><ref id="B56"><mixed-citation xmlns:xlink="http://www.w3.org/1999/xlink" xlink:type="simple"><person-group><name name-style="western"><surname>Schileyko</surname><given-names>AA</given-names></name></person-group> (<year>2011</year>) <article-title>Check-list of land pulmonate molluscs of Vietnam (<tp:taxon-name><tp:taxon-name-part taxon-name-part-type="class">Gastropoda</tp:taxon-name-part></tp:taxon-name>: <tp:taxon-name><tp:taxon-name-part taxon-name-part-type="order">Stylommatophora</tp:taxon-name-part></tp:taxon-name>).</article-title><source>Ruthenica</source><volume>21</volume>: <fpage>1</fpage>–<lpage>68</lpage>. <ext-link xlink:href="https://www.biotaxa.org/Ruthenica/article/view/3603" ext-link-type="uri" xlink:type="simple">https://www.biotaxa.org/Ruthenica/article/view/3603</ext-link></mixed-citation></ref><ref id="B68"><mixed-citation xmlns:xlink="http://www.w3.org/1999/xlink" xlink:type="simple"><person-group><name name-style="western"><surname>Sutcharit</surname><given-names>C</given-names></name><name name-style="western"><surname>Ablett</surname><given-names>J</given-names></name><name name-style="western"><surname>Tongkerd</surname><given-names>P</given-names></name><name name-style="western"><surname>Naggs</surname><given-names>F</given-names></name><name name-style="western"><surname>Panha</surname><given-names>S</given-names></name></person-group> (<year>2015</year>) <article-title>Illustrated type catalogue of <italic><tp:taxon-name><tp:taxon-name-part taxon-name-part-type="genus">Amphidromus</tp:taxon-name-part></tp:taxon-name></italic> Albers, 1850 in the Natural History Museum, London, and descriptions of two new species.</article-title><source>ZooKeys</source><volume>492</volume>: <fpage>49</fpage>–<lpage>105</lpage>. <ext-link xlink:href="10.3897/zookeys.492.8641" ext-link-type="doi" xlink:type="simple">https://doi.org/10.3897/zookeys.492.8641</ext-link></mixed-citation></ref><ref id="B75"><mixed-citation xmlns:xlink="http://www.w3.org/1999/xlink" xlink:type="simple"><person-group><name name-style="western"><surname>Thach</surname><given-names>NN</given-names></name></person-group> (<year>2020a</year>) <source>New shells of South Asia. Vol. 2. Seashells*Freshwater*Land snails. With one New Genus and 140 New Species &amp; Subspecies, Reply to comments made in error.</source><publisher-name>48HRBooks Company</publisher-name>, <publisher-loc>Akron, Ohio, USA</publisher-loc>, <size units="page">189 pp</size>.</mixed-citation></ref><ref id="B77"><mixed-citation xmlns:xlink="http://www.w3.org/1999/xlink" xlink:type="simple"><person-group><name name-style="western"><surname>Thach</surname><given-names>NN</given-names></name></person-group> (<year>2021</year>) <source>New shells of South Asia and Taiwan, China, Tanzania. Seashells*Freshwater*Land snails. With 116 new species and subspecies and rejected synonyms, accepted species.</source><publisher-name>48HRBooks Company</publisher-name>, <publisher-loc>Akron, Ohio, USA</publisher-loc>, <size units="page">202 pp</size>.</mixed-citation></ref><ref id="B35"><mixed-citation xmlns:xlink="http://www.w3.org/1999/xlink" xlink:type="simple"><person-group><name name-style="western"><surname>Lee</surname><given-names>C-T</given-names></name><name name-style="western"><surname>Huang</surname><given-names>C-W</given-names></name><name name-style="western"><surname>Hwang</surname><given-names>C-C</given-names></name><name name-style="western"><surname>Sutcharit</surname><given-names>C</given-names></name><name name-style="western"><surname>Jirapatrasilp</surname><given-names>P</given-names></name></person-group> (<year>2022</year>) Arboreal snail genus <italic><tp:taxon-name><tp:taxon-name-part taxon-name-part-type="genus">Amphidromus</tp:taxon-name-part></tp:taxon-name></italic> Albers, 1850 of Southeast Asia: Shell polymorphism of <italic><tp:taxon-name><tp:taxon-name-part taxon-name-part-type="genus">Amphidromus</tp:taxon-name-part><tp:taxon-name-part taxon-name-part-type="species">cruentatus</tp:taxon-name-part></tp:taxon-name></italic> (Morelet, 1875) revealed by phylogenetic and morphometric analyses. PLOS ONE 17(8): e0272966. <ext-link xlink:href="10.1371/journal.pone.0272966" ext-link-type="doi" xlink:type="simple">https://doi.org/10.1371/journal.pone.0272966</ext-link></mixed-citation></ref><ref id="B32"><mixed-citation xmlns:xlink="http://www.w3.org/1999/xlink" xlink:type="simple"><person-group><name name-style="western"><surname>Köhler</surname><given-names>F</given-names></name><name name-style="western"><surname>Criscione</surname><given-names>F</given-names></name></person-group> (<year>2015</year>) <article-title>A molecular phylogeny of camaenid land snails from north-western Australia unravels widespread homoplasy in morphological characters (<tp:taxon-name><tp:taxon-name-part taxon-name-part-type="class">Gastropoda</tp:taxon-name-part></tp:taxon-name>, <tp:taxon-name><tp:taxon-name-part taxon-name-part-type="superfamily">Helicoidea</tp:taxon-name-part></tp:taxon-name>).</article-title><source>Molecular Phylogenetics and Evolution</source><volume>83</volume>: <fpage>44</fpage>–<lpage>55</lpage>. <ext-link xlink:href="10.1016/j.ympev.2014.11.009" ext-link-type="doi" xlink:type="simple">https://doi.org/10.1016/j.ympev.2014.11.009</ext-link></mixed-citation></ref><ref id="B28"><mixed-citation xmlns:xlink="http://www.w3.org/1999/xlink" xlink:type="simple"><person-group><name name-style="western"><surname>Jirapatrasilp</surname><given-names>P</given-names></name><name name-style="western"><surname>Huang</surname><given-names>C-W</given-names></name><name name-style="western"><surname>Hwang</surname><given-names>C-C</given-names></name><name name-style="western"><surname>Sutcharit</surname><given-names>C</given-names></name><name name-style="western"><surname>Lee</surname><given-names>C-T</given-names></name></person-group> (<year>2022</year>) <article-title>Convergent evolution of <italic><tp:taxon-name><tp:taxon-name-part taxon-name-part-type="genus">Amphidromus</tp:taxon-name-part></tp:taxon-name></italic>-like colourful arboreal snails and phylogenetic relationship of East Asian camaenids, with description of a new <italic><tp:taxon-name><tp:taxon-name-part taxon-name-part-type="genus">Aegistohadra</tp:taxon-name-part></tp:taxon-name></italic> species (Helicoidei, <tp:taxon-name><tp:taxon-name-part taxon-name-part-type="family">Camaenidae</tp:taxon-name-part></tp:taxon-name>, <tp:taxon-name><tp:taxon-name-part taxon-name-part-type="subfamily">Bradybaeninae</tp:taxon-name-part></tp:taxon-name>).</article-title><source>Invertebrate Systematics</source><volume>36</volume>(<issue>3</issue>): <fpage>244</fpage>–<lpage>290</lpage>. <ext-link xlink:href="10.1071/IS21015" ext-link-type="doi" xlink:type="simple">https://doi.org/10.1071/IS21015</ext-link></mixed-citation></ref><ref id="B12"><mixed-citation xmlns:xlink="http://www.w3.org/1999/xlink" xlink:type="simple"><person-group><name name-style="western"><surname>Ding</surname><given-names>H-L</given-names></name><name name-style="western"><surname>Wang</surname><given-names>P</given-names></name><name name-style="western"><surname>Qian</surname><given-names>Z-X</given-names></name><name name-style="western"><surname>Lin</surname><given-names>J-H</given-names></name><name name-style="western"><surname>Zhou</surname><given-names>W</given-names></name><name name-style="western"><surname>Hwang</surname><given-names>C</given-names></name><name name-style="western"><surname>Ai</surname><given-names>H-M</given-names></name></person-group> (<year>2016</year>) <article-title>Revision of sinistral land snails of the genus <italic><tp:taxon-name><tp:taxon-name-part taxon-name-part-type="genus">Camaena</tp:taxon-name-part></tp:taxon-name></italic> (<tp:taxon-name><tp:taxon-name-part taxon-name-part-type="order">Stylommatophora</tp:taxon-name-part></tp:taxon-name>, <tp:taxon-name><tp:taxon-name-part taxon-name-part-type="family">Camaenidae</tp:taxon-name-part></tp:taxon-name>) from China based on morphological and molecular data, with description of a new species from Guangxi, China.</article-title><source>ZooKeys</source><volume>584</volume>: <fpage>25</fpage>–<lpage>48</lpage>. <ext-link xlink:href="10.3897/zookeys.584.7173" ext-link-type="doi" xlink:type="simple">https://doi.org/10.3897/zookeys.584.7173</ext-link></mixed-citation></ref><ref id="B61"><mixed-citation xmlns:xlink="http://www.w3.org/1999/xlink" xlink:type="simple"><person-group><name name-style="western"><surname>Smith</surname><given-names>EA</given-names></name></person-group> (<year>1893</year>) <article-title>Descriptions of six new species of land shells from Annam.</article-title><source>Proceedings of the Malacological Society of London</source><volume>1</volume>: <fpage>10</fpage>–<lpage>13</lpage>. <ext-link xlink:href="10.1093/oxfordjournals.mollus.a064066" ext-link-type="doi" xlink:type="simple">https://doi.org/10.1093/oxfordjournals.mollus.a064066</ext-link></mixed-citation></ref><ref id="B10"><mixed-citation xmlns:xlink="http://www.w3.org/1999/xlink" xlink:type="simple"><person-group><name name-style="western"><surname>Davison</surname><given-names>A</given-names></name><name name-style="western"><surname>Blackie</surname><given-names>RLE</given-names></name><name name-style="western"><surname>Scothern</surname><given-names>GP</given-names></name></person-group> (<year>2009</year>) <article-title>DNA barcoding of stylommatophoran land snails: A test of existing sequences.</article-title><source>Molecular Ecology Resources</source><volume>9</volume>(<issue>4</issue>): <fpage>1092</fpage>–<lpage>1101</lpage>. <ext-link xlink:href="10.1111/j.1755-0998.2009.02559.x" ext-link-type="doi" xlink:type="simple">https://doi.org/10.1111/j.1755-0998.2009.02559.x</ext-link></mixed-citation></ref></ref-list></tp:taxon-treatment>
