# Supplementary material for: ﻿The arboreal snail genus Amphidromus Albers, 1850 (Eupulmonata, Camaenidae) of Southeast Asia: 1. Molecular systematics of some Vietnamese species and related species from Cambodia, Indonesia, and Laos
Source: Zookeys. 2024 Mar 22;1196:15–78. doi: 10.3897/zookeys.1196.112146 (PMC10980882; doi:10.3897/zookeys.1196.112146)
Supplement: XML Treatment for Amphidromus pankowskianus [file zookeys.1196.112146-treatment14.xml]

<!DOCTYPE tp:taxon-treatment
  PUBLIC "-//TaxonX//DTD Taxonomic Treatment Publishing DTD v0 20100105//EN" "tax-treatment-NSO.dtd">
<tp:taxon-treatment xmlns:tp="http://www.plazi.org/taxpub"><tp:treatment-meta><kwd-group><label>Taxon classification</label><kwd>
                <named-content content-type="kingdom">Animalia</named-content>
              </kwd><kwd>
                <named-content content-type="order">Stylommatophora</named-content>
              </kwd><kwd>
                <named-content content-type="family">Camaenidae</named-content>
              </kwd></kwd-group><mixed-citation publication-type="journal"><person-group><name><surname>Jirapatrasilp</surname><given-names>Parin</given-names></name><name><surname>Huang</surname><given-names>Chih-Wei</given-names></name><name><surname>Sutcharit</surname><given-names>Chirasak</given-names></name><name><surname>Lee</surname><given-names>Chi-Tse</given-names></name></person-group><article-title>﻿The arboreal snail genus <italic><tp:taxon-name><tp:taxon-name-part taxon-name-part-type="genus" reg="Amphidromus">Amphidromus</tp:taxon-name-part></tp:taxon-name></italic> Albers, 1850 (<tp:taxon-name><tp:taxon-name-part taxon-name-part-type="suborder">Eupulmonata</tp:taxon-name-part></tp:taxon-name>, <tp:taxon-name><tp:taxon-name-part taxon-name-part-type="family">Camaenidae</tp:taxon-name-part></tp:taxon-name>) of Southeast Asia: 1. Molecular systematics of some Vietnamese species and related species from Cambodia, Indonesia, and Laos</article-title><source>Zookeys</source><day>22</day><month>03</month><year>2024</year><volume>1196</volume><fpage>15</fpage><lpage>78</lpage><pub-id pub-id-type="doi">10.3897/zookeys.1196.112146</pub-id></mixed-citation></tp:treatment-meta><tp:nomenclature><label>﻿﻿</label><tp:taxon-name>
              <object-id xmlns:xlink="http://www.w3.org/1999/xlink" content-type="arpha" xlink:type="simple">512D5B0C-D3D7-508F-B535-F75DFD18BCA4</object-id>
              <tp:taxon-name-part taxon-name-part-type="genus" reg="Amphidromus">Amphidromus</tp:taxon-name-part>
              <tp:taxon-name-part taxon-name-part-type="species" reg="pankowskianus">pankowskianus</tp:taxon-name-part>
            </tp:taxon-name><tp:taxon-authority>Thach, 2020</tp:taxon-authority><xref ref-type="fig" rid="F28">Figs 28D, E</xref><xref ref-type="fig" rid="F30">, 30G–L</xref><xref ref-type="fig" rid="F31">, 31</xref><tp:nomenclature-citation-list><tp:nomenclature-citation><tp:taxon-name>
                  <tp:taxon-name-part taxon-name-part-type="genus" reg="Amphidromus">Amphidromus</tp:taxon-name-part>
                  <tp:taxon-name-part taxon-name-part-type="species" reg="pankowskiana">pankowskiana</tp:taxon-name-part>
                </tp:taxon-name><comment>[sic] Thach, 2020a: 72–73, pl. 48, figs 582–586. Type locality: Northwestern District of Khanh Hoa Province, Central Vietnam.</comment></tp:nomenclature-citation><tp:nomenclature-citation><tp:taxon-name>
                  <tp:taxon-name-part taxon-name-part-type="genus" reg="Amphidromus">Amphidromus</tp:taxon-name-part>
                  <tp:taxon-name-part taxon-name-part-type="species" reg="pankowskianus">pankowskianus.</tp:taxon-name-part>
                </tp:taxon-name><comment><xref ref-type="bibr" rid="B77">Thach 2021</xref>: 72.</comment></tp:nomenclature-citation></tp:nomenclature-citation-list></tp:nomenclature><tp:treatment-sec sec-type="material" id="SECID0EIPAM"><title>Material examined.</title><p>Vietnam: <bold><italic>Holotype</italic></bold>, <named-content xmlns:xlink="http://www.w3.org/1999/xlink" content-type="dwc:institutional_code" xlink:title="Natural History Museum, London" xlink:href="http://grbio.org/institution/natural-history-museum-london" xlink:type="simple">NHMUK</named-content> 20200213 (Fig. <xref ref-type="fig" rid="F30">30G</xref>).</p></tp:treatment-sec><tp:treatment-sec sec-type="material" id="SECID0E1PAM"><title>Other material examined.</title><p>Laos: 2D + 1S specimens, Khammouan Province, near Minh Hoa District, Quang Binh Province, Vietnam, <named-content xmlns:xlink="http://www.w3.org/1999/xlink" content-type="dwc:institutional_code" xlink:title="National Museum of Natural Science of Taiwan, Taichung" xlink:href="http://grbio.org/institution/national-museum-natural-science" xlink:type="simple">NMNS</named-content>-8764-150–<named-content xmlns:xlink="http://www.w3.org/1999/xlink" content-type="dwc:institutional_code" xlink:title="National Museum of Natural Science of Taiwan, Taichung" xlink:href="http://grbio.org/institution/national-museum-natural-science" xlink:type="simple">NMNS</named-content>-8764-152 (Fig. <xref ref-type="fig" rid="F30">30K, L</xref>); 23D + 17S specimens, Lak Sao, Khamkeut District, Bolikhamsai Province, <named-content xmlns:xlink="http://www.w3.org/1999/xlink" content-type="dwc:institutional_code" xlink:title="National Museum of Natural Science of Taiwan, Taichung" xlink:href="http://grbio.org/institution/national-museum-natural-science" xlink:type="simple">NMNS</named-content>-8764-153–<named-content xmlns:xlink="http://www.w3.org/1999/xlink" content-type="dwc:institutional_code" xlink:title="National Museum of Natural Science of Taiwan, Taichung" xlink:href="http://grbio.org/institution/national-museum-natural-science" xlink:type="simple">NMNS</named-content>-8764-191, <named-content xmlns:xlink="http://www.w3.org/1999/xlink" content-type="dwc:institutional_code" xlink:title="National Museum of Natural Science of Taiwan, Taichung" xlink:href="http://grbio.org/institution/national-museum-natural-science" xlink:type="simple">NMNS</named-content>-8764-212 (Fig. <xref ref-type="fig" rid="F30">30H–J</xref>).</p></tp:treatment-sec><tp:treatment-sec sec-type="diagnosis" id="SECID0EBRAM"><title>Diagnosis.</title><p>Shell medium and chirally dimorphic. Last whorl without or with narrow to spiral band on periphery. Parietal callus transparent; lip and columella pale purplish pink; dark radial band on palatal wall. Genitalia with appendix.</p></tp:treatment-sec><tp:treatment-sec sec-type="Differential diagnosis" id="SECID0EGRAM"><title>Differential diagnosis.</title><p>This species is very closely similar to <italic><tp:taxon-name><tp:taxon-name-part taxon-name-part-type="genus" reg="Amphidromus">A.</tp:taxon-name-part><tp:taxon-name-part taxon-name-part-type="species" reg="roseolabiatus">roseolabiatus</tp:taxon-name-part></tp:taxon-name></italic> in terms of shell morphology and colour pattern. However, this species is distinct in having a dark radial band behind the reflected lip which is also visible in the inner side of the shell and sometimes with a dark spiral band below periphery. In addition, this species also differs from <italic><tp:taxon-name><tp:taxon-name-part taxon-name-part-type="genus" reg="Amphidromus">A.</tp:taxon-name-part><tp:taxon-name-part taxon-name-part-type="species" reg="haematostoma">haematostoma</tp:taxon-name-part></tp:taxon-name></italic> and <italic><tp:taxon-name><tp:taxon-name-part taxon-name-part-type="genus" reg="Amphidromus">A.</tp:taxon-name-part><tp:taxon-name-part taxon-name-part-type="species" reg="madelineae">madelineae</tp:taxon-name-part></tp:taxon-name></italic> in having a chirally dimorphic shell, with dark radial bands behind the expanded lip, and the genitalia with a long flagellum. The molecular phylogeny in this study reveals that <italic><tp:taxon-name><tp:taxon-name-part taxon-name-part-type="genus" reg="Amphidromus">A.</tp:taxon-name-part><tp:taxon-name-part taxon-name-part-type="species" reg="pankowskianus">pankowskianus</tp:taxon-name-part></tp:taxon-name></italic> constitutes its own distinct clade which is sister to <italic><tp:taxon-name><tp:taxon-name-part taxon-name-part-type="genus" reg="Amphidromus">A.</tp:taxon-name-part><tp:taxon-name-part taxon-name-part-type="species" reg="roseolabiatus">roseolabiatus</tp:taxon-name-part></tp:taxon-name></italic> (Fig. <xref ref-type="fig" rid="F2">2</xref>). The COI and 16S <italic>p</italic>-distances between <italic><tp:taxon-name><tp:taxon-name-part taxon-name-part-type="genus" reg="Amphidromus">A.</tp:taxon-name-part><tp:taxon-name-part taxon-name-part-type="species" reg="pankowskianus">pankowskianus</tp:taxon-name-part></tp:taxon-name></italic> and <italic><tp:taxon-name><tp:taxon-name-part taxon-name-part-type="genus" reg="Amphidromus">A.</tp:taxon-name-part><tp:taxon-name-part taxon-name-part-type="species" reg="roseolabiatus">roseolabiatus</tp:taxon-name-part></tp:taxon-name></italic> are 13.02% and 6.14%, respectively (Table <xref ref-type="table" rid="T2">2</xref>).</p></tp:treatment-sec><tp:treatment-sec sec-type="description" id="SECID0EDUAM"><title>Description.</title><p><bold><italic>Shell</italic></bold> medium (height 30.8–39.9 mm, width 17.2–19.2 mm), chirally dimorphic, elongate to ovate conical, rather thin and glossy. Spire conical; apex acute, light brown and without black spot on tip. Whorls 6–7 nearly smooth; suture wide and depressed; last whorl rounded. Periostracum usually deciduous to yellowish green radial streaks, more conspicuous on last whorl and faded in earlier whorls. Last whorl without or with narrow to wide brownish spiral band on periphery; varix absent. Parietal callus thin and transparent. Aperture ovate; peristome expanded and not reflected; lip pale purplish pink. Outer palatal wall with dark radial band just next to expanded lip (also visible on inner wall) and brownish radial band encircled umbilicus present (sometimes absent). Umbilicus narrowly opened.</p><p><bold><italic>Genital organs</italic>.</bold> Atrium relatively short. Penis enlarged, conical, and almost as long as vagina. Penial retractor muscle thin and inserting on epiphallus close to penis. Epiphallus thin and long slender tube, and approximately as long as penis. Flagellum short, extending from epiphallus, ~ 1/2 of penis length, and terminating in slightly enlarged coil. Appendix short, slender tube, nearly as long as epiphallus. Vas deferens slender tube passing from free oviduct and terminating at epiphallus-flagellum junction (Fig. <xref ref-type="fig" rid="F28">28D</xref>). Internal wall of penis corrugated, exhibiting series of weak longitudinal penial pilasters forming fringe around penial wall, and with smooth wall around base of penial verge. Penial verge very short conical with opening at the tip (Fig. <xref ref-type="fig" rid="F28">28E</xref>).</p><p>Vagina slender, cylindrical, and approximately as long as penis. Gametolytic duct cylindrical tube, similar diameter as vagina then tapering to slender tube terminally and connected to enlarged elliptical gametolytic sac (missing during dissection). Free oviduct short; oviduct forming lobule alveoli (Fig. <xref ref-type="fig" rid="F28">28D</xref>). Internal wall of vagina possessing smooth ridges near genital orifice; ridges becoming swollen and corrugated longitudinal vaginal pilasters in middle, and with deep crenelations close to free oviduct opening (Fig. <xref ref-type="fig" rid="F28">28E</xref>).</p></tp:treatment-sec><tp:treatment-sec sec-type="Haplotype network" id="SECID0EHVAM"><title>Haplotype network.</title><p>There was a total of five COI haplotypes of <italic><tp:taxon-name><tp:taxon-name-part taxon-name-part-type="genus" reg="Amphidromus">A.</tp:taxon-name-part><tp:taxon-name-part taxon-name-part-type="species" reg="pankowskianus">pankowskianus</tp:taxon-name-part></tp:taxon-name></italic> in this study, and the highest number of mutational steps in the COI minimum spanning network is two (Fig. <xref ref-type="fig" rid="F31">31</xref>).</p></tp:treatment-sec><tp:treatment-sec sec-type="distribution" id="SECID0E3VAM"><title>Distribution.</title><p>This species is found in Bolikhamsai and Khammouan provinces, Laos, and Khanh Hoa Province, Vietnam.</p></tp:treatment-sec><tp:treatment-sec sec-type="remarks" id="SECID0EBWAM"><title>Remarks.</title><p>Empty shells from Phong Nha National Park, Quang Binh Province, Vietnam, identified as ‘<italic><tp:taxon-name><tp:taxon-name-part taxon-name-part-type="genus" reg="Amphidromus">A.</tp:taxon-name-part><tp:taxon-name-part taxon-name-part-type="species" reg="roseolabiatus">roseolabiatus</tp:taxon-name-part></tp:taxon-name></italic>’ in <xref ref-type="bibr" rid="B26">Inkhavilay et al (2017</xref>: <named-content xmlns:xlink="http://www.w3.org/1999/xlink" content-type="dwc:institutional_code" xlink:title="Chulalongkorn University Museum of Zoology, Bangkok" xlink:href="http://grbio.org/institution/chulalongkorn-university-museum-natural-history" xlink:type="simple">CUMZ</named-content> 7053; 2D+3S shells) possess a transparent parietal callus with a dark radial band on the palatal wall just next to the lip. This specimen lot could probably be assigned to <italic><tp:taxon-name><tp:taxon-name-part taxon-name-part-type="genus" reg="Amphidromus">A.</tp:taxon-name-part><tp:taxon-name-part taxon-name-part-type="species" reg="pankowskianus">pankowskianus</tp:taxon-name-part></tp:taxon-name></italic> instead. Future molecular evidence is needed to shed light on the systematic status of this population.</p></tp:treatment-sec><tp:treatment-sec><!--Section generated to contain objects referenced in tp:taxon-treatment.--><fig id="F28" position="float" orientation="portrait"><object-id xmlns:xlink="http://www.w3.org/1999/xlink" content-type="doi" xlink:type="simple">10.3897/zookeys.1196.112146.figure28</object-id><object-id xmlns:xlink="http://www.w3.org/1999/xlink" content-type="arpha" xlink:type="simple">5FD22F98-10BF-5A20-9D99-D5588E506E31</object-id><label>Figure 28.</label><caption><p>Genitalia of <italic><tp:taxon-name><tp:taxon-name-part taxon-name-part-type="genus" reg="Amphidromus">Amphidromus</tp:taxon-name-part></tp:taxon-name></italic> spp <bold>A–C</bold><italic><tp:taxon-name><tp:taxon-name-part taxon-name-part-type="genus" reg="Amphidromus">Amphidromus</tp:taxon-name-part><tp:taxon-name-part taxon-name-part-type="species" reg="costifer">costifer</tp:taxon-name-part></tp:taxon-name></italic> Smith, 1893 from Ea Sup, Dak Lak, Vietnam (<named-content xmlns:xlink="http://www.w3.org/1999/xlink" content-type="dwc:institutional_code" xlink:title="National Museum of Natural Science of Taiwan, Taichung" xlink:href="http://grbio.org/institution/national-museum-natural-science" xlink:type="simple">NMNS</named-content>-8764-048), showing <bold>A</bold> general view of genitalia <bold>B</bold> interior structures of penis <bold>C</bold> interior structures of vagina chamber <bold>D, E</bold><italic><tp:taxon-name><tp:taxon-name-part taxon-name-part-type="genus" reg="Amphidromus">Amphidromus</tp:taxon-name-part><tp:taxon-name-part taxon-name-part-type="species" reg="pankowskianus">pankowskianus</tp:taxon-name-part></tp:taxon-name></italic> Thach, 2020 from Khammouan Province, Laos, near Minh Hoa District, Quang Binh Province, Vietnam (<named-content xmlns:xlink="http://www.w3.org/1999/xlink" content-type="dwc:institutional_code" xlink:title="National Museum of Natural Science of Taiwan, Taichung" xlink:href="http://grbio.org/institution/national-museum-natural-science" xlink:type="simple">NMNS</named-content>-8764-152), showing <bold>D</bold> general view of genitalia <bold>E</bold> interior structures of penis and vagina chamber. Red dots indicate the shape of the missing gametolytic sac. Green arrows indicate the genital openings. Abbreviations: ap, appendix; e, epiphallus; fl, ﬂagellum; fo, free oviduct; gd, gametolytic duct; gs, gametolytic sac; ov, oviduct; p, penis; pp, penial pilaster; pr, penial retractor muscle; pv, penial verge; v, vagina; vd, vas deferens; vp, vaginal pilaster.</p></caption><graphic xmlns:xlink="http://www.w3.org/1999/xlink" xlink:href="zookeys-1196-015_article-112146__-g028.jpg" position="float" orientation="portrait" xlink:type="simple" id="oo_1007846.jpg"><uri content-type="original_file" xlink:type="simple">https://binary.pensoft.net/fig/1007846</uri></graphic></fig><fig id="F30" position="float" orientation="portrait"><object-id xmlns:xlink="http://www.w3.org/1999/xlink" content-type="doi" xlink:type="simple">10.3897/zookeys.1196.112146.figure30</object-id><object-id xmlns:xlink="http://www.w3.org/1999/xlink" content-type="arpha" xlink:type="simple">EA1B25D8-9A11-5808-BB66-B388F6328930</object-id><label>Figure 30.</label><caption><p>Shells of <italic><tp:taxon-name><tp:taxon-name-part taxon-name-part-type="genus" reg="Amphidromus">Amphidromus</tp:taxon-name-part></tp:taxon-name></italic> spp <bold>A–F</bold><italic><tp:taxon-name><tp:taxon-name-part taxon-name-part-type="genus" reg="Amphidromus">Amphidromus</tp:taxon-name-part><tp:taxon-name-part taxon-name-part-type="species" reg="roseolabiatus">roseolabiatus</tp:taxon-name-part></tp:taxon-name></italic> Fulton, 1896 <bold>A</bold> lectotype of “<italic><tp:taxon-name><tp:taxon-name-part taxon-name-part-type="genus" reg="Amphidromus">Amphidromus</tp:taxon-name-part><tp:taxon-name-part taxon-name-part-type="species" reg="roseolabiatus">roseolabiatus</tp:taxon-name-part></tp:taxon-name></italic>” (<named-content xmlns:xlink="http://www.w3.org/1999/xlink" content-type="dwc:institutional_code" xlink:title="Natural History Museum, London" xlink:href="http://grbio.org/institution/natural-history-museum-london" xlink:type="simple">NHMUK</named-content> 19601462) <bold>B</bold> paralectotype of “<italic><tp:taxon-name><tp:taxon-name-part taxon-name-part-type="genus" reg="Amphidromus">Amphidromus</tp:taxon-name-part><tp:taxon-name-part taxon-name-part-type="species" reg="roseolabiatus">roseolabiatus</tp:taxon-name-part></tp:taxon-name></italic>” (<named-content xmlns:xlink="http://www.w3.org/1999/xlink" content-type="dwc:institutional_code" xlink:title="Natural History Museum, London" xlink:href="http://grbio.org/institution/natural-history-museum-london" xlink:type="simple">NHMUK</named-content> 19601463) <bold>C</bold> holotype of “<italic><tp:taxon-name><tp:taxon-name-part taxon-name-part-type="genus" reg="Amphidromus">Amphidromus</tp:taxon-name-part><tp:taxon-name-part taxon-name-part-type="species" reg="phuonglinhae">phuonglinhae</tp:taxon-name-part></tp:taxon-name></italic>” (<named-content xmlns:xlink="http://www.w3.org/1999/xlink" content-type="dwc:institutional_code" xlink:title="Muséum national ďHistoire naturelle, Paris" xlink:href="http://grbio.org/institution/museum-national-dhistoire-naturelle-2" xlink:type="simple">MNHN</named-content>-IM-2000-33200) <bold>D–F</bold> specimens from Kampong Siem, Kampong Cham, Cambodia (<named-content xmlns:xlink="http://www.w3.org/1999/xlink" content-type="dwc:institutional_code" xlink:title="National Museum of Natural Science of Taiwan, Taichung" xlink:href="http://grbio.org/institution/national-museum-natural-science" xlink:type="simple">NMNS</named-content>-8764-254, <named-content xmlns:xlink="http://www.w3.org/1999/xlink" content-type="dwc:institutional_code" xlink:title="National Museum of Natural Science of Taiwan, Taichung" xlink:href="http://grbio.org/institution/national-museum-natural-science" xlink:type="simple">NMNS</named-content>-8764-258, <named-content xmlns:xlink="http://www.w3.org/1999/xlink" content-type="dwc:institutional_code" xlink:title="National Museum of Natural Science of Taiwan, Taichung" xlink:href="http://grbio.org/institution/national-museum-natural-science" xlink:type="simple">NMNS</named-content>-8764-260) <bold>G–L</bold><italic><tp:taxon-name><tp:taxon-name-part taxon-name-part-type="genus" reg="Amphidromus">Amphidromus</tp:taxon-name-part><tp:taxon-name-part taxon-name-part-type="species" reg="pankowskianus">pankowskianus</tp:taxon-name-part></tp:taxon-name></italic> Thach, 2020 <bold>G</bold> holotype (<named-content xmlns:xlink="http://www.w3.org/1999/xlink" content-type="dwc:institutional_code" xlink:title="Natural History Museum, London" xlink:href="http://grbio.org/institution/natural-history-museum-london" xlink:type="simple">NHMUK</named-content> 20200213) <bold>H–J</bold> specimens from Lak Sao, Khamkeut, Bolikhamsai, Laos (<named-content xmlns:xlink="http://www.w3.org/1999/xlink" content-type="dwc:institutional_code" xlink:title="National Museum of Natural Science of Taiwan, Taichung" xlink:href="http://grbio.org/institution/national-museum-natural-science" xlink:type="simple">NMNS</named-content>-8764-154, <named-content xmlns:xlink="http://www.w3.org/1999/xlink" content-type="dwc:institutional_code" xlink:title="National Museum of Natural Science of Taiwan, Taichung" xlink:href="http://grbio.org/institution/national-museum-natural-science" xlink:type="simple">NMNS</named-content>-8764-170, <named-content xmlns:xlink="http://www.w3.org/1999/xlink" content-type="dwc:institutional_code" xlink:title="National Museum of Natural Science of Taiwan, Taichung" xlink:href="http://grbio.org/institution/national-museum-natural-science" xlink:type="simple">NMNS</named-content>-8764-192) <bold>K, L</bold> specimens from Khammouan Province, Laos, near Minh Hoa District, Quang Binh Province, Vietnam (<named-content xmlns:xlink="http://www.w3.org/1999/xlink" content-type="dwc:institutional_code" xlink:title="National Museum of Natural Science of Taiwan, Taichung" xlink:href="http://grbio.org/institution/national-museum-natural-science" xlink:type="simple">NMNS</named-content>-8764-150, <named-content xmlns:xlink="http://www.w3.org/1999/xlink" content-type="dwc:institutional_code" xlink:title="National Museum of Natural Science of Taiwan, Taichung" xlink:href="http://grbio.org/institution/national-museum-natural-science" xlink:type="simple">NMNS</named-content>-8764-151). Credit: M. Caballer (<bold>C</bold>), K. Webb (<bold>G</bold>).</p></caption><graphic xmlns:xlink="http://www.w3.org/1999/xlink" xlink:href="zookeys-1196-015_article-112146__-g030.jpg" position="float" orientation="portrait" xlink:type="simple" id="oo_1007848.jpg"><uri content-type="original_file" xlink:type="simple">https://binary.pensoft.net/fig/1007848</uri></graphic></fig><fig id="F31" position="float" orientation="portrait"><object-id xmlns:xlink="http://www.w3.org/1999/xlink" content-type="doi" xlink:type="simple">10.3897/zookeys.1196.112146.figure31</object-id><object-id xmlns:xlink="http://www.w3.org/1999/xlink" content-type="arpha" xlink:type="simple">648A6DFD-3736-5C5B-8092-DC026D9BD185</object-id><label>Figure 31.</label><caption><p>Mitochondrial COI haplotype minimum spanning networks of <italic><tp:taxon-name><tp:taxon-name-part taxon-name-part-type="genus" reg="Amphidromus">Amphidromus</tp:taxon-name-part><tp:taxon-name-part taxon-name-part-type="species" reg="roseolabiatus">roseolabiatus</tp:taxon-name-part></tp:taxon-name></italic> Fulton, 1896 and <italic><tp:taxon-name><tp:taxon-name-part taxon-name-part-type="genus" reg="Amphidromus">Amphidromus</tp:taxon-name-part><tp:taxon-name-part taxon-name-part-type="species" reg="pankowskianus">pankowskianus</tp:taxon-name-part></tp:taxon-name></italic> Thach, 2020. The size of each circle corresponds to the frequency of that haplotype, also shown as the number in that circle. The bars on the branches indicate the number of mutational steps between haplotypes. Specimen codes correspond to those in Table <xref ref-type="table" rid="T1">1</xref>.</p></caption><graphic xmlns:xlink="http://www.w3.org/1999/xlink" xlink:href="zookeys-1196-015_article-112146__-g031.jpg" position="float" orientation="portrait" xlink:type="simple" id="oo_1007849.jpg"><uri content-type="original_file" xlink:type="simple">https://binary.pensoft.net/fig/1007849</uri></graphic></fig><table-wrap id="T1" position="float" orientation="portrait"><label>Table 1.</label><caption><p>List of specimens used in this study with species name, locality details, voucher and GenBank accession numbers. Species numbers correspond to those in Figs <xref ref-type="fig" rid="F1">1</xref>, <xref ref-type="fig" rid="F2">2</xref>, and Table <xref ref-type="table" rid="T2">2</xref>.</p></caption><table id="TID0EP4CI" rules="all"><tbody><tr><th rowspan="2" colspan="1" style="color: #231f20">Number</th><th rowspan="2" colspan="1" style="color: #231f20">Species</th><th rowspan="2" colspan="1" style="color: #231f20">Preliminary species identification in this study</th><th rowspan="2" colspan="1" style="color: #231f20">Specimen codes</th><th rowspan="2" colspan="1" style="color: #231f20">Voucher numbers</th><th rowspan="2" colspan="1" style="color: #231f20">Locality</th><th rowspan="2" colspan="1" style="color: #231f20">No. of specimen and chirality</th><th rowspan="2" colspan="1" style="color: #231f20">Figure</th><th rowspan="1" colspan="2" style="color: #231f20">GenBank accession numbers</th><th rowspan="2" colspan="1" style="color: #231f20">References</th></tr><tr><th rowspan="1" colspan="1" style="color: #231f20">COI</th><th rowspan="1" colspan="1" style="color: #231f20">16S rRNA</th></tr><tr><td rowspan="2" colspan="1" style="color: #231f20">1</td><td rowspan="2" colspan="1" style="color: #231f20"><italic><tp:taxon-name><tp:taxon-name-part taxon-name-part-type="genus" reg="Amphidromus">Amphidromus</tp:taxon-name-part><tp:taxon-name-part taxon-name-part-type="species" reg="bozhii">bozhii</tp:taxon-name-part></tp:taxon-name></italic> Wang, 2019</td><td rowspan="1" colspan="1" style="color: #231f20">
                  <italic>
                    <tp:taxon-name><tp:taxon-name-part taxon-name-part-type="genus" reg="Amphidromus">A.</tp:taxon-name-part><tp:taxon-name-part taxon-name-part-type="species" reg="bozhii">bozhii</tp:taxon-name-part></tp:taxon-name>
                  </italic>
                </td><td rowspan="1" colspan="1" style="color: #231f20">XI0 to XI9</td><td rowspan="1" colspan="1" style="color: #231f20"><abbrev xmlns:xlink="http://www.w3.org/1999/xlink" content-type="institution" xlink:title="National Museum of Natural Science of Taiwan, Taichung" id="ABBRID0EAHAE" xlink:type="simple">NMNS</abbrev>-8764-004 to <abbrev xmlns:xlink="http://www.w3.org/1999/xlink" content-type="institution" xlink:title="National Museum of Natural Science of Taiwan, Taichung" id="ABBRID0EFHAE" xlink:type="simple">NMNS</abbrev>-8764-013</td><td rowspan="1" colspan="1" style="color: #231f20">Phu Hoa District, Phu Yen Province, Vietnam</td><td rowspan="1" colspan="1" style="color: #231f20">10D</td><td rowspan="1" colspan="1" style="color: #231f20">8D–E</td><td rowspan="1" colspan="1" style="color: #231f20">XI0–XI8: <ext-link xmlns:xlink="http://www.w3.org/1999/xlink" ext-link-type="gen" xlink:href="OR977987" xlink:type="simple">OR977987</ext-link>–<ext-link xmlns:xlink="http://www.w3.org/1999/xlink" ext-link-type="gen" xlink:href="OR977995" xlink:type="simple">OR977995</ext-link></td><td rowspan="1" colspan="1" style="color: #231f20">XI0–XI2: <ext-link xmlns:xlink="http://www.w3.org/1999/xlink" ext-link-type="gen" xlink:href="OR964283" xlink:type="simple">OR964283</ext-link>– <ext-link xmlns:xlink="http://www.w3.org/1999/xlink" ext-link-type="gen" xlink:href="OR964285" xlink:type="simple">OR964285</ext-link> XI5: <ext-link xmlns:xlink="http://www.w3.org/1999/xlink" ext-link-type="gen" xlink:href="OR964286" xlink:type="simple">OR964286</ext-link></td><td rowspan="2" colspan="1" style="color: #231f20">This study</td></tr><tr><td rowspan="1" colspan="1" style="color: #231f20">
                  <italic>
                    <tp:taxon-name><tp:taxon-name-part taxon-name-part-type="genus" reg="Amphidromus">A.</tp:taxon-name-part><tp:taxon-name-part taxon-name-part-type="species" reg="bozhii">bozhii</tp:taxon-name-part></tp:taxon-name>
                  </italic>
                </td><td rowspan="1" colspan="1" style="color: #231f20">XJ1 to XJ8</td><td rowspan="1" colspan="1" style="color: #231f20"><abbrev xmlns:xlink="http://www.w3.org/1999/xlink" content-type="institution" xlink:title="National Museum of Natural Science of Taiwan, Taichung" id="ABBRID0EVJAE" xlink:type="simple">NMNS</abbrev>-8764-014 to <abbrev xmlns:xlink="http://www.w3.org/1999/xlink" content-type="institution" xlink:title="National Museum of Natural Science of Taiwan, Taichung" id="ABBRID0E1JAE" xlink:type="simple">NMNS</abbrev>-8764-021</td><td rowspan="1" colspan="1" style="color: #231f20">Tuy Hoa District, Phu Yen Province, Vietnam</td><td rowspan="1" colspan="1" style="color: #231f20">8S</td><td rowspan="1" colspan="1" style="color: #231f20">8F</td><td rowspan="1" colspan="1" style="color: #231f20">XJ1–XJ8: <ext-link xmlns:xlink="http://www.w3.org/1999/xlink" ext-link-type="gen" xlink:href="OR977996" xlink:type="simple">OR977996</ext-link>–<ext-link xmlns:xlink="http://www.w3.org/1999/xlink" ext-link-type="gen" xlink:href="OR978003" xlink:type="simple">OR978003</ext-link></td><td rowspan="1" colspan="1" style="color: #231f20">–</td></tr><tr><td rowspan="5" colspan="1" style="color: #231f20">2</td><td rowspan="5" colspan="1" style="color: #231f20"><italic><tp:taxon-name><tp:taxon-name-part taxon-name-part-type="genus" reg="Amphidromus">Amphidromus</tp:taxon-name-part><tp:taxon-name-part taxon-name-part-type="species" reg="placostylus">placostylus</tp:taxon-name-part></tp:taxon-name></italic> Möllendorff, 1900</td><td rowspan="1" colspan="1" style="color: #231f20">
                  <italic>
                    <tp:taxon-name><tp:taxon-name-part taxon-name-part-type="genus" reg="Amphidromus">A.</tp:taxon-name-part><tp:taxon-name-part taxon-name-part-type="species" reg="placostylus">placostylus</tp:taxon-name-part></tp:taxon-name>
                  </italic>
                </td><td rowspan="1" colspan="1" style="color: #231f20">VAM0 to VAM4</td><td rowspan="1" colspan="1" style="color: #231f20"><abbrev xmlns:xlink="http://www.w3.org/1999/xlink" content-type="institution" xlink:title="National Museum of Natural Science of Taiwan, Taichung" id="ABBRID0ELMAE" xlink:type="simple">NMNS</abbrev>-8764-213 to <abbrev xmlns:xlink="http://www.w3.org/1999/xlink" content-type="institution" xlink:title="National Museum of Natural Science of Taiwan, Taichung" id="ABBRID0EQMAE" xlink:type="simple">NMNS</abbrev>-8764-217</td><td rowspan="1" colspan="1" style="color: #231f20">Dak Po District, Gia Lai Province, Vietnam</td><td rowspan="1" colspan="1" style="color: #231f20">4D + 1S</td><td rowspan="1" colspan="1" style="color: #231f20">11C–D</td><td rowspan="1" colspan="1" style="color: #231f20">VAM1–VAM4: <ext-link xmlns:xlink="http://www.w3.org/1999/xlink" ext-link-type="gen" xlink:href="OR978004" xlink:type="simple">OR978004</ext-link>– <ext-link xmlns:xlink="http://www.w3.org/1999/xlink" ext-link-type="gen" xlink:href="OR978007" xlink:type="simple">OR978007</ext-link></td><td rowspan="1" colspan="1" style="color: #231f20">VAM1–VAM4: <ext-link xmlns:xlink="http://www.w3.org/1999/xlink" ext-link-type="gen" xlink:href="OR964287" xlink:type="simple">OR964287</ext-link>– <ext-link xmlns:xlink="http://www.w3.org/1999/xlink" ext-link-type="gen" xlink:href="OR964290" xlink:type="simple">OR964290</ext-link></td><td rowspan="5" colspan="1" style="color: #231f20">This study</td></tr><tr><td rowspan="1" colspan="1" style="color: #231f20">
                  <italic>
                    <tp:taxon-name><tp:taxon-name-part taxon-name-part-type="genus" reg="Amphidromus">A.</tp:taxon-name-part><tp:taxon-name-part taxon-name-part-type="species" reg="placostylus">placostylus</tp:taxon-name-part></tp:taxon-name>
                  </italic>
                </td><td rowspan="1" colspan="1" style="color: #231f20">VKAA1 to VKAA4</td><td rowspan="1" colspan="1" style="color: #231f20"><abbrev xmlns:xlink="http://www.w3.org/1999/xlink" content-type="institution" xlink:title="National Museum of Natural Science of Taiwan, Taichung" id="ABBRID0E2OAE" xlink:type="simple">NMNS</abbrev>-8764-218 to <abbrev xmlns:xlink="http://www.w3.org/1999/xlink" content-type="institution" xlink:title="National Museum of Natural Science of Taiwan, Taichung" id="ABBRID0EAPAE" xlink:type="simple">NMNS</abbrev>-8764-221</td><td rowspan="1" colspan="1" style="color: #231f20">Kbang, Gia Lai Province, Vietnam</td><td rowspan="1" colspan="1" style="color: #231f20">3D + 1S</td><td rowspan="1" colspan="1" style="color: #231f20">11E–F</td><td rowspan="1" colspan="1" style="color: #231f20">VKAA2–VKAA4: <ext-link xmlns:xlink="http://www.w3.org/1999/xlink" ext-link-type="gen" xlink:href="OR978008" xlink:type="simple">OR978008</ext-link>– <ext-link xmlns:xlink="http://www.w3.org/1999/xlink" ext-link-type="gen" xlink:href="OR978010" xlink:type="simple">OR978010</ext-link></td><td rowspan="1" colspan="1" style="color: #231f20">VKAA2–VKAA4: <ext-link xmlns:xlink="http://www.w3.org/1999/xlink" ext-link-type="gen" xlink:href="OR964291" xlink:type="simple">OR964291</ext-link>– <ext-link xmlns:xlink="http://www.w3.org/1999/xlink" ext-link-type="gen" xlink:href="OR964293" xlink:type="simple">OR964293</ext-link></td></tr><tr><td rowspan="1" colspan="1" style="color: #231f20">
                  <italic>
                    <tp:taxon-name><tp:taxon-name-part taxon-name-part-type="genus" reg="Amphidromus">A.</tp:taxon-name-part><tp:taxon-name-part taxon-name-part-type="species" reg="placostylus">placostylus</tp:taxon-name-part></tp:taxon-name>
                  </italic>
                </td><td rowspan="1" colspan="1" style="color: #231f20">VKBB0 to VKBB9</td><td rowspan="1" colspan="1" style="color: #231f20"><abbrev xmlns:xlink="http://www.w3.org/1999/xlink" content-type="institution" xlink:title="National Museum of Natural Science of Taiwan, Taichung" id="ABBRID0EHRAE" xlink:type="simple">NMNS</abbrev>-8764-222 to <abbrev xmlns:xlink="http://www.w3.org/1999/xlink" content-type="institution" xlink:title="National Museum of Natural Science of Taiwan, Taichung" id="ABBRID0EMRAE" xlink:type="simple">NMNS</abbrev>-8764-231</td><td rowspan="1" colspan="1" style="color: #231f20">Hoai An, An Lao, Binh Dinh Province, Vietnam</td><td rowspan="1" colspan="1" style="color: #231f20">4D + 6S</td><td rowspan="1" colspan="1" style="color: #231f20">11G–I</td><td rowspan="1" colspan="1" style="color: #231f20">VKBB0: <ext-link xmlns:xlink="http://www.w3.org/1999/xlink" ext-link-type="gen" xlink:href="OR978011" xlink:type="simple">OR978011</ext-link> VKBB5: <ext-link xmlns:xlink="http://www.w3.org/1999/xlink" ext-link-type="gen" xlink:href="OR978012" xlink:type="simple">OR978012</ext-link> VKBB9: <ext-link xmlns:xlink="http://www.w3.org/1999/xlink" ext-link-type="gen" xlink:href="OR978013" xlink:type="simple">OR978013</ext-link></td><td rowspan="1" colspan="1" style="color: #231f20">VKBB0: <ext-link xmlns:xlink="http://www.w3.org/1999/xlink" ext-link-type="gen" xlink:href="OR964294" xlink:type="simple">OR964294</ext-link> VKBB5: <ext-link xmlns:xlink="http://www.w3.org/1999/xlink" ext-link-type="gen" xlink:href="OR964295" xlink:type="simple">OR964295</ext-link> VKBB9: <ext-link xmlns:xlink="http://www.w3.org/1999/xlink" ext-link-type="gen" xlink:href="OR964296" xlink:type="simple">OR964296</ext-link></td></tr><tr><td rowspan="1" colspan="1" style="color: #231f20">
                  <italic>
                    <tp:taxon-name><tp:taxon-name-part taxon-name-part-type="genus" reg="Amphidromus">A.</tp:taxon-name-part><tp:taxon-name-part taxon-name-part-type="species" reg="placostylus">placostylus</tp:taxon-name-part></tp:taxon-name>
                  </italic>
                </td><td rowspan="1" colspan="1" style="color: #231f20">VKBN</td><td rowspan="1" colspan="1" style="color: #231f20"><abbrev xmlns:xlink="http://www.w3.org/1999/xlink" content-type="institution" xlink:title="National Museum of Natural Science of Taiwan, Taichung" id="ABBRID0E4TAE" xlink:type="simple">NMNS</abbrev>-8764-232</td><td rowspan="1" colspan="1" style="color: #231f20">Binh Dinh Province, Vietnam</td><td rowspan="1" colspan="1" style="color: #231f20">1D</td><td rowspan="1" colspan="1" style="color: #231f20">–</td><td rowspan="1" colspan="1" style="color: #231f20">–</td><td rowspan="1" colspan="1" style="color: #231f20">–</td></tr><tr><td rowspan="1" colspan="1" style="color: #231f20">
                  <italic>
                    <tp:taxon-name><tp:taxon-name-part taxon-name-part-type="genus" reg="Amphidromus">A.</tp:taxon-name-part><tp:taxon-name-part taxon-name-part-type="species" reg="placostylus">placostylus</tp:taxon-name-part></tp:taxon-name>
                  </italic>
                </td><td rowspan="1" colspan="1" style="color: #231f20">VMEO1 to VMEO21</td><td rowspan="1" colspan="1" style="color: #231f20"><abbrev xmlns:xlink="http://www.w3.org/1999/xlink" content-type="institution" xlink:title="National Museum of Natural Science of Taiwan, Taichung" id="ABBRID0EQVAE" xlink:type="simple">NMNS</abbrev>-8764-233 to <abbrev xmlns:xlink="http://www.w3.org/1999/xlink" content-type="institution" xlink:title="National Museum of Natural Science of Taiwan, Taichung" id="ABBRID0EVVAE" xlink:type="simple">NMNS</abbrev>-8764-253</td><td rowspan="1" colspan="1" style="color: #231f20">Hoai An district, Binh Dinh Province, Vietnam</td><td rowspan="1" colspan="1" style="color: #231f20">7D + 14S</td><td rowspan="1" colspan="1" style="color: #231f20">–</td><td rowspan="1" colspan="1" style="color: #231f20">–</td><td rowspan="1" colspan="1" style="color: #231f20">–</td></tr><tr><td rowspan="2" colspan="1" style="color: #231f20">3</td><td rowspan="2" colspan="1" style="color: #231f20"><italic><tp:taxon-name><tp:taxon-name-part taxon-name-part-type="genus" reg="Amphidromus">Amphidromus</tp:taxon-name-part><tp:taxon-name-part taxon-name-part-type="species" reg="asperoides">asperoides</tp:taxon-name-part></tp:taxon-name></italic> Jirapatrasilp &amp; Lee sp. nov.</td><td rowspan="1" colspan="1" style="color: #231f20"><italic><tp:taxon-name><tp:taxon-name-part taxon-name-part-type="genus" reg="Amphidromus">Amphidromus</tp:taxon-name-part></tp:taxon-name></italic> sp. 1</td><td rowspan="1" colspan="1" style="color: #231f20">D2-1 to D2-4</td><td rowspan="1" colspan="1" style="color: #231f20"><abbrev xmlns:xlink="http://www.w3.org/1999/xlink" content-type="institution" xlink:title="National Museum of Natural Science of Taiwan, Taichung" id="ABBRID0EYXAE" xlink:type="simple">NMNS</abbrev>-8764-001 to <abbrev xmlns:xlink="http://www.w3.org/1999/xlink" content-type="institution" xlink:title="National Museum of Natural Science of Taiwan, Taichung" id="ABBRID0E4XAE" xlink:type="simple">NMNS</abbrev>-8764-003, <abbrev xmlns:xlink="http://www.w3.org/1999/xlink" content-type="institution" xlink:title="Natural History Museum, London" id="ABBRID0ECYAE" xlink:type="simple">NHMUK</abbrev> 20230613</td><td rowspan="1" colspan="1" style="color: #231f20">Ea Tu village, Buon Ma Thuat city, Dak Lak Province, Vietnam</td><td rowspan="1" colspan="1" style="color: #231f20">4D</td><td rowspan="1" colspan="1" style="color: #231f20">8A–C</td><td rowspan="1" colspan="1" style="color: #396ba6"><ext-link xmlns:xlink="http://www.w3.org/1999/xlink" ext-link-type="gen" xlink:href="OR978014" xlink:type="simple">OR978014</ext-link>– <ext-link xmlns:xlink="http://www.w3.org/1999/xlink" ext-link-type="gen" xlink:href="OR978017" xlink:type="simple">OR978017</ext-link></td><td rowspan="1" colspan="1" style="color: #396ba6"><ext-link xmlns:xlink="http://www.w3.org/1999/xlink" ext-link-type="gen" xlink:href="OR964297" xlink:type="simple">OR964297</ext-link>– <ext-link xmlns:xlink="http://www.w3.org/1999/xlink" ext-link-type="gen" xlink:href="OR964300" xlink:type="simple">OR964300</ext-link></td><td rowspan="2" colspan="1" style="color: #231f20">This study</td></tr><tr><td rowspan="1" colspan="1" style="color: #231f20"><italic><tp:taxon-name><tp:taxon-name-part taxon-name-part-type="genus" reg="Amphidromus">Amphidromus</tp:taxon-name-part></tp:taxon-name></italic> sp. 1</td><td rowspan="1" colspan="1" style="color: #231f20">VTAU1 to VTAU20</td><td rowspan="1" colspan="1" style="color: #231f20"><abbrev xmlns:xlink="http://www.w3.org/1999/xlink" content-type="institution" xlink:title="National Museum of Natural Science of Taiwan, Taichung" id="ABBRID0EJ1AE" xlink:type="simple">NMNS</abbrev>-8764-192 to <abbrev xmlns:xlink="http://www.w3.org/1999/xlink" content-type="institution" xlink:title="National Museum of Natural Science of Taiwan, Taichung" id="ABBRID0EO1AE" xlink:type="simple">NMNS</abbrev>-8764-211</td><td rowspan="1" colspan="1" style="color: #231f20">Krong Pak, Dak Lak Province, Vietnam</td><td rowspan="1" colspan="1" style="color: #231f20">20D</td><td rowspan="1" colspan="1" style="color: #231f20">–</td><td rowspan="1" colspan="1" style="color: #231f20">–</td><td rowspan="1" colspan="1" style="color: #231f20">–</td></tr><tr><td rowspan="4" colspan="1" style="color: #231f20">4</td><td rowspan="4" colspan="1" style="color: #231f20"><italic><tp:taxon-name><tp:taxon-name-part taxon-name-part-type="genus" reg="Amphidromus">Amphidromus</tp:taxon-name-part><tp:taxon-name-part taxon-name-part-type="species" reg="ingens">ingens</tp:taxon-name-part></tp:taxon-name></italic> Möllendorff, 1900</td><td rowspan="1" colspan="1" style="color: #231f20">
                  <italic>
                    <tp:taxon-name><tp:taxon-name-part taxon-name-part-type="genus" reg="Amphidromus">A.</tp:taxon-name-part><tp:taxon-name-part taxon-name-part-type="species" reg="ingens">ingens</tp:taxon-name-part></tp:taxon-name>
                  </italic>
                </td><td rowspan="1" colspan="1" style="color: #231f20">G3-1 to G3-5</td><td rowspan="1" colspan="1" style="color: #231f20"><abbrev xmlns:xlink="http://www.w3.org/1999/xlink" content-type="institution" xlink:title="National Museum of Natural Science of Taiwan, Taichung" id="ABBRID0EV3AE" xlink:type="simple">NMNS</abbrev>-8764-082 to <abbrev xmlns:xlink="http://www.w3.org/1999/xlink" content-type="institution" xlink:title="National Museum of Natural Science of Taiwan, Taichung" id="ABBRID0E13AE" xlink:type="simple">NMNS</abbrev>-8764-086</td><td rowspan="1" colspan="1" style="color: #231f20">M’drak District, Dak Lak Province, Vietnam</td><td rowspan="1" colspan="1" style="color: #231f20">4D + 1S</td><td rowspan="1" colspan="1" style="color: #231f20">3D–E</td><td rowspan="1" colspan="1" style="color: #231f20">G3-1: <ext-link xmlns:xlink="http://www.w3.org/1999/xlink" ext-link-type="gen" xlink:href="OR978018" xlink:type="simple">OR978018</ext-link></td><td rowspan="1" colspan="1" style="color: #231f20">–</td><td rowspan="4" colspan="1" style="color: #231f20">This study</td></tr><tr><td rowspan="1" colspan="1" style="color: #231f20">
                  <italic>
                    <tp:taxon-name><tp:taxon-name-part taxon-name-part-type="genus" reg="Amphidromus">A.</tp:taxon-name-part><tp:taxon-name-part taxon-name-part-type="species" reg="ingens">ingens</tp:taxon-name-part></tp:taxon-name>
                  </italic>
                </td><td rowspan="1" colspan="1" style="color: #231f20">R50</td><td rowspan="1" colspan="1" style="color: #231f20"><abbrev xmlns:xlink="http://www.w3.org/1999/xlink" content-type="institution" xlink:title="National Museum of Natural Science of Taiwan, Taichung" id="ABBRID0EW5AE" xlink:type="simple">NMNS</abbrev>-8764-087</td><td rowspan="1" colspan="1" style="color: #231f20">Ea M’doal Ward, M’drak District, Dak Lak Province, Vietnam</td><td rowspan="1" colspan="1" style="color: #231f20">1D</td><td rowspan="1" colspan="1" style="color: #231f20">3F</td><td rowspan="1" colspan="1" style="color: #396ba6">
                  <ext-link xmlns:xlink="http://www.w3.org/1999/xlink" ext-link-type="gen" xlink:href="OR978019" xlink:type="simple">OR978019</ext-link>
                </td><td rowspan="1" colspan="1" style="color: #396ba6">
                  <ext-link xmlns:xlink="http://www.w3.org/1999/xlink" ext-link-type="gen" xlink:href="OR964301" xlink:type="simple">OR964301</ext-link>
                </td></tr><tr><td rowspan="1" colspan="1" style="color: #231f20">
                  <italic>
                    <tp:taxon-name><tp:taxon-name-part taxon-name-part-type="genus" reg="Amphidromus">A.</tp:taxon-name-part><tp:taxon-name-part taxon-name-part-type="species" reg="ingens">ingens</tp:taxon-name-part></tp:taxon-name>
                  </italic>
                </td><td rowspan="1" colspan="1" style="color: #231f20">U20 to U24</td><td rowspan="1" colspan="1" style="color: #231f20"><abbrev xmlns:xlink="http://www.w3.org/1999/xlink" content-type="institution" xlink:title="National Museum of Natural Science of Taiwan, Taichung" id="ABBRID0EWAAG" xlink:type="simple">NMNS</abbrev>-8764-088 to <abbrev xmlns:xlink="http://www.w3.org/1999/xlink" content-type="institution" xlink:title="National Museum of Natural Science of Taiwan, Taichung" id="ABBRID0E2AAG" xlink:type="simple">NMNS</abbrev>-8764-092</td><td rowspan="1" colspan="1" style="color: #231f20">Krong A Ward, M’drak District, Dak Lak Province, Vietnam</td><td rowspan="1" colspan="1" style="color: #231f20">4D + 1S</td><td rowspan="1" colspan="1" style="color: #231f20">3G</td><td rowspan="1" colspan="1" style="color: #231f20">U20–U23: <ext-link xmlns:xlink="http://www.w3.org/1999/xlink" ext-link-type="gen" xlink:href="OR978020" xlink:type="simple">OR978020</ext-link>– <ext-link xmlns:xlink="http://www.w3.org/1999/xlink" ext-link-type="gen" xlink:href="OR978023" xlink:type="simple">OR978023</ext-link></td><td rowspan="1" colspan="1" style="color: #396ba6"><ext-link xmlns:xlink="http://www.w3.org/1999/xlink" ext-link-type="gen" xlink:href="OR964302" xlink:type="simple">OR964302</ext-link>– <ext-link xmlns:xlink="http://www.w3.org/1999/xlink" ext-link-type="gen" xlink:href="OR964306" xlink:type="simple">OR964306</ext-link></td></tr><tr><td rowspan="1" colspan="1" style="color: #231f20">
                  <italic>
                    <tp:taxon-name><tp:taxon-name-part taxon-name-part-type="genus" reg="Amphidromus">A.</tp:taxon-name-part><tp:taxon-name-part taxon-name-part-type="species" reg="ingens">ingens</tp:taxon-name-part></tp:taxon-name>
                  </italic>
                </td><td rowspan="1" colspan="1" style="color: #231f20">YD1 to YD8, YE1 to YE4</td><td rowspan="1" colspan="1" style="color: #231f20"><abbrev xmlns:xlink="http://www.w3.org/1999/xlink" content-type="institution" xlink:title="National Museum of Natural Science of Taiwan, Taichung" id="ABBRID0ECDAG" xlink:type="simple">NMNS</abbrev>-8764-093 to <abbrev xmlns:xlink="http://www.w3.org/1999/xlink" content-type="institution" xlink:title="National Museum of Natural Science of Taiwan, Taichung" id="ABBRID0EHDAG" xlink:type="simple">NMNS</abbrev>-8764-104</td><td rowspan="1" colspan="1" style="color: #231f20">Ea Sup District, Dak Lak Province, Vietnam</td><td rowspan="1" colspan="1" style="color: #231f20">7D + 5S</td><td rowspan="1" colspan="1" style="color: #231f20">3H–I</td><td rowspan="1" colspan="1" style="color: #231f20">YD1–YD8: <ext-link xmlns:xlink="http://www.w3.org/1999/xlink" ext-link-type="gen" xlink:href="OR978024" xlink:type="simple">OR978024</ext-link>– <ext-link xmlns:xlink="http://www.w3.org/1999/xlink" ext-link-type="gen" xlink:href="OR978031" xlink:type="simple">OR978031</ext-link> YE1–YE4: <ext-link xmlns:xlink="http://www.w3.org/1999/xlink" ext-link-type="gen" xlink:href="OR978032" xlink:type="simple">OR978032</ext-link>– <ext-link xmlns:xlink="http://www.w3.org/1999/xlink" ext-link-type="gen" xlink:href="OR978035" xlink:type="simple">OR978035</ext-link></td><td rowspan="1" colspan="1" style="color: #231f20">YD1–YD2: <ext-link xmlns:xlink="http://www.w3.org/1999/xlink" ext-link-type="gen" xlink:href="OR964307" xlink:type="simple">OR964307</ext-link>– <ext-link xmlns:xlink="http://www.w3.org/1999/xlink" ext-link-type="gen" xlink:href="OR964308" xlink:type="simple">OR964308</ext-link> YD5–8: <ext-link xmlns:xlink="http://www.w3.org/1999/xlink" ext-link-type="gen" xlink:href="OR964309" xlink:type="simple">OR964309</ext-link>– <ext-link xmlns:xlink="http://www.w3.org/1999/xlink" ext-link-type="gen" xlink:href="OR964312" xlink:type="simple">OR964312</ext-link> YE1–YE4: <ext-link xmlns:xlink="http://www.w3.org/1999/xlink" ext-link-type="gen" xlink:href="OR964313" xlink:type="simple">OR964313</ext-link>– <ext-link xmlns:xlink="http://www.w3.org/1999/xlink" ext-link-type="gen" xlink:href="OR964316" xlink:type="simple">OR964316</ext-link></td></tr><tr><td rowspan="2" colspan="1" style="color: #231f20">5</td><td rowspan="2" colspan="1" style="color: #231f20"><italic><tp:taxon-name><tp:taxon-name-part taxon-name-part-type="genus" reg="Amphidromus">Amphidromus</tp:taxon-name-part><tp:taxon-name-part taxon-name-part-type="species" reg="ingensoides">ingensoides</tp:taxon-name-part></tp:taxon-name></italic> Jirapatrasilp &amp; Lee sp. nov.</td><td rowspan="1" colspan="1" style="color: #231f20"><italic><tp:taxon-name><tp:taxon-name-part taxon-name-part-type="genus" reg="Amphidromus">Amphidromus</tp:taxon-name-part></tp:taxon-name></italic> sp. 2</td><td rowspan="1" colspan="1" style="color: #231f20">G4, P6</td><td rowspan="1" colspan="1" style="color: #231f20"><abbrev xmlns:xlink="http://www.w3.org/1999/xlink" content-type="institution" xlink:title="Natural History Museum, London" id="ABBRID0E3GAG" xlink:type="simple">NHMUK</abbrev> 20230614, <abbrev xmlns:xlink="http://www.w3.org/1999/xlink" content-type="institution" xlink:title="National Museum of Natural Science of Taiwan, Taichung" id="ABBRID0EBHAG" xlink:type="simple">NMNS</abbrev>-8764-105</td><td rowspan="1" colspan="1" style="color: #231f20">CuMta Ward, M’drak District, Dak Lak Province, Vietnam</td><td rowspan="1" colspan="1" style="color: #231f20">1D + 1S</td><td rowspan="1" colspan="1" style="color: #231f20">8G–H</td><td rowspan="1" colspan="1" style="color: #396ba6"><ext-link xmlns:xlink="http://www.w3.org/1999/xlink" ext-link-type="gen" xlink:href="OR978036" xlink:type="simple">OR978036</ext-link>– <ext-link xmlns:xlink="http://www.w3.org/1999/xlink" ext-link-type="gen" xlink:href="OR978037" xlink:type="simple">OR978037</ext-link></td><td rowspan="1" colspan="1" style="color: #396ba6"><ext-link xmlns:xlink="http://www.w3.org/1999/xlink" ext-link-type="gen" xlink:href="OR964317" xlink:type="simple">OR964317</ext-link>– <ext-link xmlns:xlink="http://www.w3.org/1999/xlink" ext-link-type="gen" xlink:href="OR964318" xlink:type="simple">OR964318</ext-link></td><td rowspan="2" colspan="1" style="color: #231f20">This study</td></tr><tr><td rowspan="1" colspan="1" style="color: #231f20"><italic><tp:taxon-name><tp:taxon-name-part taxon-name-part-type="genus" reg="Amphidromus">Amphidromus</tp:taxon-name-part></tp:taxon-name></italic> sp. 2</td><td rowspan="1" colspan="1" style="color: #231f20">U10, U11</td><td rowspan="1" colspan="1" style="color: #231f20"><abbrev xmlns:xlink="http://www.w3.org/1999/xlink" content-type="institution" xlink:title="National Museum of Natural Science of Taiwan, Taichung" id="ABBRID0EIJAG" xlink:type="simple">NMNS</abbrev>-8764-106, <abbrev xmlns:xlink="http://www.w3.org/1999/xlink" content-type="institution" xlink:title="National Museum of Natural Science of Taiwan, Taichung" id="ABBRID0ENJAG" xlink:type="simple">NMNS</abbrev>-8764-107</td><td rowspan="1" colspan="1" style="color: #231f20">Hon Ba, Khanh Son District, Khanh Hoa Province, Vietnam</td><td rowspan="1" colspan="1" style="color: #231f20">1D + 1S</td><td rowspan="1" colspan="1" style="color: #231f20">8I–J</td><td rowspan="1" colspan="1" style="color: #396ba6"><ext-link xmlns:xlink="http://www.w3.org/1999/xlink" ext-link-type="gen" xlink:href="OR978038" xlink:type="simple">OR978038</ext-link>– <ext-link xmlns:xlink="http://www.w3.org/1999/xlink" ext-link-type="gen" xlink:href="OR978039" xlink:type="simple">OR978039</ext-link></td><td rowspan="1" colspan="1" style="color: #396ba6"><ext-link xmlns:xlink="http://www.w3.org/1999/xlink" ext-link-type="gen" xlink:href="OR964319" xlink:type="simple">OR964319</ext-link>– <ext-link xmlns:xlink="http://www.w3.org/1999/xlink" ext-link-type="gen" xlink:href="OR964320" xlink:type="simple">OR964320</ext-link></td></tr><tr><td rowspan="3" colspan="1" style="color: #231f20">6</td><td rowspan="3" colspan="1" style="color: #231f20"><italic><tp:taxon-name><tp:taxon-name-part taxon-name-part-type="genus" reg="Amphidromus">Amphidromus</tp:taxon-name-part><tp:taxon-name-part taxon-name-part-type="species" reg="buelowi">buelowi</tp:taxon-name-part></tp:taxon-name></italic> Fruhstorfer, 1905</td><td rowspan="1" colspan="1" style="color: #231f20">
                  <italic>
                    <tp:taxon-name><tp:taxon-name-part taxon-name-part-type="genus" reg="Amphidromus">A.</tp:taxon-name-part><tp:taxon-name-part taxon-name-part-type="species" reg="buelowi">buelowi</tp:taxon-name-part></tp:taxon-name>
                  </italic>
                </td><td rowspan="1" colspan="1" style="color: #231f20">SUK1 to SUK4</td><td rowspan="1" colspan="1" style="color: #231f20"><abbrev xmlns:xlink="http://www.w3.org/1999/xlink" content-type="institution" xlink:title="National Museum of Natural Science of Taiwan, Taichung" id="ABBRID0EIMAG" xlink:type="simple">NMNS</abbrev>-8764-022 to <abbrev xmlns:xlink="http://www.w3.org/1999/xlink" content-type="institution" xlink:title="National Museum of Natural Science of Taiwan, Taichung" id="ABBRID0ENMAG" xlink:type="simple">NMNS</abbrev>-8764-025</td><td rowspan="1" colspan="1" style="color: #231f20">Mount Singgalang, Sepuluh Koto, Tanah Datar Regency, West Sumatra, Indonesia</td><td rowspan="1" colspan="1" style="color: #231f20">4D</td><td rowspan="1" colspan="1" style="color: #231f20">15E</td><td rowspan="1" colspan="1" style="color: #231f20">SUK2–SUK3: <ext-link xmlns:xlink="http://www.w3.org/1999/xlink" ext-link-type="gen" xlink:href="OR978040" xlink:type="simple">OR978040</ext-link>– <ext-link xmlns:xlink="http://www.w3.org/1999/xlink" ext-link-type="gen" xlink:href="OR978041" xlink:type="simple">OR978041</ext-link></td><td rowspan="1" colspan="1" style="color: #231f20">SUK2–SUK3: <ext-link xmlns:xlink="http://www.w3.org/1999/xlink" ext-link-type="gen" xlink:href="OR964321" xlink:type="simple">OR964321</ext-link>– <ext-link xmlns:xlink="http://www.w3.org/1999/xlink" ext-link-type="gen" xlink:href="OR964322" xlink:type="simple">OR964322</ext-link></td><td rowspan="3" colspan="1" style="color: #231f20">This study</td></tr><tr><td rowspan="1" colspan="1" style="color: #231f20">
                  <italic>
                    <tp:taxon-name><tp:taxon-name-part taxon-name-part-type="genus" reg="Amphidromus">A.</tp:taxon-name-part><tp:taxon-name-part taxon-name-part-type="species" reg="asper">asper</tp:taxon-name-part></tp:taxon-name>
                  </italic>
                </td><td rowspan="1" colspan="1" style="color: #231f20">VCF, VCI7</td><td rowspan="1" colspan="1" style="color: #231f20"><abbrev xmlns:xlink="http://www.w3.org/1999/xlink" content-type="institution" xlink:title="National Museum of Natural Science of Taiwan, Taichung" id="ABBRID0EYOAG" xlink:type="simple">NMNS</abbrev>-8764-026, <abbrev xmlns:xlink="http://www.w3.org/1999/xlink" content-type="institution" xlink:title="National Museum of Natural Science of Taiwan, Taichung" id="ABBRID0E4OAG" xlink:type="simple">NMNS</abbrev>-8764-027</td><td rowspan="1" colspan="1" style="color: #231f20">Lang-Biang plateau, Lac Duong District, Lam Dong Province, Vietnam</td><td rowspan="1" colspan="1" style="color: #231f20">2D</td><td rowspan="1" colspan="1" style="color: #231f20">15G</td><td rowspan="1" colspan="1" style="color: #231f20">VCF: <ext-link xmlns:xlink="http://www.w3.org/1999/xlink" ext-link-type="gen" xlink:href="OR978042" xlink:type="simple">OR978042</ext-link></td><td rowspan="1" colspan="1" style="color: #231f20">VCF: <ext-link xmlns:xlink="http://www.w3.org/1999/xlink" ext-link-type="gen" xlink:href="OR964323" xlink:type="simple">OR964323</ext-link></td></tr><tr><td rowspan="1" colspan="1" style="color: #231f20">
                  <italic>
                    <tp:taxon-name><tp:taxon-name-part taxon-name-part-type="genus" reg="Amphidromus">A.</tp:taxon-name-part><tp:taxon-name-part taxon-name-part-type="species" reg="franzhuberi">franzhuberi</tp:taxon-name-part></tp:taxon-name>
                  </italic>
                </td><td rowspan="1" colspan="1" style="color: #231f20">VCG, VCI1 to VCI6</td><td rowspan="1" colspan="1" style="color: #231f20"><abbrev xmlns:xlink="http://www.w3.org/1999/xlink" content-type="institution" xlink:title="National Museum of Natural Science of Taiwan, Taichung" id="ABBRID0E1QAG" xlink:type="simple">NMNS</abbrev>-8764-028 to <abbrev xmlns:xlink="http://www.w3.org/1999/xlink" content-type="institution" xlink:title="National Museum of Natural Science of Taiwan, Taichung" id="ABBRID0E6QAG" xlink:type="simple">NMNS</abbrev>-8764-034</td><td rowspan="1" colspan="1" style="color: #231f20">Nha Trang, Khanh Hoa Province, Vietnam</td><td rowspan="1" colspan="1" style="color: #231f20">6D + 1S</td><td rowspan="1" colspan="1" style="color: #231f20">15H–I</td><td rowspan="1" colspan="1" style="color: #231f20">VCG: <ext-link xmlns:xlink="http://www.w3.org/1999/xlink" ext-link-type="gen" xlink:href="OR978043" xlink:type="simple">OR978043</ext-link> VCI1–VCI3: <ext-link xmlns:xlink="http://www.w3.org/1999/xlink" ext-link-type="gen" xlink:href="OR978044" xlink:type="simple">OR978044</ext-link>–<ext-link xmlns:xlink="http://www.w3.org/1999/xlink" ext-link-type="gen" xlink:href="OR978046" xlink:type="simple">OR978046</ext-link></td><td rowspan="1" colspan="1" style="color: #231f20">VCG: <ext-link xmlns:xlink="http://www.w3.org/1999/xlink" ext-link-type="gen" xlink:href="OR964324" xlink:type="simple">OR964324</ext-link> VCI1–VCI3: <ext-link xmlns:xlink="http://www.w3.org/1999/xlink" ext-link-type="gen" xlink:href="OR964325" xlink:type="simple">OR964325</ext-link>– <ext-link xmlns:xlink="http://www.w3.org/1999/xlink" ext-link-type="gen" xlink:href="OR964327" xlink:type="simple">OR964327</ext-link></td></tr><tr><td rowspan="5" colspan="1" style="color: #231f20">7</td><td rowspan="5" colspan="1" style="color: #231f20"><italic><tp:taxon-name><tp:taxon-name-part taxon-name-part-type="genus" reg="Amphidromus">Amphidromus</tp:taxon-name-part><tp:taxon-name-part taxon-name-part-type="species" reg="thachi">thachi</tp:taxon-name-part></tp:taxon-name></italic> Huber, 2015</td><td rowspan="1" colspan="1" style="color: #231f20">
                  <italic>
                    <tp:taxon-name><tp:taxon-name-part taxon-name-part-type="genus" reg="Amphidromus">A.</tp:taxon-name-part><tp:taxon-name-part taxon-name-part-type="species" reg="thachi">thachi</tp:taxon-name-part></tp:taxon-name>
                  </italic>
                </td><td rowspan="1" colspan="1" style="color: #231f20">VBQ1, VBQ2</td><td rowspan="1" colspan="1" style="color: #231f20"><abbrev xmlns:xlink="http://www.w3.org/1999/xlink" content-type="institution" xlink:title="National Museum of Natural Science of Taiwan, Taichung" id="ABBRID0EEUAG" xlink:type="simple">NMNS</abbrev>-8764-264, <abbrev xmlns:xlink="http://www.w3.org/1999/xlink" content-type="institution" xlink:title="National Museum of Natural Science of Taiwan, Taichung" id="ABBRID0EJUAG" xlink:type="simple">NMNS</abbrev>-8764-265</td><td rowspan="1" colspan="1" style="color: #231f20">Lac Duong District, Lam Dong Province, Vietnam</td><td rowspan="1" colspan="1" style="color: #231f20">2D</td><td rowspan="1" colspan="1" style="color: #231f20">17G–H</td><td rowspan="1" colspan="1" style="color: #396ba6"><ext-link xmlns:xlink="http://www.w3.org/1999/xlink" ext-link-type="gen" xlink:href="OR978048" xlink:type="simple">OR978048</ext-link>– <ext-link xmlns:xlink="http://www.w3.org/1999/xlink" ext-link-type="gen" xlink:href="OR978049" xlink:type="simple">OR978049</ext-link></td><td rowspan="1" colspan="1" style="color: #396ba6"><ext-link xmlns:xlink="http://www.w3.org/1999/xlink" ext-link-type="gen" xlink:href="OR964329" xlink:type="simple">OR964329</ext-link>– <ext-link xmlns:xlink="http://www.w3.org/1999/xlink" ext-link-type="gen" xlink:href="OR964330" xlink:type="simple">OR964330</ext-link></td><td rowspan="5" colspan="1" style="color: #231f20">This study</td></tr><tr><td rowspan="1" colspan="1" style="color: #231f20">
                  <italic>
                    <tp:taxon-name><tp:taxon-name-part taxon-name-part-type="genus" reg="Amphidromus">A.</tp:taxon-name-part><tp:taxon-name-part taxon-name-part-type="species" reg="thachi">thachi</tp:taxon-name-part></tp:taxon-name>
                  </italic>
                </td><td rowspan="1" colspan="1" style="color: #231f20">VBI1 to VBI4</td><td rowspan="1" colspan="1" style="color: #231f20"><abbrev xmlns:xlink="http://www.w3.org/1999/xlink" content-type="institution" xlink:title="National Museum of Natural Science of Taiwan, Taichung" id="ABBRID0EUWAG" xlink:type="simple">NMNS</abbrev>-8764-266 to <abbrev xmlns:xlink="http://www.w3.org/1999/xlink" content-type="institution" xlink:title="National Museum of Natural Science of Taiwan, Taichung" id="ABBRID0EZWAG" xlink:type="simple">NMNS</abbrev>-8764-269</td><td rowspan="1" colspan="1" style="color: #231f20">Vinh Thanh, Binh Dinh Province, Vietnam</td><td rowspan="1" colspan="1" style="color: #231f20">3D + 1S</td><td rowspan="1" colspan="1" style="color: #231f20">17D</td><td rowspan="1" colspan="1" style="color: #231f20">VBI1: <ext-link xmlns:xlink="http://www.w3.org/1999/xlink" ext-link-type="gen" xlink:href="OR978047" xlink:type="simple">OR978047</ext-link></td><td rowspan="1" colspan="1" style="color: #231f20">VBI1: <ext-link xmlns:xlink="http://www.w3.org/1999/xlink" ext-link-type="gen" xlink:href="OR964328" xlink:type="simple">OR964328</ext-link></td></tr><tr><td rowspan="1" colspan="1" style="color: #231f20">
                  <italic>
                    <tp:taxon-name><tp:taxon-name-part taxon-name-part-type="genus" reg="Amphidromus">A.</tp:taxon-name-part><tp:taxon-name-part taxon-name-part-type="species" reg="thachi">thachi</tp:taxon-name-part></tp:taxon-name>
                  </italic>
                </td><td rowspan="1" colspan="1" style="color: #231f20">VCD1, VCD2</td><td rowspan="1" colspan="1" style="color: #231f20"><abbrev xmlns:xlink="http://www.w3.org/1999/xlink" content-type="institution" xlink:title="National Museum of Natural Science of Taiwan, Taichung" id="ABBRID0EWYAG" xlink:type="simple">NMNS</abbrev>-8764-270, <abbrev xmlns:xlink="http://www.w3.org/1999/xlink" content-type="institution" xlink:title="National Museum of Natural Science of Taiwan, Taichung" id="ABBRID0E2YAG" xlink:type="simple">NMNS</abbrev>-8764-271</td><td rowspan="1" colspan="1" style="color: #231f20">Buon Don District, Dak Lak Province, Vietnam</td><td rowspan="1" colspan="1" style="color: #231f20">1D + 1S</td><td rowspan="1" colspan="1" style="color: #231f20">17E</td><td rowspan="1" colspan="1" style="color: #396ba6"><ext-link xmlns:xlink="http://www.w3.org/1999/xlink" ext-link-type="gen" xlink:href="OR978050" xlink:type="simple">OR978050</ext-link>– <ext-link xmlns:xlink="http://www.w3.org/1999/xlink" ext-link-type="gen" xlink:href="OR978051" xlink:type="simple">OR978051</ext-link></td><td rowspan="1" colspan="1" style="color: #396ba6"><ext-link xmlns:xlink="http://www.w3.org/1999/xlink" ext-link-type="gen" xlink:href="OR964331" xlink:type="simple">OR964331</ext-link>– <ext-link xmlns:xlink="http://www.w3.org/1999/xlink" ext-link-type="gen" xlink:href="OR964332" xlink:type="simple">OR964332</ext-link></td></tr><tr><td rowspan="1" colspan="1" style="color: #231f20">
                  <italic>
                    <tp:taxon-name><tp:taxon-name-part taxon-name-part-type="genus" reg="Amphidromus">A.</tp:taxon-name-part><tp:taxon-name-part taxon-name-part-type="species" reg="thachi">thachi</tp:taxon-name-part></tp:taxon-name>
                  </italic>
                </td><td rowspan="1" colspan="1" style="color: #231f20">VMAM</td><td rowspan="1" colspan="1" style="color: #231f20"><abbrev xmlns:xlink="http://www.w3.org/1999/xlink" content-type="institution" xlink:title="National Museum of Natural Science of Taiwan, Taichung" id="ABBRID0EC2AG" xlink:type="simple">NMNS</abbrev>-8764-272</td><td rowspan="1" colspan="1" style="color: #231f20">Da Lat, Lam Dong Province, Vietnam</td><td rowspan="1" colspan="1" style="color: #231f20">1S</td><td rowspan="1" colspan="1" style="color: #231f20">17F</td><td rowspan="1" colspan="1" style="color: #396ba6">
                  <ext-link xmlns:xlink="http://www.w3.org/1999/xlink" ext-link-type="gen" xlink:href="OR978052" xlink:type="simple">OR978052</ext-link>
                </td><td rowspan="1" colspan="1" style="color: #396ba6">
                  <ext-link xmlns:xlink="http://www.w3.org/1999/xlink" ext-link-type="gen" xlink:href="OR964333" xlink:type="simple">OR964333</ext-link>
                </td></tr><tr><td rowspan="1" colspan="1" style="color: #231f20">
                  <italic>
                    <tp:taxon-name><tp:taxon-name-part taxon-name-part-type="genus" reg="Amphidromus">A.</tp:taxon-name-part><tp:taxon-name-part taxon-name-part-type="species" reg="thachi">thachi</tp:taxon-name-part></tp:taxon-name>
                  </italic>
                </td><td rowspan="1" colspan="1" style="color: #231f20">XM1, XM2</td><td rowspan="1" colspan="1" style="color: #231f20"><abbrev xmlns:xlink="http://www.w3.org/1999/xlink" content-type="institution" xlink:title="National Museum of Natural Science of Taiwan, Taichung" id="ABBRID0EB4AG" xlink:type="simple">NMNS</abbrev>-8764-273, <abbrev xmlns:xlink="http://www.w3.org/1999/xlink" content-type="institution" xlink:title="National Museum of Natural Science of Taiwan, Taichung" id="ABBRID0EG4AG" xlink:type="simple">NMNS</abbrev>-8764-274</td><td rowspan="1" colspan="1" style="color: #231f20">Krong Bong, Dak Lak Province, Vietnam</td><td rowspan="1" colspan="1" style="color: #231f20">2D</td><td rowspan="1" colspan="1" style="color: #231f20">–</td><td rowspan="1" colspan="1" style="color: #396ba6"><ext-link xmlns:xlink="http://www.w3.org/1999/xlink" ext-link-type="gen" xlink:href="OR978053" xlink:type="simple">OR978053</ext-link>– <ext-link xmlns:xlink="http://www.w3.org/1999/xlink" ext-link-type="gen" xlink:href="OR978054" xlink:type="simple">OR978054</ext-link></td><td rowspan="1" colspan="1" style="color: #396ba6"><ext-link xmlns:xlink="http://www.w3.org/1999/xlink" ext-link-type="gen" xlink:href="OR964334" xlink:type="simple">OR964334</ext-link>– <ext-link xmlns:xlink="http://www.w3.org/1999/xlink" ext-link-type="gen" xlink:href="OR964335" xlink:type="simple">OR964335</ext-link></td></tr><tr><td rowspan="2" colspan="1" style="color: #231f20">8</td><td rowspan="2" colspan="1" style="color: #231f20"><italic><tp:taxon-name><tp:taxon-name-part taxon-name-part-type="genus" reg="Amphidromus">Amphidromus</tp:taxon-name-part><tp:taxon-name-part taxon-name-part-type="species" reg="metabletus">metabletus</tp:taxon-name-part></tp:taxon-name></italic> Möllendorff, 1900</td><td rowspan="1" colspan="1" style="color: #231f20">
                  <italic>
                    <tp:taxon-name><tp:taxon-name-part taxon-name-part-type="genus" reg="Amphidromus">A.</tp:taxon-name-part><tp:taxon-name-part taxon-name-part-type="species" reg="metabletus">metabletus</tp:taxon-name-part></tp:taxon-name>
                  </italic>
                </td><td rowspan="1" colspan="1" style="color: #231f20">P3 to P5, XE1 to XE5</td><td rowspan="1" colspan="1" style="color: #231f20"><abbrev xmlns:xlink="http://www.w3.org/1999/xlink" content-type="institution" xlink:title="National Museum of Natural Science of Taiwan, Taichung" id="ABBRID0EBABG" xlink:type="simple">NMNS</abbrev>-8764-123 to <abbrev xmlns:xlink="http://www.w3.org/1999/xlink" content-type="institution" xlink:title="National Museum of Natural Science of Taiwan, Taichung" id="ABBRID0EGABG" xlink:type="simple">NMNS</abbrev>-8764-130</td><td rowspan="1" colspan="1" style="color: #231f20">Nha Trang, Khanh Hoa Province, Vietnam</td><td rowspan="1" colspan="1" style="color: #231f20">4D + 4S</td><td rowspan="1" colspan="1" style="color: #231f20">21C–F</td><td rowspan="1" colspan="1" style="color: #231f20">P3–P5: <ext-link xmlns:xlink="http://www.w3.org/1999/xlink" ext-link-type="gen" xlink:href="OR978055" xlink:type="simple">OR978055</ext-link>– <ext-link xmlns:xlink="http://www.w3.org/1999/xlink" ext-link-type="gen" xlink:href="OR978057" xlink:type="simple">OR978057</ext-link> XE1–XE5: <ext-link xmlns:xlink="http://www.w3.org/1999/xlink" ext-link-type="gen" xlink:href="OR978064" xlink:type="simple">OR978064</ext-link>– <ext-link xmlns:xlink="http://www.w3.org/1999/xlink" ext-link-type="gen" xlink:href="OR978068" xlink:type="simple">OR978068</ext-link></td><td rowspan="1" colspan="1" style="color: #231f20">P3–P5: <ext-link xmlns:xlink="http://www.w3.org/1999/xlink" ext-link-type="gen" xlink:href="OR964336" xlink:type="simple">OR964336</ext-link>– <ext-link xmlns:xlink="http://www.w3.org/1999/xlink" ext-link-type="gen" xlink:href="OR964338" xlink:type="simple">OR964338</ext-link> XE1–XE5: <ext-link xmlns:xlink="http://www.w3.org/1999/xlink" ext-link-type="gen" xlink:href="OR964344" xlink:type="simple">OR964344</ext-link>–<ext-link xmlns:xlink="http://www.w3.org/1999/xlink" ext-link-type="gen" xlink:href="OR964348" xlink:type="simple">OR964348</ext-link></td><td rowspan="2" colspan="1" style="color: #231f20">This study</td></tr><tr><td rowspan="1" colspan="1" style="color: #231f20">
                  <italic>
                    <tp:taxon-name><tp:taxon-name-part taxon-name-part-type="genus" reg="Amphidromus">A.</tp:taxon-name-part><tp:taxon-name-part taxon-name-part-type="species" reg="metabletus">metabletus</tp:taxon-name-part></tp:taxon-name>
                  </italic>
                </td><td rowspan="1" colspan="1" style="color: #231f20">VMELa1 to VMELa6, VMELb1 to VMELb6, VMELc1, VMELd1 to VMELd3, VMELe1 to VMELe3</td><td rowspan="1" colspan="1" style="color: #231f20"><abbrev xmlns:xlink="http://www.w3.org/1999/xlink" content-type="institution" xlink:title="National Museum of Natural Science of Taiwan, Taichung" id="ABBRID0EFDBG" xlink:type="simple">NMNS</abbrev>-8764-131 to <abbrev xmlns:xlink="http://www.w3.org/1999/xlink" content-type="institution" xlink:title="National Museum of Natural Science of Taiwan, Taichung" id="ABBRID0EKDBG" xlink:type="simple">NMNS</abbrev>-8764-149</td><td rowspan="1" colspan="1" style="color: #231f20">Ninh Hoa, Khanh Hoa Province, Vietnam</td><td rowspan="1" colspan="1" style="color: #231f20">15D + 4S</td><td rowspan="1" colspan="1" style="color: #231f20">21G–L</td><td rowspan="1" colspan="1" style="color: #231f20">VMELa6: <ext-link xmlns:xlink="http://www.w3.org/1999/xlink" ext-link-type="gen" xlink:href="OR978058" xlink:type="simple">OR978058</ext-link> VMELb6: <ext-link xmlns:xlink="http://www.w3.org/1999/xlink" ext-link-type="gen" xlink:href="OR978059" xlink:type="simple">OR978059</ext-link> VMELc1: <ext-link xmlns:xlink="http://www.w3.org/1999/xlink" ext-link-type="gen" xlink:href="OR978060" xlink:type="simple">OR978060</ext-link> VMELd1: <ext-link xmlns:xlink="http://www.w3.org/1999/xlink" ext-link-type="gen" xlink:href="OR978061" xlink:type="simple">OR978061</ext-link> VMELd3: <ext-link xmlns:xlink="http://www.w3.org/1999/xlink" ext-link-type="gen" xlink:href="OR978062" xlink:type="simple">OR978062</ext-link> VMELe1: <ext-link xmlns:xlink="http://www.w3.org/1999/xlink" ext-link-type="gen" xlink:href="OR978063" xlink:type="simple">OR978063</ext-link></td><td rowspan="1" colspan="1" style="color: #231f20">VMELa6: <ext-link xmlns:xlink="http://www.w3.org/1999/xlink" ext-link-type="gen" xlink:href="OR964339" xlink:type="simple">OR964339</ext-link> VMELb6: <ext-link xmlns:xlink="http://www.w3.org/1999/xlink" ext-link-type="gen" xlink:href="OR964340" xlink:type="simple">OR964340</ext-link> VMELc1: <ext-link xmlns:xlink="http://www.w3.org/1999/xlink" ext-link-type="gen" xlink:href="OR964341" xlink:type="simple">OR964341</ext-link> VMELd1: <ext-link xmlns:xlink="http://www.w3.org/1999/xlink" ext-link-type="gen" xlink:href="OR964342" xlink:type="simple">OR964342</ext-link> VMELe1: <ext-link xmlns:xlink="http://www.w3.org/1999/xlink" ext-link-type="gen" xlink:href="OR964343" xlink:type="simple">OR964343</ext-link></td></tr><tr><td rowspan="4" colspan="1" style="color: #231f20">9</td><td rowspan="4" colspan="1" style="color: #231f20"><italic><tp:taxon-name><tp:taxon-name-part taxon-name-part-type="genus" reg="Amphidromus">Amphidromus</tp:taxon-name-part><tp:taxon-name-part taxon-name-part-type="species" reg="haematostoma">haematostoma</tp:taxon-name-part></tp:taxon-name></italic> Möllendorff, 1898</td><td rowspan="1" colspan="1" style="color: #231f20">
                  <italic>
                    <tp:taxon-name><tp:taxon-name-part taxon-name-part-type="genus" reg="Amphidromus">A.</tp:taxon-name-part><tp:taxon-name-part taxon-name-part-type="species" reg="haematostoma">haematostoma</tp:taxon-name-part></tp:taxon-name>
                  </italic>
                </td><td rowspan="1" colspan="1" style="color: #231f20">X91 to X94</td><td rowspan="1" colspan="1" style="color: #231f20"><abbrev xmlns:xlink="http://www.w3.org/1999/xlink" content-type="institution" xlink:title="National Museum of Natural Science of Taiwan, Taichung" id="ABBRID0EIHBG" xlink:type="simple">NMNS</abbrev>-8764-053 to <abbrev xmlns:xlink="http://www.w3.org/1999/xlink" content-type="institution" xlink:title="National Museum of Natural Science of Taiwan, Taichung" id="ABBRID0ENHBG" xlink:type="simple">NMNS</abbrev>-8764-056</td><td rowspan="1" colspan="1" style="color: #231f20">Samphanh District, Phongsali Province, Laos</td><td rowspan="1" colspan="1" style="color: #231f20">4S</td><td rowspan="1" colspan="1" style="color: #231f20">24D</td><td rowspan="1" colspan="1" style="color: #231f20">–</td><td rowspan="1" colspan="1" style="color: #231f20">X92–X94: <ext-link xmlns:xlink="http://www.w3.org/1999/xlink" ext-link-type="gen" xlink:href="OR964349" xlink:type="simple">OR964349</ext-link>– <ext-link xmlns:xlink="http://www.w3.org/1999/xlink" ext-link-type="gen" xlink:href="OR964351" xlink:type="simple">OR964351</ext-link></td><td rowspan="4" colspan="1" style="color: #231f20">This study</td></tr><tr><td rowspan="1" colspan="1" style="color: #231f20">
                  <italic>
                    <tp:taxon-name><tp:taxon-name-part taxon-name-part-type="genus" reg="Amphidromus">A.</tp:taxon-name-part><tp:taxon-name-part taxon-name-part-type="species" reg="haematostoma">haematostoma</tp:taxon-name-part></tp:taxon-name>
                  </italic>
                </td><td rowspan="1" colspan="1" style="color: #231f20">ZK0 to ZK9, ZK9a to ZJ9j</td><td rowspan="1" colspan="1" style="color: #231f20"><abbrev xmlns:xlink="http://www.w3.org/1999/xlink" content-type="institution" xlink:title="National Museum of Natural Science of Taiwan, Taichung" id="ABBRID0EOJBG" xlink:type="simple">NMNS</abbrev>-8764-057 to <abbrev xmlns:xlink="http://www.w3.org/1999/xlink" content-type="institution" xlink:title="National Museum of Natural Science of Taiwan, Taichung" id="ABBRID0ETJBG" xlink:type="simple">NMNS</abbrev>-8764-076</td><td rowspan="1" colspan="1" style="color: #231f20">Ba Chien, Pakse District, Champasak Province, Laos</td><td rowspan="1" colspan="1" style="color: #231f20">20S</td><td rowspan="1" colspan="1" style="color: #231f20">24E–F</td><td rowspan="1" colspan="1" style="color: #231f20">ZK6–ZK7: <ext-link xmlns:xlink="http://www.w3.org/1999/xlink" ext-link-type="gen" xlink:href="OR978073" xlink:type="simple">OR978073</ext-link>– <ext-link xmlns:xlink="http://www.w3.org/1999/xlink" ext-link-type="gen" xlink:href="OR978074" xlink:type="simple">OR978074</ext-link> ZK9: <ext-link xmlns:xlink="http://www.w3.org/1999/xlink" ext-link-type="gen" xlink:href="OR978075" xlink:type="simple">OR978075</ext-link></td><td rowspan="1" colspan="1" style="color: #231f20">ZK6–ZK7: <ext-link xmlns:xlink="http://www.w3.org/1999/xlink" ext-link-type="gen" xlink:href="OR964352" xlink:type="simple">OR964352</ext-link>– <ext-link xmlns:xlink="http://www.w3.org/1999/xlink" ext-link-type="gen" xlink:href="OR964353" xlink:type="simple">OR964353</ext-link></td></tr><tr><td rowspan="1" colspan="1" style="color: #231f20">
                  <italic>
                    <tp:taxon-name><tp:taxon-name-part taxon-name-part-type="genus" reg="Amphidromus">A.</tp:taxon-name-part><tp:taxon-name-part taxon-name-part-type="species" reg="haematostoma">haematostoma</tp:taxon-name-part></tp:taxon-name>
                  </italic>
                </td><td rowspan="1" colspan="1" style="color: #231f20">AM36</td><td rowspan="1" colspan="1" style="color: #231f20">ex. Maassen collection</td><td rowspan="1" colspan="1" style="color: #231f20">Boloven Plateau, Paksong District, Champasak Province, Laos</td><td rowspan="1" colspan="1" style="color: #231f20">1S</td><td rowspan="1" colspan="1" style="color: #231f20">–</td><td rowspan="1" colspan="1" style="color: #396ba6">
                  <ext-link xmlns:xlink="http://www.w3.org/1999/xlink" ext-link-type="gen" xlink:href="OR978069" xlink:type="simple">OR978069</ext-link>
                </td><td rowspan="1" colspan="1" style="color: #231f20">–</td></tr><tr><td rowspan="1" colspan="1" style="color: #231f20">
                  <italic>
                    <tp:taxon-name><tp:taxon-name-part taxon-name-part-type="genus" reg="Amphidromus">A.</tp:taxon-name-part><tp:taxon-name-part taxon-name-part-type="species" reg="haematostoma">haematostoma</tp:taxon-name-part></tp:taxon-name>
                  </italic>
                </td><td rowspan="1" colspan="1" style="color: #231f20">VMDO1 to VMDO5</td><td rowspan="1" colspan="1" style="color: #231f20"><abbrev xmlns:xlink="http://www.w3.org/1999/xlink" content-type="institution" xlink:title="National Museum of Natural Science of Taiwan, Taichung" id="ABBRID0ESNBG" xlink:type="simple">NMNS</abbrev>-8764-077 to <abbrev xmlns:xlink="http://www.w3.org/1999/xlink" content-type="institution" xlink:title="National Museum of Natural Science of Taiwan, Taichung" id="ABBRID0EXNBG" xlink:type="simple">NMNS</abbrev>-8764-081</td><td rowspan="1" colspan="1" style="color: #231f20">Kbang District, Gia Lai Province, Vietnam</td><td rowspan="1" colspan="1" style="color: #231f20">5S</td><td rowspan="1" colspan="1" style="color: #231f20">24G</td><td rowspan="1" colspan="1" style="color: #231f20">VMDO1: <ext-link xmlns:xlink="http://www.w3.org/1999/xlink" ext-link-type="gen" xlink:href="OR978070" xlink:type="simple">OR978070</ext-link> VMDO4: <ext-link xmlns:xlink="http://www.w3.org/1999/xlink" ext-link-type="gen" xlink:href="OR978071" xlink:type="simple">OR978071</ext-link> VMDO5: <ext-link xmlns:xlink="http://www.w3.org/1999/xlink" ext-link-type="gen" xlink:href="OR978072" xlink:type="simple">OR978072</ext-link></td><td rowspan="1" colspan="1" style="color: #231f20">–</td></tr><tr><td rowspan="2" colspan="1" style="color: #231f20">10</td><td rowspan="2" colspan="1" style="color: #231f20"><italic><tp:taxon-name><tp:taxon-name-part taxon-name-part-type="genus" reg="Amphidromus">Amphidromus</tp:taxon-name-part><tp:taxon-name-part taxon-name-part-type="species" reg="madelineae">madelineae</tp:taxon-name-part></tp:taxon-name></italic> Thach, 2020</td><td rowspan="1" colspan="1" style="color: #231f20">
                  <italic>
                    <tp:taxon-name><tp:taxon-name-part taxon-name-part-type="genus" reg="Amphidromus">A.</tp:taxon-name-part><tp:taxon-name-part taxon-name-part-type="species" reg="madelineae">madelineae</tp:taxon-name-part></tp:taxon-name>
                  </italic>
                </td><td rowspan="1" colspan="1" style="color: #231f20">VBO1 to VBO5</td><td rowspan="1" colspan="1" style="color: #231f20"><abbrev xmlns:xlink="http://www.w3.org/1999/xlink" content-type="institution" xlink:title="National Museum of Natural Science of Taiwan, Taichung" id="ABBRID0ENQBG" xlink:type="simple">NMNS</abbrev>-8764-108 to <abbrev xmlns:xlink="http://www.w3.org/1999/xlink" content-type="institution" xlink:title="National Museum of Natural Science of Taiwan, Taichung" id="ABBRID0ESQBG" xlink:type="simple">NMNS</abbrev>-8764-112</td><td rowspan="1" colspan="1" style="color: #231f20">Duy Xuyen District, Quang Nam Province, Vietnam</td><td rowspan="1" colspan="1" style="color: #231f20">5S</td><td rowspan="1" colspan="1" style="color: #231f20">24I–J</td><td rowspan="1" colspan="1" style="color: #231f20">VBO2: <ext-link xmlns:xlink="http://www.w3.org/1999/xlink" ext-link-type="gen" xlink:href="OR978076" xlink:type="simple">OR978076</ext-link> VBO5: <ext-link xmlns:xlink="http://www.w3.org/1999/xlink" ext-link-type="gen" xlink:href="OR978077" xlink:type="simple">OR978077</ext-link></td><td rowspan="1" colspan="1" style="color: #231f20">VBO2: <ext-link xmlns:xlink="http://www.w3.org/1999/xlink" ext-link-type="gen" xlink:href="OR964354" xlink:type="simple">OR964354</ext-link> VBO5: <ext-link xmlns:xlink="http://www.w3.org/1999/xlink" ext-link-type="gen" xlink:href="OR964355" xlink:type="simple">OR964355</ext-link></td><td rowspan="2" colspan="1" style="color: #231f20">This study</td></tr><tr><td rowspan="1" colspan="1" style="color: #231f20">
                  <italic>
                    <tp:taxon-name><tp:taxon-name-part taxon-name-part-type="genus" reg="Amphidromus">A.</tp:taxon-name-part><tp:taxon-name-part taxon-name-part-type="species" reg="madelineae">madelineae</tp:taxon-name-part></tp:taxon-name>
                  </italic>
                </td><td rowspan="1" colspan="1" style="color: #231f20">VKBG0 to VKBG9</td><td rowspan="1" colspan="1" style="color: #231f20"><abbrev xmlns:xlink="http://www.w3.org/1999/xlink" content-type="institution" xlink:title="National Museum of Natural Science of Taiwan, Taichung" id="ABBRID0E4SBG" xlink:type="simple">NMNS</abbrev>-8764-113 to <abbrev xmlns:xlink="http://www.w3.org/1999/xlink" content-type="institution" xlink:title="National Museum of Natural Science of Taiwan, Taichung" id="ABBRID0ECTBG" xlink:type="simple">NMNS</abbrev>-8764-122</td><td rowspan="1" colspan="1" style="color: #231f20">Za Hung, Dong Giang District, Quang Nam Province, Vietnam</td><td rowspan="1" colspan="1" style="color: #231f20">10S</td><td rowspan="1" colspan="1" style="color: #231f20">24K–M</td><td rowspan="1" colspan="1" style="color: #231f20">VKBG1: <ext-link xmlns:xlink="http://www.w3.org/1999/xlink" ext-link-type="gen" xlink:href="OR978078" xlink:type="simple">OR978078</ext-link> VKBG5: <ext-link xmlns:xlink="http://www.w3.org/1999/xlink" ext-link-type="gen" xlink:href="OR978079" xlink:type="simple">OR978079</ext-link> VKBG9: <ext-link xmlns:xlink="http://www.w3.org/1999/xlink" ext-link-type="gen" xlink:href="OR978080" xlink:type="simple">OR978080</ext-link></td><td rowspan="1" colspan="1" style="color: #231f20">VKBG1: <ext-link xmlns:xlink="http://www.w3.org/1999/xlink" ext-link-type="gen" xlink:href="OR964356" xlink:type="simple">OR964356</ext-link> VKBG5: <ext-link xmlns:xlink="http://www.w3.org/1999/xlink" ext-link-type="gen" xlink:href="OR964357" xlink:type="simple">OR964357</ext-link> VKBG9: <ext-link xmlns:xlink="http://www.w3.org/1999/xlink" ext-link-type="gen" xlink:href="OR964358" xlink:type="simple">OR964358</ext-link></td></tr><tr><td rowspan="3" colspan="1" style="color: #231f20">11</td><td rowspan="3" colspan="1" style="color: #231f20"><italic><tp:taxon-name><tp:taxon-name-part taxon-name-part-type="genus" reg="Amphidromus">Amphidromus</tp:taxon-name-part><tp:taxon-name-part taxon-name-part-type="species" reg="costifer">costifer</tp:taxon-name-part></tp:taxon-name></italic> Smith, 1893</td><td rowspan="1" colspan="1" style="color: #231f20">
                  <italic>
                    <tp:taxon-name><tp:taxon-name-part taxon-name-part-type="genus" reg="Amphidromus">A.</tp:taxon-name-part><tp:taxon-name-part taxon-name-part-type="species" reg="costifer">costifer</tp:taxon-name-part></tp:taxon-name>
                  </italic>
                </td><td rowspan="1" colspan="1" style="color: #231f20">YW0 to YW9</td><td rowspan="1" colspan="1" style="color: #231f20"><abbrev xmlns:xlink="http://www.w3.org/1999/xlink" content-type="institution" xlink:title="National Museum of Natural Science of Taiwan, Taichung" id="ABBRID0EHWBG" xlink:type="simple">NMNS</abbrev>-8764-035 to <abbrev xmlns:xlink="http://www.w3.org/1999/xlink" content-type="institution" xlink:title="National Museum of Natural Science of Taiwan, Taichung" id="ABBRID0EMWBG" xlink:type="simple">NMNS</abbrev>-8764-044</td><td rowspan="1" colspan="1" style="color: #231f20">Tay Son District, Binh Dinh Province, Vietnam</td><td rowspan="1" colspan="1" style="color: #231f20">10D</td><td rowspan="1" colspan="1" style="color: #231f20">27D–E</td><td rowspan="1" colspan="1" style="color: #231f20">–</td><td rowspan="1" colspan="1" style="color: #231f20">YW0–YW8: <ext-link xmlns:xlink="http://www.w3.org/1999/xlink" ext-link-type="gen" xlink:href="OR964366" xlink:type="simple">OR964366</ext-link>– <ext-link xmlns:xlink="http://www.w3.org/1999/xlink" ext-link-type="gen" xlink:href="OR964374" xlink:type="simple">OR964374</ext-link></td><td rowspan="3" colspan="1" style="color: #231f20">This study</td></tr><tr><td rowspan="1" colspan="1" style="color: #231f20">
                  <italic>
                    <tp:taxon-name><tp:taxon-name-part taxon-name-part-type="genus" reg="Amphidromus">A.</tp:taxon-name-part><tp:taxon-name-part taxon-name-part-type="species" reg="costifer">costifer</tp:taxon-name-part></tp:taxon-name>
                  </italic>
                </td><td rowspan="1" colspan="1" style="color: #231f20">YF1 to YF6</td><td rowspan="1" colspan="1" style="color: #231f20"><abbrev xmlns:xlink="http://www.w3.org/1999/xlink" content-type="institution" xlink:title="National Museum of Natural Science of Taiwan, Taichung" id="ABBRID0ENYBG" xlink:type="simple">NMNS</abbrev>-8764-045 to <abbrev xmlns:xlink="http://www.w3.org/1999/xlink" content-type="institution" xlink:title="National Museum of Natural Science of Taiwan, Taichung" id="ABBRID0ESYBG" xlink:type="simple">NMNS</abbrev>-8764-050</td><td rowspan="1" colspan="1" style="color: #231f20">Ea Sup District, Dak Lak Province, Vietnam</td><td rowspan="1" colspan="1" style="color: #231f20">6D</td><td rowspan="1" colspan="1" style="color: #231f20">27F–G</td><td rowspan="1" colspan="1" style="color: #231f20">YF4: <ext-link xmlns:xlink="http://www.w3.org/1999/xlink" ext-link-type="gen" xlink:href="OR978083" xlink:type="simple">OR978083</ext-link></td><td rowspan="1" colspan="1" style="color: #231f20">YF2–YF6: <ext-link xmlns:xlink="http://www.w3.org/1999/xlink" ext-link-type="gen" xlink:href="OR964361" xlink:type="simple">OR964361</ext-link>– <ext-link xmlns:xlink="http://www.w3.org/1999/xlink" ext-link-type="gen" xlink:href="OR964365" xlink:type="simple">OR964365</ext-link></td></tr><tr><td rowspan="1" colspan="1" style="color: #231f20">
                  <italic>
                    <tp:taxon-name><tp:taxon-name-part taxon-name-part-type="genus" reg="Amphidromus">A.</tp:taxon-name-part><tp:taxon-name-part taxon-name-part-type="species" reg="nguyenkhoai">nguyenkhoai</tp:taxon-name-part></tp:taxon-name>
                  </italic>
                </td><td rowspan="1" colspan="1" style="color: #231f20">VKBE1, VKBE2</td><td rowspan="1" colspan="1" style="color: #231f20"><abbrev xmlns:xlink="http://www.w3.org/1999/xlink" content-type="institution" xlink:title="National Museum of Natural Science of Taiwan, Taichung" id="ABBRID0EU1BG" xlink:type="simple">NMNS</abbrev>-8764-051, <abbrev xmlns:xlink="http://www.w3.org/1999/xlink" content-type="institution" xlink:title="National Museum of Natural Science of Taiwan, Taichung" id="ABBRID0EZ1BG" xlink:type="simple">NMNS</abbrev>-8764-052</td><td rowspan="1" colspan="1" style="color: #231f20">An Lao District, Binh Dinh Province, Vietnam</td><td rowspan="1" colspan="1" style="color: #231f20">2D</td><td rowspan="1" colspan="1" style="color: #231f20">27H–I</td><td rowspan="1" colspan="1" style="color: #396ba6"><ext-link xmlns:xlink="http://www.w3.org/1999/xlink" ext-link-type="gen" xlink:href="OR978081" xlink:type="simple">OR978081</ext-link>– <ext-link xmlns:xlink="http://www.w3.org/1999/xlink" ext-link-type="gen" xlink:href="OR978082" xlink:type="simple">OR978082</ext-link></td><td rowspan="1" colspan="1" style="color: #396ba6"><ext-link xmlns:xlink="http://www.w3.org/1999/xlink" ext-link-type="gen" xlink:href="OR964359" xlink:type="simple">OR964359</ext-link>– <ext-link xmlns:xlink="http://www.w3.org/1999/xlink" ext-link-type="gen" xlink:href="OR964360" xlink:type="simple">OR964360</ext-link></td></tr><tr><td rowspan="2" colspan="1" style="color: #231f20">12</td><td rowspan="2" colspan="1" style="color: #231f20"><italic><tp:taxon-name><tp:taxon-name-part taxon-name-part-type="genus" reg="Amphidromus">Amphidromus</tp:taxon-name-part><tp:taxon-name-part taxon-name-part-type="species" reg="pankowskianus">pankowskianus</tp:taxon-name-part></tp:taxon-name></italic> Thach, 2020</td><td rowspan="1" colspan="1" style="color: #231f20">
                  <italic>
                    <tp:taxon-name><tp:taxon-name-part taxon-name-part-type="genus" reg="Amphidromus">A.</tp:taxon-name-part><tp:taxon-name-part taxon-name-part-type="species" reg="pankowskianus">pankowskianus</tp:taxon-name-part></tp:taxon-name>
                  </italic>
                </td><td rowspan="1" colspan="1" style="color: #231f20">CAF1 to CAF3</td><td rowspan="1" colspan="1" style="color: #231f20"><abbrev xmlns:xlink="http://www.w3.org/1999/xlink" content-type="institution" xlink:title="National Museum of Natural Science of Taiwan, Taichung" id="ABBRID0EU4BG" xlink:type="simple">NMNS</abbrev>-8764-150 to <abbrev xmlns:xlink="http://www.w3.org/1999/xlink" content-type="institution" xlink:title="National Museum of Natural Science of Taiwan, Taichung" id="ABBRID0EZ4BG" xlink:type="simple">NMNS</abbrev>-8764-152</td><td rowspan="1" colspan="1" style="color: #231f20">Khammouan Province, Laos, near Minh Hoa District, Quang Binh Province, Vietnam</td><td rowspan="1" colspan="1" style="color: #231f20">2D + 1S</td><td rowspan="1" colspan="1" style="color: #231f20">30K–L</td><td rowspan="1" colspan="1" style="color: #231f20">CAF1–CAF2: <ext-link xmlns:xlink="http://www.w3.org/1999/xlink" ext-link-type="gen" xlink:href="OR978084" xlink:type="simple">OR978084</ext-link>– <ext-link xmlns:xlink="http://www.w3.org/1999/xlink" ext-link-type="gen" xlink:href="OR978085" xlink:type="simple">OR978085</ext-link></td><td rowspan="1" colspan="1" style="color: #231f20">CAF1: <ext-link xmlns:xlink="http://www.w3.org/1999/xlink" ext-link-type="gen" xlink:href="OR964375" xlink:type="simple">OR964375</ext-link></td><td rowspan="2" colspan="1" style="color: #231f20">This study</td></tr><tr><td rowspan="1" colspan="1" style="color: #231f20">
                  <italic>
                    <tp:taxon-name><tp:taxon-name-part taxon-name-part-type="genus" reg="Amphidromus">A.</tp:taxon-name-part><tp:taxon-name-part taxon-name-part-type="species" reg="pankowskianus">pankowskianus</tp:taxon-name-part></tp:taxon-name>
                  </italic>
                </td><td rowspan="1" colspan="1" style="color: #231f20">VTAR1 to VTAR40</td><td rowspan="1" colspan="1" style="color: #231f20"><abbrev xmlns:xlink="http://www.w3.org/1999/xlink" content-type="institution" xlink:title="National Museum of Natural Science of Taiwan, Taichung" id="ABBRID0EAAAI" xlink:type="simple">NMNS</abbrev>-8764-153 to <abbrev xmlns:xlink="http://www.w3.org/1999/xlink" content-type="institution" xlink:title="National Museum of Natural Science of Taiwan, Taichung" id="ABBRID0EFAAI" xlink:type="simple">NMNS</abbrev>-8764-191, <abbrev xmlns:xlink="http://www.w3.org/1999/xlink" content-type="institution" xlink:title="National Museum of Natural Science of Taiwan, Taichung" id="ABBRID0EKAAI" xlink:type="simple">NMNS</abbrev>-8764-212</td><td rowspan="1" colspan="1" style="color: #231f20">Lak Sao, Khamkeut District, Bolikhamsai Province, Laos</td><td rowspan="1" colspan="1" style="color: #231f20">23D + 17S</td><td rowspan="1" colspan="1" style="color: #231f20">30H–J</td><td rowspan="1" colspan="1" style="color: #231f20">VTAR02: <ext-link xmlns:xlink="http://www.w3.org/1999/xlink" ext-link-type="gen" xlink:href="OR978086" xlink:type="simple">OR978086</ext-link> VTAR06: <ext-link xmlns:xlink="http://www.w3.org/1999/xlink" ext-link-type="gen" xlink:href="OR978087" xlink:type="simple">OR978087</ext-link> VTAR08–VTAR09: <ext-link xmlns:xlink="http://www.w3.org/1999/xlink" ext-link-type="gen" xlink:href="OR978088" xlink:type="simple">OR978088</ext-link>–<ext-link xmlns:xlink="http://www.w3.org/1999/xlink" ext-link-type="gen" xlink:href="OR978089" xlink:type="simple">OR978089</ext-link> VTAR11: <ext-link xmlns:xlink="http://www.w3.org/1999/xlink" ext-link-type="gen" xlink:href="OR978090" xlink:type="simple">OR978090</ext-link> VTAR15: <ext-link xmlns:xlink="http://www.w3.org/1999/xlink" ext-link-type="gen" xlink:href="OR978091" xlink:type="simple">OR978091</ext-link></td><td rowspan="1" colspan="1" style="color: #231f20">–</td></tr><tr><td rowspan="1" colspan="1" style="color: #231f20">13</td><td rowspan="1" colspan="1" style="color: #231f20"><italic><tp:taxon-name><tp:taxon-name-part taxon-name-part-type="genus" reg="Amphidromus">Amphidromus</tp:taxon-name-part><tp:taxon-name-part taxon-name-part-type="species" reg="roseolabiatus">roseolabiatus</tp:taxon-name-part></tp:taxon-name></italic> Fulton, 1896</td><td rowspan="1" colspan="1" style="color: #231f20">
                  <italic>
                    <tp:taxon-name><tp:taxon-name-part taxon-name-part-type="genus" reg="Amphidromus">A.</tp:taxon-name-part><tp:taxon-name-part taxon-name-part-type="species" reg="roseolabiatus">roseolabiatus</tp:taxon-name-part></tp:taxon-name>
                  </italic>
                </td><td rowspan="1" colspan="1" style="color: #231f20">CAB0 to CAB9</td><td rowspan="1" colspan="1" style="color: #231f20"><abbrev xmlns:xlink="http://www.w3.org/1999/xlink" content-type="institution" xlink:title="National Museum of Natural Science of Taiwan, Taichung" id="ABBRID0EPDAI" xlink:type="simple">NMNS</abbrev>-8764-254 to <abbrev xmlns:xlink="http://www.w3.org/1999/xlink" content-type="institution" xlink:title="National Museum of Natural Science of Taiwan, Taichung" id="ABBRID0EUDAI" xlink:type="simple">NMNS</abbrev>-8764-263</td><td rowspan="1" colspan="1" style="color: #231f20">Kambong Siem District, Kampong Cham Province, Cambodia</td><td rowspan="1" colspan="1" style="color: #231f20">4D + 6S</td><td rowspan="1" colspan="1" style="color: #231f20">30D–F</td><td rowspan="1" colspan="1" style="color: #231f20">CAB0: <ext-link xmlns:xlink="http://www.w3.org/1999/xlink" ext-link-type="gen" xlink:href="OR978092" xlink:type="simple">OR978092</ext-link> CAB2–CAB3: <ext-link xmlns:xlink="http://www.w3.org/1999/xlink" ext-link-type="gen" xlink:href="OR978093" xlink:type="simple">OR978093</ext-link>– <ext-link xmlns:xlink="http://www.w3.org/1999/xlink" ext-link-type="gen" xlink:href="OR978094" xlink:type="simple">OR978094</ext-link> CAB7: <ext-link xmlns:xlink="http://www.w3.org/1999/xlink" ext-link-type="gen" xlink:href="OR978095" xlink:type="simple">OR978095</ext-link></td><td rowspan="1" colspan="1" style="color: #231f20">CAB0: <ext-link xmlns:xlink="http://www.w3.org/1999/xlink" ext-link-type="gen" xlink:href="OR964376" xlink:type="simple">OR964376</ext-link> CAB2–CAB3: <ext-link xmlns:xlink="http://www.w3.org/1999/xlink" ext-link-type="gen" xlink:href="OR964377" xlink:type="simple">OR964377</ext-link>– <ext-link xmlns:xlink="http://www.w3.org/1999/xlink" ext-link-type="gen" xlink:href="OR964378" xlink:type="simple">OR964378</ext-link> CAB7: <ext-link xmlns:xlink="http://www.w3.org/1999/xlink" ext-link-type="gen" xlink:href="OR964379" xlink:type="simple">OR964379</ext-link></td><td rowspan="1" colspan="1" style="color: #231f20">This study</td></tr><tr><td rowspan="2" colspan="1" style="color: #231f20">14</td><td rowspan="2" colspan="1" style="color: #231f20"><italic><tp:taxon-name><tp:taxon-name-part taxon-name-part-type="genus" reg="Amphidromus">Amphidromus</tp:taxon-name-part><tp:taxon-name-part taxon-name-part-type="species" reg="cruentatus">cruentatus</tp:taxon-name-part></tp:taxon-name></italic> (Morelet, 1875)</td><td rowspan="2" colspan="1"/><td rowspan="1" colspan="1" style="color: #231f20">X71 to X79, X81 to X88</td><td rowspan="1" colspan="1" style="color: #231f20"><abbrev xmlns:xlink="http://www.w3.org/1999/xlink" content-type="institution" xlink:title="National Museum of Natural Science of Taiwan, Taichung" id="ABBRID0E1GAI" xlink:type="simple">NMNS</abbrev>-8476-001 to <abbrev xmlns:xlink="http://www.w3.org/1999/xlink" content-type="institution" xlink:title="National Museum of Natural Science of Taiwan, Taichung" id="ABBRID0E6GAI" xlink:type="simple">NMNS</abbrev>-8476-009, <abbrev xmlns:xlink="http://www.w3.org/1999/xlink" content-type="institution" xlink:title="National Museum of Natural Science of Taiwan, Taichung" id="ABBRID0EEHAI" xlink:type="simple">NMNS</abbrev>-8476-034 to <abbrev xmlns:xlink="http://www.w3.org/1999/xlink" content-type="institution" xlink:title="National Museum of Natural Science of Taiwan, Taichung" id="ABBRID0EJHAI" xlink:type="simple">NMNS</abbrev>-8476-041</td><td rowspan="1" colspan="1" style="color: #231f20">Samphanh District, Phongsali Province, Laos</td><td rowspan="1" colspan="1" style="color: #231f20">17S</td><td rowspan="1" colspan="1" style="color: #231f20">–</td><td rowspan="1" colspan="1" style="color: #396ba6"><ext-link xmlns:xlink="http://www.w3.org/1999/xlink" ext-link-type="gen" xlink:href="OL352241" xlink:type="simple">OL352241</ext-link>–<ext-link xmlns:xlink="http://www.w3.org/1999/xlink" ext-link-type="gen" xlink:href="OL352248" xlink:type="simple">OL352248</ext-link>, <ext-link xmlns:xlink="http://www.w3.org/1999/xlink" ext-link-type="gen" xlink:href="OL352249" xlink:type="simple">OL352249</ext-link>–<ext-link xmlns:xlink="http://www.w3.org/1999/xlink" ext-link-type="gen" xlink:href="OL352255" xlink:type="simple">OL352255</ext-link></td><td rowspan="1" colspan="1" style="color: #231f20">X71: <ext-link xmlns:xlink="http://www.w3.org/1999/xlink" ext-link-type="gen" xlink:href="OL352062" xlink:type="simple">OL352062</ext-link> X73–X79: <ext-link xmlns:xlink="http://www.w3.org/1999/xlink" ext-link-type="gen" xlink:href="OL352063" xlink:type="simple">OL352063</ext-link>–<ext-link xmlns:xlink="http://www.w3.org/1999/xlink" ext-link-type="gen" xlink:href="OL352069" xlink:type="simple">OL352069</ext-link> X81–X88: <ext-link xmlns:xlink="http://www.w3.org/1999/xlink" ext-link-type="gen" xlink:href="OL352070" xlink:type="simple">OL352070</ext-link>–<ext-link xmlns:xlink="http://www.w3.org/1999/xlink" ext-link-type="gen" xlink:href="OL352077" xlink:type="simple">OL352077</ext-link></td><td rowspan="2" colspan="1" style="color: #231f20">
                  <xref ref-type="bibr" rid="B35">Lee et al. (2022)</xref>
                </td></tr><tr><td rowspan="1" colspan="1" style="color: #231f20">ZY3, ZY4, ZY7</td><td rowspan="1" colspan="1" style="color: #231f20"><abbrev xmlns:xlink="http://www.w3.org/1999/xlink" content-type="institution" xlink:title="National Museum of Natural Science of Taiwan, Taichung" id="ABBRID0ECKAI" xlink:type="simple">NMNS</abbrev>-8476-054, <abbrev xmlns:xlink="http://www.w3.org/1999/xlink" content-type="institution" xlink:title="National Museum of Natural Science of Taiwan, Taichung" id="ABBRID0EHKAI" xlink:type="simple">NMNS</abbrev>-8476-055, <abbrev xmlns:xlink="http://www.w3.org/1999/xlink" content-type="institution" xlink:title="National Museum of Natural Science of Taiwan, Taichung" id="ABBRID0EMKAI" xlink:type="simple">NMNS</abbrev>-8476-058</td><td rowspan="1" colspan="1" style="color: #231f20">Chu Prong District, Gia Lai Province, Vietnam</td><td rowspan="1" colspan="1" style="color: #231f20">3S</td><td rowspan="1" colspan="1" style="color: #231f20">–</td><td rowspan="1" colspan="1" style="color: #396ba6"><ext-link xmlns:xlink="http://www.w3.org/1999/xlink" ext-link-type="gen" xlink:href="OL352256" xlink:type="simple">OL352256</ext-link>–<ext-link xmlns:xlink="http://www.w3.org/1999/xlink" ext-link-type="gen" xlink:href="OL352258" xlink:type="simple">OL352258</ext-link></td><td rowspan="1" colspan="1" style="color: #231f20">ZY3–ZY4: <ext-link xmlns:xlink="http://www.w3.org/1999/xlink" ext-link-type="gen" xlink:href="OL352078" xlink:type="simple">OL352078</ext-link>–<ext-link xmlns:xlink="http://www.w3.org/1999/xlink" ext-link-type="gen" xlink:href="OL352079" xlink:type="simple">OL352079</ext-link> ZY7: <ext-link xmlns:xlink="http://www.w3.org/1999/xlink" ext-link-type="gen" xlink:href="OL352080" xlink:type="simple">OL352080</ext-link></td></tr><tr><td rowspan="1" colspan="1" style="color: #231f20">15</td><td rowspan="1" colspan="2" style="color: #231f20"><italic><tp:taxon-name><tp:taxon-name-part taxon-name-part-type="genus" reg="Amphidromus">Amphidromus</tp:taxon-name-part><tp:taxon-name-part taxon-name-part-type="species" reg="contrarius">contrarius</tp:taxon-name-part></tp:taxon-name></italic> (Müller, 1774)</td><td rowspan="1" colspan="1" style="color: #231f20">AM C.468733</td><td rowspan="1" colspan="1" style="color: #231f20">–</td><td rowspan="1" colspan="1" style="color: #231f20">6.5 km N of Los Palos, Lautem District, Timor-Leste</td><td rowspan="1" colspan="1" style="color: #231f20">1S</td><td rowspan="1" colspan="1" style="color: #231f20">–</td><td rowspan="1" colspan="1" style="color: #396ba6">
                  <ext-link xmlns:xlink="http://www.w3.org/1999/xlink" ext-link-type="gen" xlink:href="KP085341" xlink:type="simple">KP085341</ext-link>
                </td><td rowspan="1" colspan="1" style="color: #396ba6">
                  <ext-link xmlns:xlink="http://www.w3.org/1999/xlink" ext-link-type="gen" xlink:href="KP085031" xlink:type="simple">KP085031</ext-link>
                </td><td rowspan="1" colspan="1" style="color: #231f20">
                  <xref ref-type="bibr" rid="B32">Köhler and Criscione (2015)</xref>
                </td></tr><tr><td rowspan="1" colspan="1" style="color: #231f20">16</td><td rowspan="1" colspan="2" style="color: #231f20"><italic><tp:taxon-name><tp:taxon-name-part taxon-name-part-type="genus" reg="Amphidromus">Amphidromus</tp:taxon-name-part><tp:taxon-name-part taxon-name-part-type="species" reg="perversus">perversus</tp:taxon-name-part></tp:taxon-name></italic> (Linnaeus, 1758)</td><td rowspan="1" colspan="1" style="color: #231f20">AM19</td><td rowspan="1" colspan="1" style="color: #231f20"><abbrev xmlns:xlink="http://www.w3.org/1999/xlink" content-type="institution" xlink:title="Chulalongkorn University Museum of Zoology, Bangkok" id="ABBRID0ECPAI" xlink:type="simple">CUMZ</abbrev> 4291</td><td rowspan="1" colspan="1" style="color: #231f20">Bali Island, Indonesia</td><td rowspan="1" colspan="1" style="color: #231f20">1S</td><td rowspan="1" colspan="1" style="color: #231f20">–</td><td rowspan="1" colspan="1" style="color: #396ba6">
                  <ext-link xmlns:xlink="http://www.w3.org/1999/xlink" ext-link-type="gen" xlink:href="MW649970" xlink:type="simple">MW649970</ext-link>
                </td><td rowspan="1" colspan="1" style="color: #396ba6">
                  <ext-link xmlns:xlink="http://www.w3.org/1999/xlink" ext-link-type="gen" xlink:href="MW652850" xlink:type="simple">MW652850</ext-link>
                </td><td rowspan="1" colspan="1" style="color: #231f20">
                  <xref ref-type="bibr" rid="B28">Jirapatrasilp et al. (2022)</xref>
                </td></tr><tr><td rowspan="1" colspan="1" style="color: #231f20">17</td><td rowspan="1" colspan="2" style="color: #231f20"><italic><tp:taxon-name><tp:taxon-name-part taxon-name-part-type="genus" reg="Amphidromus">Amphidromus</tp:taxon-name-part><tp:taxon-name-part taxon-name-part-type="species" reg="sinistralis">sinistralis</tp:taxon-name-part></tp:taxon-name></italic> (Reeve, 1849)</td><td rowspan="1" colspan="1" style="color: #231f20">AM38</td><td rowspan="1" colspan="1" style="color: #231f20">ex. Maassen collection</td><td rowspan="1" colspan="1" style="color: #231f20">Sulawesi, Indonesia</td><td rowspan="1" colspan="1" style="color: #231f20">1S</td><td rowspan="1" colspan="1" style="color: #231f20">–</td><td rowspan="1" colspan="1" style="color: #396ba6">
                  <ext-link xmlns:xlink="http://www.w3.org/1999/xlink" ext-link-type="gen" xlink:href="OR978096" xlink:type="simple">OR978096</ext-link>
                </td><td rowspan="1" colspan="1" style="color: #231f20">–</td><td rowspan="1" colspan="1" style="color: #231f20">This study</td></tr><tr><td rowspan="1" colspan="11" style="color: #231f20">Outgroup</td></tr><tr><td rowspan="1" colspan="1" style="color: #231f20">18</td><td rowspan="1" colspan="2" style="color: #231f20"><italic><tp:taxon-name><tp:taxon-name-part taxon-name-part-type="genus" reg="Camaena">Camaena</tp:taxon-name-part><tp:taxon-name-part taxon-name-part-type="species" reg="cicatricosa">cicatricosa</tp:taxon-name-part></tp:taxon-name></italic> (Müller, 1774)</td><td rowspan="1" colspan="1" style="color: #231f20">FJIQBC18503</td><td rowspan="1" colspan="1" style="color: #231f20">–</td><td rowspan="1" colspan="1" style="color: #231f20">Guiping, Guangxi, China</td><td rowspan="1" colspan="1" style="color: #231f20">–</td><td rowspan="1" colspan="1" style="color: #231f20">–</td><td rowspan="1" colspan="1" style="color: #396ba6">
                  <ext-link xmlns:xlink="http://www.w3.org/1999/xlink" ext-link-type="gen" xlink:href="KU061276" xlink:type="simple">KU061276</ext-link>
                </td><td rowspan="1" colspan="1" style="color: #396ba6">
                  <ext-link xmlns:xlink="http://www.w3.org/1999/xlink" ext-link-type="gen" xlink:href="KU586474" xlink:type="simple">KU586474</ext-link>
                </td><td rowspan="2" colspan="1" style="color: #231f20">
                  <xref ref-type="bibr" rid="B12">Ding et al. (2016)</xref>
                </td></tr><tr><td rowspan="1" colspan="1" style="color: #231f20">19</td><td rowspan="1" colspan="2" style="color: #231f20"><italic><tp:taxon-name><tp:taxon-name-part taxon-name-part-type="genus" reg="Camaena">Camaena</tp:taxon-name-part><tp:taxon-name-part taxon-name-part-type="species" reg="poyuensis">poyuensis</tp:taxon-name-part></tp:taxon-name></italic> Zhou, Wang &amp; Ding, 2016</td><td rowspan="1" colspan="1" style="color: #231f20">FJIQBC18484</td><td rowspan="1" colspan="1" style="color: #231f20">–</td><td rowspan="1" colspan="1" style="color: #231f20">Poyue town, Bama, Hechi, Guangxi, China</td><td rowspan="1" colspan="1" style="color: #231f20">–</td><td rowspan="1" colspan="1" style="color: #231f20">–</td><td rowspan="1" colspan="1" style="color: #396ba6">
                  <ext-link xmlns:xlink="http://www.w3.org/1999/xlink" ext-link-type="gen" xlink:href="KU061273" xlink:type="simple">KU061273</ext-link>
                </td><td rowspan="1" colspan="1" style="color: #396ba6">
                  <ext-link xmlns:xlink="http://www.w3.org/1999/xlink" ext-link-type="gen" xlink:href="KU586468" xlink:type="simple">KU586468</ext-link>
                </td></tr></tbody></table></table-wrap><fig id="F2" position="float" orientation="portrait"><object-id xmlns:xlink="http://www.w3.org/1999/xlink" content-type="doi" xlink:type="simple">10.3897/zookeys.1196.112146.figure2</object-id><object-id xmlns:xlink="http://www.w3.org/1999/xlink" content-type="arpha" xlink:type="simple">96C4AAA5-42F6-5D88-81F2-4C20BDE82C86</object-id><label>Figure 2.</label><caption><p>Bayesian phylogeny of <italic><tp:taxon-name><tp:taxon-name-part taxon-name-part-type="genus" reg="Amphidromus">Amphidromus</tp:taxon-name-part></tp:taxon-name></italic> spp. based on mitochondrial COI and 16S genes. Nodal support values are given as <abbrev xmlns:xlink="http://www.w3.org/1999/xlink" xlink:title="Shimodaira and Hasegawa-approximate likelihood-ratio" id="ABBRID0EZHBI" xlink:type="simple">SH-aLRT</abbrev>/aBayes/ultra-fast bootstrap (IQ-TREE, <abbrev xmlns:xlink="http://www.w3.org/1999/xlink" xlink:title="maximum likelihood" id="ABBRID0E4HBI" xlink:type="simple">ML</abbrev>)/posterior probability (MrBayes, <abbrev xmlns:xlink="http://www.w3.org/1999/xlink" xlink:title="Bayesian inference" id="ABBRID0EBIBI" xlink:type="simple">BI</abbrev>). An asterisk on each branch indicates a clade with all well-supported values (<abbrev xmlns:xlink="http://www.w3.org/1999/xlink" xlink:title="Shimodaira and Hasegawa-approximate likelihood-ratio" id="ABBRID0EFIBI" xlink:type="simple">SH-aLRT</abbrev> ≥ 80%, aBayes ≥ 0.95, <abbrev xmlns:xlink="http://www.w3.org/1999/xlink" xlink:title="bootstrap support" id="ABBRID0EJIBI" xlink:type="simple">BS</abbrev> ≥ 95%, <abbrev xmlns:xlink="http://www.w3.org/1999/xlink" xlink:title="posterior probability values" id="ABBRID0ENIBI" xlink:type="simple">PP</abbrev> ≥ 0.95). Species numbers correspond to those in Fig. <xref ref-type="fig" rid="F1">1</xref> and Tables <xref ref-type="table" rid="T1">1</xref>, <xref ref-type="table" rid="T2">2</xref>.</p></caption><graphic xmlns:xlink="http://www.w3.org/1999/xlink" xlink:href="zookeys-1196-015_article-112146__-g002.jpg" position="float" orientation="portrait" xlink:type="simple" id="oo_1007820.jpg"><uri content-type="original_file" xlink:type="simple">https://binary.pensoft.net/fig/1007820</uri></graphic></fig><fig id="F1" position="float" orientation="portrait"><object-id xmlns:xlink="http://www.w3.org/1999/xlink" content-type="doi" xlink:type="simple">10.3897/zookeys.1196.112146.figure1</object-id><object-id xmlns:xlink="http://www.w3.org/1999/xlink" content-type="arpha" xlink:type="simple">53CC2CB8-A93F-51F2-A4FD-6D5EFBD1B8B1</object-id><label>Figure 1.</label><caption><p>Distribution map of <italic><tp:taxon-name><tp:taxon-name-part taxon-name-part-type="genus" reg="Amphidromus">Amphidromus</tp:taxon-name-part></tp:taxon-name></italic> samples recognised in this study. 1. <italic><tp:taxon-name><tp:taxon-name-part taxon-name-part-type="genus" reg="Amphidromus">Amphidromus</tp:taxon-name-part><tp:taxon-name-part taxon-name-part-type="species" reg="bozhii">bozhii</tp:taxon-name-part></tp:taxon-name></italic>; 2. <italic><tp:taxon-name><tp:taxon-name-part taxon-name-part-type="genus" reg="Amphidromus">Amphidromus</tp:taxon-name-part><tp:taxon-name-part taxon-name-part-type="species" reg="placostylus">placostylus</tp:taxon-name-part></tp:taxon-name></italic>; 3. <italic><tp:taxon-name><tp:taxon-name-part taxon-name-part-type="genus" reg="Amphidromus">Amphidromus</tp:taxon-name-part><tp:taxon-name-part taxon-name-part-type="species" reg="asperoides">asperoides</tp:taxon-name-part></tp:taxon-name></italic> sp. nov.; 4. <italic><tp:taxon-name><tp:taxon-name-part taxon-name-part-type="genus" reg="Amphidromus">Amphidromus</tp:taxon-name-part><tp:taxon-name-part taxon-name-part-type="species" reg="ingens">ingens</tp:taxon-name-part></tp:taxon-name></italic>; 5. <italic><tp:taxon-name><tp:taxon-name-part taxon-name-part-type="genus" reg="Amphidromus">Amphidromus</tp:taxon-name-part><tp:taxon-name-part taxon-name-part-type="species" reg="ingensoides">ingensoides</tp:taxon-name-part></tp:taxon-name></italic> sp. nov.; 6. <italic><tp:taxon-name><tp:taxon-name-part taxon-name-part-type="genus" reg="Amphidromus">Amphidromus</tp:taxon-name-part><tp:taxon-name-part taxon-name-part-type="species" reg="buelowi">buelowi</tp:taxon-name-part></tp:taxon-name></italic>; 7. <italic><tp:taxon-name><tp:taxon-name-part taxon-name-part-type="genus" reg="Amphidromus">Amphidromus</tp:taxon-name-part><tp:taxon-name-part taxon-name-part-type="species" reg="thachi">thachi</tp:taxon-name-part></tp:taxon-name></italic>; 8. <italic><tp:taxon-name><tp:taxon-name-part taxon-name-part-type="genus" reg="Amphidromus">Amphidromus</tp:taxon-name-part><tp:taxon-name-part taxon-name-part-type="species" reg="metabletus">metabletus</tp:taxon-name-part></tp:taxon-name></italic>; 9. <italic><tp:taxon-name><tp:taxon-name-part taxon-name-part-type="genus" reg="Amphidromus">Amphidromus</tp:taxon-name-part><tp:taxon-name-part taxon-name-part-type="species" reg="haematostoma">haematostoma</tp:taxon-name-part></tp:taxon-name></italic>; 10. <italic><tp:taxon-name><tp:taxon-name-part taxon-name-part-type="genus" reg="Amphidromus">Amphidromus</tp:taxon-name-part><tp:taxon-name-part taxon-name-part-type="species" reg="madelineae">madelineae</tp:taxon-name-part></tp:taxon-name></italic>; 11. <italic><tp:taxon-name><tp:taxon-name-part taxon-name-part-type="genus" reg="Amphidromus">Amphidromus</tp:taxon-name-part><tp:taxon-name-part taxon-name-part-type="species" reg="costifer">costifer</tp:taxon-name-part></tp:taxon-name></italic>; 12. <italic><tp:taxon-name><tp:taxon-name-part taxon-name-part-type="genus" reg="Amphidromus">Amphidromus</tp:taxon-name-part><tp:taxon-name-part taxon-name-part-type="species" reg="pankowskianus">pankowskianus</tp:taxon-name-part></tp:taxon-name></italic>; 13. <italic><tp:taxon-name><tp:taxon-name-part taxon-name-part-type="genus" reg="Amphidromus">Amphidromus</tp:taxon-name-part><tp:taxon-name-part taxon-name-part-type="species" reg="roseolabiatus">roseolabiatus</tp:taxon-name-part></tp:taxon-name></italic>. Species numbers correspond to those in Fig. <xref ref-type="fig" rid="F2">2</xref> and Tables <xref ref-type="table" rid="T1">1</xref>, <xref ref-type="table" rid="T2">2</xref>. The map was produced using QGIS (3.16.0) with SRTM Downloader plugin (<ext-link xmlns:xlink="http://www.w3.org/1999/xlink" xlink:href="https://github.com/hdus/SRTM-Downloader" ext-link-type="uri" xlink:type="simple">https://github.com/hdus/SRTM-Downloader</ext-link>), retrieving SRTM data from NASA Earth Data server (<ext-link xmlns:xlink="http://www.w3.org/1999/xlink" xlink:href="https://urs.earthdata.nasa.gov/" ext-link-type="uri" xlink:type="simple">https://urs.earthdata.nasa.gov/</ext-link>).</p></caption><graphic xmlns:xlink="http://www.w3.org/1999/xlink" xlink:href="zookeys-1196-015_article-112146__-g001.jpg" position="float" orientation="portrait" xlink:type="simple" id="oo_1007819.jpg"><uri content-type="original_file" xlink:type="simple">https://binary.pensoft.net/fig/1007819</uri></graphic></fig><table-wrap id="T2" position="float" orientation="portrait"><label>Table 2.</label><caption><p>Percentage of uncorrected pairwise interspecific distances for the partial COI (above the diagonal) and 16S rRNA (below the diagonal) gene fragments among the <italic><tp:taxon-name><tp:taxon-name-part taxon-name-part-type="genus" reg="Amphidromus">Amphidromus</tp:taxon-name-part></tp:taxon-name></italic> species in this study. Intraspecific distances for COI/16S rRNA are shown on the diagonal (bold). Species numbers correspond to those in Figs <xref ref-type="fig" rid="F1">1</xref>, <xref ref-type="fig" rid="F2">2</xref>, and Table <xref ref-type="table" rid="T1">1</xref>. The numbers of sequences used to calculate the distances of each respective gene fragment are given as <italic>n</italic> = COI,16S in the first column.</p></caption><table id="TID0EKDCK" rules="all"><tbody><tr><th rowspan="1" colspan="1" style="color: #231f20">Species</th><th rowspan="1" colspan="1" style="color: #231f20">1</th><th rowspan="1" colspan="1" style="color: #231f20">2</th><th rowspan="1" colspan="1" style="color: #231f20">3</th><th rowspan="1" colspan="1" style="color: #231f20">4</th><th rowspan="1" colspan="1" style="color: #231f20">5</th><th rowspan="1" colspan="1" style="color: #231f20">6</th><th rowspan="1" colspan="1" style="color: #231f20">7</th><th rowspan="1" colspan="1" style="color: #231f20">8</th><th rowspan="1" colspan="1" style="color: #231f20">9</th><th rowspan="1" colspan="1" style="color: #231f20">10</th><th rowspan="1" colspan="1" style="color: #231f20">11</th><th rowspan="1" colspan="1" style="color: #231f20">12</th><th rowspan="1" colspan="1" style="color: #231f20">13</th><th rowspan="1" colspan="1" style="color: #231f20">14</th><th rowspan="1" colspan="1" style="color: #231f20">15</th><th rowspan="1" colspan="1" style="color: #231f20">16</th><th rowspan="1" colspan="1" style="color: #231f20">17</th></tr><tr><td rowspan="1" colspan="1" style="color: #231f20">1. <italic><tp:taxon-name><tp:taxon-name-part taxon-name-part-type="genus" reg="Amphidromus">A.</tp:taxon-name-part><tp:taxon-name-part taxon-name-part-type="species" reg="bozhii">bozhii</tp:taxon-name-part></tp:taxon-name></italic> (<italic>n</italic> = 17, 4)</td><td rowspan="1" colspan="1" style="color: #231f20">
                <bold>0.60/ 0.13</bold>
              </td><td rowspan="1" colspan="1" style="color: #231f20">9.61</td><td rowspan="1" colspan="1" style="color: #231f20">10.33</td><td rowspan="1" colspan="1" style="color: #231f20">10.82</td><td rowspan="1" colspan="1" style="color: #231f20">9.99</td><td rowspan="1" colspan="1" style="color: #231f20">13.29</td><td rowspan="1" colspan="1" style="color: #231f20">13.04</td><td rowspan="1" colspan="1" style="color: #231f20">17.30</td><td rowspan="1" colspan="1" style="color: #231f20">19.19</td><td rowspan="1" colspan="1" style="color: #231f20">18.25</td><td rowspan="1" colspan="1" style="color: #231f20">18.88</td><td rowspan="1" colspan="1" style="color: #231f20">18.87</td><td rowspan="1" colspan="1" style="color: #231f20">17.94</td><td rowspan="1" colspan="1" style="color: #231f20">21.40</td><td rowspan="1" colspan="1" style="color: #231f20">22.36</td><td rowspan="1" colspan="1" style="color: #231f20">18.97</td><td rowspan="1" colspan="1" style="color: #231f20">18.85</td></tr><tr><td rowspan="1" colspan="1" style="color: #231f20">2. <italic><tp:taxon-name><tp:taxon-name-part taxon-name-part-type="genus" reg="Amphidromus">A.</tp:taxon-name-part><tp:taxon-name-part taxon-name-part-type="species" reg="placostylus">placostylus</tp:taxon-name-part></tp:taxon-name></italic> (<italic>n</italic> = 10, 10)</td><td rowspan="1" colspan="1" style="color: #231f20">4.32</td><td rowspan="1" colspan="1" style="color: #231f20">
                <bold>5.47/ 3.14</bold>
              </td><td rowspan="1" colspan="1" style="color: #231f20">9.83</td><td rowspan="1" colspan="1" style="color: #231f20">10.51</td><td rowspan="1" colspan="1" style="color: #231f20">10.53</td><td rowspan="1" colspan="1" style="color: #231f20">12.79</td><td rowspan="1" colspan="1" style="color: #231f20">13.04</td><td rowspan="1" colspan="1" style="color: #231f20">16.57</td><td rowspan="1" colspan="1" style="color: #231f20">19.02</td><td rowspan="1" colspan="1" style="color: #231f20">18.44</td><td rowspan="1" colspan="1" style="color: #231f20">17.89</td><td rowspan="1" colspan="1" style="color: #231f20">19.60</td><td rowspan="1" colspan="1" style="color: #231f20">18.11</td><td rowspan="1" colspan="1" style="color: #231f20">21.09</td><td rowspan="1" colspan="1" style="color: #231f20">22.16</td><td rowspan="1" colspan="1" style="color: #231f20">19.74</td><td rowspan="1" colspan="1" style="color: #231f20">19.75</td></tr><tr><td rowspan="1" colspan="1" style="color: #231f20">3. <italic><tp:taxon-name><tp:taxon-name-part taxon-name-part-type="genus" reg="Amphidromus">A.</tp:taxon-name-part><tp:taxon-name-part taxon-name-part-type="species" reg="asperoides">asperoides</tp:taxon-name-part></tp:taxon-name></italic> sp. nov. (<italic>n</italic> = 4, 4)</td><td rowspan="1" colspan="1" style="color: #231f20">3.31</td><td rowspan="1" colspan="1" style="color: #231f20">4.68</td><td rowspan="1" colspan="1" style="color: #231f20">
                <bold>0/0</bold>
              </td><td rowspan="1" colspan="1" style="color: #231f20">10.32</td><td rowspan="1" colspan="1" style="color: #231f20">10.69</td><td rowspan="1" colspan="1" style="color: #231f20">13.13</td><td rowspan="1" colspan="1" style="color: #231f20">12.69</td><td rowspan="1" colspan="1" style="color: #231f20">16.72</td><td rowspan="1" colspan="1" style="color: #231f20">18.47</td><td rowspan="1" colspan="1" style="color: #231f20">18.02</td><td rowspan="1" colspan="1" style="color: #231f20">17.12</td><td rowspan="1" colspan="1" style="color: #231f20">20.33</td><td rowspan="1" colspan="1" style="color: #231f20">18.78</td><td rowspan="1" colspan="1" style="color: #231f20">20.76</td><td rowspan="1" colspan="1" style="color: #231f20">22.41</td><td rowspan="1" colspan="1" style="color: #231f20">18.45</td><td rowspan="1" colspan="1" style="color: #231f20">18.29</td></tr><tr><td rowspan="1" colspan="1" style="color: #231f20">4. <italic><tp:taxon-name><tp:taxon-name-part taxon-name-part-type="genus" reg="Amphidromus">A.</tp:taxon-name-part><tp:taxon-name-part taxon-name-part-type="species" reg="ingens">ingens</tp:taxon-name-part></tp:taxon-name></italic> (<italic>n</italic> = 18, 16)</td><td rowspan="1" colspan="1" style="color: #231f20">2.76</td><td rowspan="1" colspan="1" style="color: #231f20">4.23</td><td rowspan="1" colspan="1" style="color: #231f20">3.02</td><td rowspan="1" colspan="1" style="color: #231f20">
                <bold>1.37/ 0.52</bold>
              </td><td rowspan="1" colspan="1" style="color: #231f20">10.20</td><td rowspan="1" colspan="1" style="color: #231f20">12.23</td><td rowspan="1" colspan="1" style="color: #231f20">12.74</td><td rowspan="1" colspan="1" style="color: #231f20">15.91</td><td rowspan="1" colspan="1" style="color: #231f20">19.12</td><td rowspan="1" colspan="1" style="color: #231f20">18.38</td><td rowspan="1" colspan="1" style="color: #231f20">17.06</td><td rowspan="1" colspan="1" style="color: #231f20">20.01</td><td rowspan="1" colspan="1" style="color: #231f20">18.26</td><td rowspan="1" colspan="1" style="color: #231f20">20.65</td><td rowspan="1" colspan="1" style="color: #231f20">20.71</td><td rowspan="1" colspan="1" style="color: #231f20">17.71</td><td rowspan="1" colspan="1" style="color: #231f20">20.01</td></tr><tr><td rowspan="1" colspan="1" style="color: #231f20">5. <italic><tp:taxon-name><tp:taxon-name-part taxon-name-part-type="genus" reg="Amphidromus">A.</tp:taxon-name-part><tp:taxon-name-part taxon-name-part-type="species" reg="ingensoides">ingensoides</tp:taxon-name-part></tp:taxon-name></italic> sp. nov. (<italic>n</italic> = 4, 4)</td><td rowspan="1" colspan="1" style="color: #231f20">4.25</td><td rowspan="1" colspan="1" style="color: #231f20">5.14</td><td rowspan="1" colspan="1" style="color: #231f20">4.61</td><td rowspan="1" colspan="1" style="color: #231f20">4.19</td><td rowspan="1" colspan="1" style="color: #231f20">
                <bold>3.32/ 1.45</bold>
              </td><td rowspan="1" colspan="1" style="color: #231f20">13.51</td><td rowspan="1" colspan="1" style="color: #231f20">12.80</td><td rowspan="1" colspan="1" style="color: #231f20">16.27</td><td rowspan="1" colspan="1" style="color: #231f20">19.16</td><td rowspan="1" colspan="1" style="color: #231f20">19.48</td><td rowspan="1" colspan="1" style="color: #231f20">17.63</td><td rowspan="1" colspan="1" style="color: #231f20">19.98</td><td rowspan="1" colspan="1" style="color: #231f20">19.20</td><td rowspan="1" colspan="1" style="color: #231f20">21.76</td><td rowspan="1" colspan="1" style="color: #231f20">21.62</td><td rowspan="1" colspan="1" style="color: #231f20">18.18</td><td rowspan="1" colspan="1" style="color: #231f20">19.23</td></tr><tr><td rowspan="1" colspan="1" style="color: #231f20">6. <italic><tp:taxon-name><tp:taxon-name-part taxon-name-part-type="genus" reg="Amphidromus">A.</tp:taxon-name-part><tp:taxon-name-part taxon-name-part-type="species" reg="buelowi">buelowi</tp:taxon-name-part></tp:taxon-name></italic> (<italic>n</italic> = 7, 7)</td><td rowspan="1" colspan="1" style="color: #231f20">5.00</td><td rowspan="1" colspan="1" style="color: #231f20">5.60</td><td rowspan="1" colspan="1" style="color: #231f20">4.61</td><td rowspan="1" colspan="1" style="color: #231f20">4.61</td><td rowspan="1" colspan="1" style="color: #231f20">4.89</td><td rowspan="1" colspan="1" style="color: #231f20">
                <bold>1.25/ 0.19</bold>
              </td><td rowspan="1" colspan="1" style="color: #231f20">13.40</td><td rowspan="1" colspan="1" style="color: #231f20">17.05</td><td rowspan="1" colspan="1" style="color: #231f20">18.72</td><td rowspan="1" colspan="1" style="color: #231f20">18.79</td><td rowspan="1" colspan="1" style="color: #231f20">18.47</td><td rowspan="1" colspan="1" style="color: #231f20">20.63</td><td rowspan="1" colspan="1" style="color: #231f20">18.32</td><td rowspan="1" colspan="1" style="color: #231f20">21.01</td><td rowspan="1" colspan="1" style="color: #231f20">21.78</td><td rowspan="1" colspan="1" style="color: #231f20">18.75</td><td rowspan="1" colspan="1" style="color: #231f20">19.04</td></tr><tr><td rowspan="1" colspan="1" style="color: #231f20">7. <italic><tp:taxon-name><tp:taxon-name-part taxon-name-part-type="genus" reg="Amphidromus">A.</tp:taxon-name-part><tp:taxon-name-part taxon-name-part-type="species" reg="thachi">thachi</tp:taxon-name-part></tp:taxon-name></italic> (<italic>n</italic> = 8, 8)</td><td rowspan="1" colspan="1" style="color: #231f20">7.41</td><td rowspan="1" colspan="1" style="color: #231f20">8.21</td><td rowspan="1" colspan="1" style="color: #231f20">6.22</td><td rowspan="1" colspan="1" style="color: #231f20">7.19</td><td rowspan="1" colspan="1" style="color: #231f20">6.90</td><td rowspan="1" colspan="1" style="color: #231f20">6.36</td><td rowspan="1" colspan="1" style="color: #231f20">
                <bold>2.21/ 1.07</bold>
              </td><td rowspan="1" colspan="1" style="color: #231f20">16.32</td><td rowspan="1" colspan="1" style="color: #231f20">19.81</td><td rowspan="1" colspan="1" style="color: #231f20">19.43</td><td rowspan="1" colspan="1" style="color: #231f20">16.81</td><td rowspan="1" colspan="1" style="color: #231f20">19.67</td><td rowspan="1" colspan="1" style="color: #231f20">18.31</td><td rowspan="1" colspan="1" style="color: #231f20">20.81</td><td rowspan="1" colspan="1" style="color: #231f20">21.03</td><td rowspan="1" colspan="1" style="color: #231f20">18.05</td><td rowspan="1" colspan="1" style="color: #231f20">19.28</td></tr><tr><td rowspan="1" colspan="1" style="color: #231f20">8. <italic><tp:taxon-name><tp:taxon-name-part taxon-name-part-type="genus" reg="Amphidromus">A.</tp:taxon-name-part><tp:taxon-name-part taxon-name-part-type="species" reg="metabletus">metabletus</tp:taxon-name-part></tp:taxon-name></italic> (<italic>n</italic> = 14, 13)</td><td rowspan="1" colspan="1" style="color: #231f20">11.08</td><td rowspan="1" colspan="1" style="color: #231f20">12.11</td><td rowspan="1" colspan="1" style="color: #231f20">11.67</td><td rowspan="1" colspan="1" style="color: #231f20">12.04</td><td rowspan="1" colspan="1" style="color: #231f20">10.84</td><td rowspan="1" colspan="1" style="color: #231f20">11.40</td><td rowspan="1" colspan="1" style="color: #231f20">10.68</td><td rowspan="1" colspan="1" style="color: #231f20">
                <bold>1.28/ 0.58</bold>
              </td><td rowspan="1" colspan="1" style="color: #231f20">20.40</td><td rowspan="1" colspan="1" style="color: #231f20">19.43</td><td rowspan="1" colspan="1" style="color: #231f20">16.63</td><td rowspan="1" colspan="1" style="color: #231f20">20.47</td><td rowspan="1" colspan="1" style="color: #231f20">18.53</td><td rowspan="1" colspan="1" style="color: #231f20">20.56</td><td rowspan="1" colspan="1" style="color: #231f20">21.53</td><td rowspan="1" colspan="1" style="color: #231f20">18.30</td><td rowspan="1" colspan="1" style="color: #231f20">19.25</td></tr><tr><td rowspan="1" colspan="1" style="color: #231f20">9. <italic><tp:taxon-name><tp:taxon-name-part taxon-name-part-type="genus" reg="Amphidromus">A.</tp:taxon-name-part><tp:taxon-name-part taxon-name-part-type="species" reg="haematostoma">haematostoma</tp:taxon-name-part></tp:taxon-name></italic> (<italic>n</italic> = 7, 5)</td><td rowspan="1" colspan="1" style="color: #231f20">10.53</td><td rowspan="1" colspan="1" style="color: #231f20">10.80</td><td rowspan="1" colspan="1" style="color: #231f20">10.10</td><td rowspan="1" colspan="1" style="color: #231f20">9.59</td><td rowspan="1" colspan="1" style="color: #231f20">9.66</td><td rowspan="1" colspan="1" style="color: #231f20">9.38</td><td rowspan="1" colspan="1" style="color: #231f20">10.52</td><td rowspan="1" colspan="1" style="color: #231f20">12.59</td><td rowspan="1" colspan="1" style="color: #231f20">
                <bold>10.03/ 1.99</bold>
              </td><td rowspan="1" colspan="1" style="color: #231f20">13.93</td><td rowspan="1" colspan="1" style="color: #231f20">20.61</td><td rowspan="1" colspan="1" style="color: #231f20">22.44</td><td rowspan="1" colspan="1" style="color: #231f20">21.43</td><td rowspan="1" colspan="1" style="color: #231f20">20.76</td><td rowspan="1" colspan="1" style="color: #231f20">23.28</td><td rowspan="1" colspan="1" style="color: #231f20">21.39</td><td rowspan="1" colspan="1" style="color: #231f20">21.74</td></tr><tr><td rowspan="1" colspan="1" style="color: #231f20">10. <italic><tp:taxon-name><tp:taxon-name-part taxon-name-part-type="genus" reg="Amphidromus">A.</tp:taxon-name-part><tp:taxon-name-part taxon-name-part-type="species" reg="madelineae">madelineae</tp:taxon-name-part></tp:taxon-name></italic> (<italic>n</italic> = 5, 5)</td><td rowspan="1" colspan="1" style="color: #231f20">9.71</td><td rowspan="1" colspan="1" style="color: #231f20">9.89</td><td rowspan="1" colspan="1" style="color: #231f20">9.17</td><td rowspan="1" colspan="1" style="color: #231f20">8.10</td><td rowspan="1" colspan="1" style="color: #231f20">8.78</td><td rowspan="1" colspan="1" style="color: #231f20">9.26</td><td rowspan="1" colspan="1" style="color: #231f20">9.66</td><td rowspan="1" colspan="1" style="color: #231f20">11.63</td><td rowspan="1" colspan="1" style="color: #231f20">6.04</td><td rowspan="1" colspan="1" style="color: #231f20">
                <bold>2.19/ 0.33</bold>
              </td><td rowspan="1" colspan="1" style="color: #231f20">17.81</td><td rowspan="1" colspan="1" style="color: #231f20">21.12</td><td rowspan="1" colspan="1" style="color: #231f20">19.61</td><td rowspan="1" colspan="1" style="color: #231f20">20.26</td><td rowspan="1" colspan="1" style="color: #231f20">22.90</td><td rowspan="1" colspan="1" style="color: #231f20">21.62</td><td rowspan="1" colspan="1" style="color: #231f20">20.60</td></tr><tr><td rowspan="1" colspan="1" style="color: #231f20">11. <italic><tp:taxon-name><tp:taxon-name-part taxon-name-part-type="genus" reg="Amphidromus">A.</tp:taxon-name-part><tp:taxon-name-part taxon-name-part-type="species" reg="costifer">costifer</tp:taxon-name-part></tp:taxon-name></italic> (<italic>n</italic> = 3, 16)</td><td rowspan="1" colspan="1" style="color: #231f20">15.45</td><td rowspan="1" colspan="1" style="color: #231f20">15.56</td><td rowspan="1" colspan="1" style="color: #231f20">14.85</td><td rowspan="1" colspan="1" style="color: #231f20">15.33</td><td rowspan="1" colspan="1" style="color: #231f20">14.91</td><td rowspan="1" colspan="1" style="color: #231f20">13.44</td><td rowspan="1" colspan="1" style="color: #231f20">13.69</td><td rowspan="1" colspan="1" style="color: #231f20">14.41</td><td rowspan="1" colspan="1" style="color: #231f20">16.00</td><td rowspan="1" colspan="1" style="color: #231f20">16.02</td><td rowspan="1" colspan="1" style="color: #231f20">
                <bold>7.84/ 3.39</bold>
              </td><td rowspan="1" colspan="1" style="color: #231f20">19.53</td><td rowspan="1" colspan="1" style="color: #231f20">19.31</td><td rowspan="1" colspan="1" style="color: #231f20">20.38</td><td rowspan="1" colspan="1" style="color: #231f20">21.73</td><td rowspan="1" colspan="1" style="color: #231f20">20.23</td><td rowspan="1" colspan="1" style="color: #231f20">18.90</td></tr><tr><td rowspan="1" colspan="1" style="color: #231f20">12. <italic><tp:taxon-name><tp:taxon-name-part taxon-name-part-type="genus" reg="Amphidromus">A.</tp:taxon-name-part><tp:taxon-name-part taxon-name-part-type="species" reg="pankowskianus">pankowskianus</tp:taxon-name-part></tp:taxon-name></italic> (<italic>n</italic> = 8, 1)</td><td rowspan="1" colspan="1" style="color: #231f20">13.72</td><td rowspan="1" colspan="1" style="color: #231f20">14.18</td><td rowspan="1" colspan="1" style="color: #231f20">14.20</td><td rowspan="1" colspan="1" style="color: #231f20">13.44</td><td rowspan="1" colspan="1" style="color: #231f20">13.61</td><td rowspan="1" colspan="1" style="color: #231f20">12.50</td><td rowspan="1" colspan="1" style="color: #231f20">14.31</td><td rowspan="1" colspan="1" style="color: #231f20">13.78</td><td rowspan="1" colspan="1" style="color: #231f20">14.01</td><td rowspan="1" colspan="1" style="color: #231f20">13.15</td><td rowspan="1" colspan="1" style="color: #231f20">14.37</td><td rowspan="1" colspan="1" style="color: #231f20">
                <bold>0.19/NA</bold>
              </td><td rowspan="1" colspan="1" style="color: #231f20">13.02</td><td rowspan="1" colspan="1" style="color: #231f20">20.49</td><td rowspan="1" colspan="1" style="color: #231f20">21.57</td><td rowspan="1" colspan="1" style="color: #231f20">19.59</td><td rowspan="1" colspan="1" style="color: #231f20">20.38</td></tr><tr><td rowspan="1" colspan="1" style="color: #231f20">13. <italic><tp:taxon-name><tp:taxon-name-part taxon-name-part-type="genus" reg="Amphidromus">A.</tp:taxon-name-part><tp:taxon-name-part taxon-name-part-type="species" reg="roseolabiatus">roseolabiatus</tp:taxon-name-part></tp:taxon-name></italic> (<italic>n</italic> = 4, 4)</td><td rowspan="1" colspan="1" style="color: #231f20">14.28</td><td rowspan="1" colspan="1" style="color: #231f20">14.21</td><td rowspan="1" colspan="1" style="color: #231f20">13.91</td><td rowspan="1" colspan="1" style="color: #231f20">14.09</td><td rowspan="1" colspan="1" style="color: #231f20">15.10</td><td rowspan="1" colspan="1" style="color: #231f20">13.23</td><td rowspan="1" colspan="1" style="color: #231f20">13.03</td><td rowspan="1" colspan="1" style="color: #231f20">15.51</td><td rowspan="1" colspan="1" style="color: #231f20">14.56</td><td rowspan="1" colspan="1" style="color: #231f20">13.08</td><td rowspan="1" colspan="1" style="color: #231f20">15.31</td><td rowspan="1" colspan="1" style="color: #231f20">6.14</td><td rowspan="1" colspan="1" style="color: #231f20">
                <bold>0/0</bold>
              </td><td rowspan="1" colspan="1" style="color: #231f20">20.16</td><td rowspan="1" colspan="1" style="color: #231f20">21.93</td><td rowspan="1" colspan="1" style="color: #231f20">18.97</td><td rowspan="1" colspan="1" style="color: #231f20">19.08</td></tr><tr><td rowspan="1" colspan="1" style="color: #231f20">14. <italic><tp:taxon-name><tp:taxon-name-part taxon-name-part-type="genus" reg="Amphidromus">A.</tp:taxon-name-part><tp:taxon-name-part taxon-name-part-type="species" reg="cruentatus">cruentatus</tp:taxon-name-part></tp:taxon-name></italic> (<italic>n</italic> = 18, 19)</td><td rowspan="1" colspan="1" style="color: #231f20">10.17</td><td rowspan="1" colspan="1" style="color: #231f20">9.93</td><td rowspan="1" colspan="1" style="color: #231f20">10.82</td><td rowspan="1" colspan="1" style="color: #231f20">9.71</td><td rowspan="1" colspan="1" style="color: #231f20">9.90</td><td rowspan="1" colspan="1" style="color: #231f20">10.26</td><td rowspan="1" colspan="1" style="color: #231f20">11.11</td><td rowspan="1" colspan="1" style="color: #231f20">12.04</td><td rowspan="1" colspan="1" style="color: #231f20">11.37</td><td rowspan="1" colspan="1" style="color: #231f20">12.17</td><td rowspan="1" colspan="1" style="color: #231f20">15.39</td><td rowspan="1" colspan="1" style="color: #231f20">14.21</td><td rowspan="1" colspan="1" style="color: #231f20">15.63</td><td rowspan="1" colspan="1" style="color: #231f20">
                <bold>3.15/ 1.17</bold>
              </td><td rowspan="1" colspan="1" style="color: #231f20">24.16</td><td rowspan="1" colspan="1" style="color: #231f20">20.13</td><td rowspan="1" colspan="1" style="color: #231f20">21.37</td></tr><tr><td rowspan="1" colspan="1" style="color: #231f20">15. <italic><tp:taxon-name><tp:taxon-name-part taxon-name-part-type="genus" reg="Amphidromus">A.</tp:taxon-name-part><tp:taxon-name-part taxon-name-part-type="species" reg="contrarius">contrarius</tp:taxon-name-part></tp:taxon-name></italic> (<italic>n</italic> = 1, 1)</td><td rowspan="1" colspan="1" style="color: #231f20">15.62</td><td rowspan="1" colspan="1" style="color: #231f20">16.12</td><td rowspan="1" colspan="1" style="color: #231f20">15.90</td><td rowspan="1" colspan="1" style="color: #231f20">16.04</td><td rowspan="1" colspan="1" style="color: #231f20">15.56</td><td rowspan="1" colspan="1" style="color: #231f20">15.41</td><td rowspan="1" colspan="1" style="color: #231f20">15.57</td><td rowspan="1" colspan="1" style="color: #231f20">16.74</td><td rowspan="1" colspan="1" style="color: #231f20">16.41</td><td rowspan="1" colspan="1" style="color: #231f20">15.16</td><td rowspan="1" colspan="1" style="color: #231f20">14.91</td><td rowspan="1" colspan="1" style="color: #231f20">14.29</td><td rowspan="1" colspan="1" style="color: #231f20">14.91</td><td rowspan="1" colspan="1" style="color: #231f20">16.11</td><td rowspan="1" colspan="1" style="color: #231f20">
                <bold>NA/NA</bold>
              </td><td rowspan="1" colspan="1" style="color: #231f20">21.65</td><td rowspan="1" colspan="1" style="color: #231f20">21.95</td></tr><tr><td rowspan="1" colspan="1" style="color: #231f20">16. <italic><tp:taxon-name><tp:taxon-name-part taxon-name-part-type="genus" reg="Amphidromus">A.</tp:taxon-name-part><tp:taxon-name-part taxon-name-part-type="species" reg="perversus">perversus</tp:taxon-name-part></tp:taxon-name></italic> (<italic>n</italic> = 1, 1)</td><td rowspan="1" colspan="1" style="color: #231f20">13.75</td><td rowspan="1" colspan="1" style="color: #231f20">14.08</td><td rowspan="1" colspan="1" style="color: #231f20">14.00</td><td rowspan="1" colspan="1" style="color: #231f20">13.44</td><td rowspan="1" colspan="1" style="color: #231f20">14.51</td><td rowspan="1" colspan="1" style="color: #231f20">14.70</td><td rowspan="1" colspan="1" style="color: #231f20">14.93</td><td rowspan="1" colspan="1" style="color: #231f20">16.18</td><td rowspan="1" colspan="1" style="color: #231f20">15.89</td><td rowspan="1" colspan="1" style="color: #231f20">13.09</td><td rowspan="1" colspan="1" style="color: #231f20">13.86</td><td rowspan="1" colspan="1" style="color: #231f20">13.61</td><td rowspan="1" colspan="1" style="color: #231f20">13.09</td><td rowspan="1" colspan="1" style="color: #231f20">15.46</td><td rowspan="1" colspan="1" style="color: #231f20">13.45</td><td rowspan="1" colspan="1" style="color: #231f20">
                <bold>NA/NA</bold>
              </td><td rowspan="1" colspan="1" style="color: #231f20">18.29</td></tr><tr><td rowspan="1" colspan="1" style="color: #231f20">17. <italic><tp:taxon-name><tp:taxon-name-part taxon-name-part-type="genus" reg="Amphidromus">A.</tp:taxon-name-part><tp:taxon-name-part taxon-name-part-type="species" reg="sinistralis">sinistralis</tp:taxon-name-part></tp:taxon-name></italic> (<italic>n</italic> = 1, 0)</td><td rowspan="1" colspan="1" style="color: #231f20">NA</td><td rowspan="1" colspan="1" style="color: #231f20">NA</td><td rowspan="1" colspan="1" style="color: #231f20">NA</td><td rowspan="1" colspan="1" style="color: #231f20">NA</td><td rowspan="1" colspan="1" style="color: #231f20">NA</td><td rowspan="1" colspan="1" style="color: #231f20">NA</td><td rowspan="1" colspan="1" style="color: #231f20">NA</td><td rowspan="1" colspan="1" style="color: #231f20">NA</td><td rowspan="1" colspan="1" style="color: #231f20">NA</td><td rowspan="1" colspan="1" style="color: #231f20">NA</td><td rowspan="1" colspan="1" style="color: #231f20">NA</td><td rowspan="1" colspan="1" style="color: #231f20">NA</td><td rowspan="1" colspan="1" style="color: #231f20">NA</td><td rowspan="1" colspan="1" style="color: #231f20">NA</td><td rowspan="1" colspan="1" style="color: #231f20">NA</td><td rowspan="1" colspan="1" style="color: #231f20">NA</td><td rowspan="1" colspan="1" style="color: #231f20">
                <bold>NA/NA</bold>
              </td></tr></tbody></table></table-wrap></tp:treatment-sec><ref-list><ref id="B77"><mixed-citation xmlns:xlink="http://www.w3.org/1999/xlink" xlink:type="simple"><person-group><name name-style="western"><surname>Thach</surname><given-names>NN</given-names></name></person-group> (<year>2021</year>) <source>New shells of South Asia and Taiwan, China, Tanzania. Seashells*Freshwater*Land snails. With 116 new species and subspecies and rejected synonyms, accepted species.</source><publisher-name>48HRBooks Company</publisher-name>, <publisher-loc>Akron, Ohio, USA</publisher-loc>, <size units="page">202 pp</size>.</mixed-citation></ref><ref id="B26"><mixed-citation xmlns:xlink="http://www.w3.org/1999/xlink" xlink:type="simple"><person-group><name name-style="western"><surname>Inkhavilay</surname><given-names>K</given-names></name><name name-style="western"><surname>Sutcharit</surname><given-names>C</given-names></name><name name-style="western"><surname>Panha</surname><given-names>S</given-names></name></person-group> (<year>2017</year>) <article-title>Taxonomic review of the tree snail genus <italic><tp:taxon-name><tp:taxon-name-part taxon-name-part-type="genus">Amphidromus</tp:taxon-name-part></tp:taxon-name></italic> Albers, 1850 (<tp:taxon-name><tp:taxon-name-part taxon-name-part-type="infraclass">Pulmonata</tp:taxon-name-part></tp:taxon-name>: <tp:taxon-name><tp:taxon-name-part taxon-name-part-type="family">Camaenidae</tp:taxon-name-part></tp:taxon-name>) in Laos, with the description of two new species.</article-title><source>European Journal of Taxonomy</source><volume>330</volume>(<issue>330</issue>): <fpage>1</fpage>–<lpage>40</lpage>. <ext-link xlink:href="10.5852/ejt.2017.330" ext-link-type="doi" xlink:type="simple">https://doi.org/10.5852/ejt.2017.330</ext-link></mixed-citation></ref></ref-list></tp:taxon-treatment>
